# Supplementary material for: Genome-Wide Transcriptional and Post-transcriptional Regulation of Innate Immune and Defense Responses of Bovine Mammary Gland to Staphylococcus aureus
Source: Front Cell Infect Microbiol. 2016 Dec 26;6:193. doi: 10.3389/fcimb.2016.00193 (PMC5183581; doi:10.3389/fcimb.2016.00193)
Supplement: Supplementary file 6 [file Table1.xls]

## Sheet: Sheet1
Table S1 The primers used for qRT-PCR in Bovine mammary epithelial cell validation
Gene name	Primer sequence (5’ to 3’)or	Product size (bp)	Tm (oC)	Annotation
IL-8	F: TGAAGCTGCAGTTCTGTCAAG	202	60	Bovine gene
	R: TTCTGCACCCACTTTTCCTTGG
IL-6	F: TCCTGAGAAACCTTGAGAAT	138	60	Bovine gene
	R: ATAAGTTGTGTGCCCAGTGG
JAK2	F: TGAAGACCGAGACCCTACAC	212	60	Bovine gene
	R: CTGCAAGGATTTAAGGATTTC
CXCL14	F: AAGCTGGAAATGAAGCCAAA	153	60	Bovine gene
	R: GTTCCAGGCGTTGTACCATT
GAPDH	F: GGTGCTGAGTATGTGGTGGA	195	60	Bovine housekeeping gene
	R: GGCATTGCTGACAATCTTGA
