# Supplementary material for: Genome-Wide Transcriptional and Post-transcriptional Regulation of Innate Immune and Defense Responses of Bovine Mammary Gland to Staphylococcus aureus
Source: Front Cell Infect Microbiol. 2016 Dec 26;6:193. doi: 10.3389/fcimb.2016.00193 (PMC5183581; doi:10.3389/fcimb.2016.00193)
Supplement: Supplementary file 9 [file Table4.xlsx]

## Sheet: Sheet1
Table S4. 40 noval miRNAs detected across samples
provisional id	total read count	mature read count	consensus mature sequence	consensus star sequence	consensus precursor sequence	precursor coordinate
1_1141	6	5	uuuggacuugacauugcauguuu	acacagaaagucaaguccaaauu	uuuggacuugacauugcauguuuauaaacauauuucauauguaaacacagaaagucaaguccaaauu	1:44198330..44198397:-
19_27122	12	11	uaaaggacucacccaaaccgg	agguuugggugacucugcc	agguuugggugacucugcccuucaucuaaugauaaaggacucacccaaaccgg	19:21375531..21375584:-
19_26796	3	2	guuggggcucugccuggggucc	uccccagaagugccccugcaaa	guuggggcucugccugggguccagccaggcucugguccccagaagugccccugcaaa	19:55223690..55223747:+
19_26192	9	8	gcgaggcacgggcuguggggccu	ccccgcucgcccgugcccgccc	gcgaggcacgggcuguggggccuucgcgcacccggccccgcucgcccgugcccgccc	19:20723186..20723243:+
29_36239	11	10	gaaaaguucguuuggguuuuc	aaccugaacaaauuuucuggcca	gaaaaguucguuuggguuuuccauaacaucuuccagaaaaaccugaacaaauuuucuggcca	29:17290674..17290736:-
29_36660	34	34	cugcgcaaagcgucgggccccg	gcggccggcgcuggccgcggcc	gcggccggcgcuggccgcggccugcggggcuggcugcgcaaagcgucgggccccg	29:51095160..51095215:-
14_21058	34	34	cggcggcggcggcgacuccggg	cgcugccgccgccgccgccucc	cgcugccgccgccgccgccuccuccagaggcuccgcagacuccgccgucucuggcagcggcggcggcggcgacuccggg	14:32908529..32908608:-
16_23391	3	1	ccugagcccccugggaag	uccuauguggcuccacccuccu	uccuauguggcuccacccuccuuggaauugaggguacuuccucuugcuccacuuccugagcccccugggaag	16:52689296..52689368:-
16_22628	15	15	gggcggcggcggcgccggggc	ccggggggcgcaggccgguagg	gggcggcggcggcgccggggcaucgccggggcgggagcgggagcucggccgccccgcaagccgacccggggggcgcaggccgguagg	16:26800406..26800493:+
29_36181	13	13	ccaccuggccugacagcacccuc	ggggccaggucccagggaggggga	ggggccaggucccagggagggggaggcugcacacagcccccaccuggccugacagcacccuc	29:50906539..50906601:+
4_6700	9	8	uuggcagagagcucuuaguaa	aucugagagcacuuugucaagg	aucugagagcacuuugucaagguugcauuccuuggcagagagcucuuaguaa	4:79987661..79987713:-
19_27362	12	12	agaaugguuuguagccgaacauc	gaagcggcuauuucuacgcuca	gaagcggcuauuucuacgcucagugcucagaaccaugggcacgaagaaugguuuguagccgaacauc	19:36589050..36589117:-
25_33884	11	11	uuuccggucuccagaagugccu	cccuucuggaggccccaggagagg	cccuucuggaggccccaggagagggucuguuuucuggcccuuuccggucuccagaagugccu	25:41338131..41338193:-
10_14924	23	23	cccagggauguagcuccuagug	cugggggcccaucccugcagu	cccagggauguagcuccuagugcugacccucccucugggggcccaucccugcagu	10:20799632..20799687:+
24_32133	21	21	acuccugcagcaucuguuccgaga	auggagcagaugcacggcggggagaag	auggagcagaugcacggcggggagaagaagaacuccugcagcaucuguuccgaga	24:31867170..31867225:+
4_6910	152	141	agggagaaaacgccgucugagug	caucggccguugaugaucguu	caucggccguugaugaucguucuucucucccgucugggagaguaagagggagaaaacgccgucugagug	4:104194265..104194334:-
26_34147	49	42	ccaaaccaguugugccuguaga	acaggcacggccaguuugagca	acaggcacggccaguuugagcauuuucacugaauugccaaaccaguugugccuguaga	26:33108887..33108945:+
8_12752	44	24	agaaaguugguuuggauuuuuc	aaaaccugaaugaacuuucugu	agaaaguugguuuggauuuuuccauugcaucuuacagaaaaaccugaaugaacuuucugu	8:77617113..77617173:+
21_29640	41	9	aaguacaggaugcccaaugaau	uucacugggcauccucugcuuuau	aaguacaggaugcccaaugaauuaaauccaucuaaauacauuucacugggcauccucugcuuuau	21:67089280..67089345:-
16_23156	38	35	gaaaaaaccgaguggacuuuuug	aaaaguucauuaggguuuuucu	aaaaguucauuaggguuuuucugugagaugggauggaaaaaaccgaguggacuuuuug	16:20617286..20617344:-
13_19138	30	12	aagaaguucguuuggguuuuu	aaaaccugaacaaacuuuuuga	aagaaguucguuuggguuuuuccuuuaagugguauggaaaaccugaacaaacuuuuuga	13:19122369..19122428:+
21_28518	17	14	uuguccuacuucucagcugucu	auagcagaggaguaggaggac	uuguccuacuucucagcugucuugacucccuaacaagauagcagaggaguaggaggac	21:2296462..2296520:+
11_17041	20	19	ugccacgggcugggccuugg	cagggcccaagcccagggcaga	cagggcccaagcccagggcagaggugcagcugccugccacgggcugggccuugg	11:105910042..105910096:+
19_27170	25	12	uuggcuagggaggaaugcugaac	uuuggucuuuuuuccuuggcaga	uuggcuagggaggaaugcugaacuuuucauauauguauuuaaguuuggucuuuuuuccuuggcaga	19:23333062..23333128:-
17_23799	14	13	aaaaaccggaaugaauuuuuuga	aagaaguucauuuggguuuc	aagaaguucauuuggguuuccccacaacaucuuacagaaaaaccggaaugaauuuuuuga	17:44700968..44701028:+
26_34462	11	10	uggcaccagcacuggcgguggc	cgcuggcaguguugguggcacu	cgcuggcaguguugguggcacuugcgugggggcgguggcaccagcacuggcgguggc	26:37549332..37549389:-
7_11983	21	20	ccuaggggauugacauagucug	aaugugucauuccucuguaga	ccuaggggauugacauagucuguguaauuuaccuucggaaugugucauuccucuguaga	7:64061892..64061951:-
28_35079	20	6	aaaaaguucauucagguuuuu	aaaacccgaaggaacuuuuugg	aaaaaguucauucagguuuuucugcucuaucuaauggaaaaacccgaaggaacuuuuugg	28:5316921..5316981:+
13_19800	15	7	aaaaaguucauucagguuuuu	aaaccgggaugaauuuuuugg	aaaaaguucauucagguuuuucuguaaaguuauaggcaaaaaccgggaugaauuuuuugg	13:31885006..31885066:-
21_29646	6	5	uaugugggacgguaaaccauuu	cgguuuaccgucccacauacaua	cgguuuaccgucccacauacauauucagaauguaugugggacgguaaaccauuu	21:67563572..67563626:-
X_37785	11	10	ugaguaccgccaugucuguug	caccaggcauuguggucucugc	ugaguaccgccaugucuguugggaauccacaaucucccaccaggcauuguggucucugc	X:67911316..67911375:-
18_25169	10	10	ucaggcagcuagagccggcgcc	ggccggcuggcgguugccgggagc	ggccggcuggcgguugccgggagcgggaccagagcucaggcagcuagagccggcgcc	18:54608497..54608554:+
12_18115	90	90	guccaguuuucccaggaauu	ucuaggagaaacuagauuugccug	ucuaggagaaacuagauuugccugguuaaggcuguuugccccugagccaguccaguuuucccaggaauu	12:21161306..21161375:+
29_36582	11	11	gggcucaguucagcaggag	ccugguggcccagagucccu	ccugguggcccagagucccuuggggcucaguucagcaggag	29:46250995..46251036:-
5_8554	11	11	cacugugugagcagcugccccuu	agggcucugaugcuugugcccagugug	agggcucugaugcuugugcccagugugcccauuuucgagaugggccccacugugugagcagcugccccuu	5:57547909..57547979:-
15_22353	7	6	uuugguagacgggaaggacuggg	uucuacuucccugcuaccugcc	uuugguagacgggaaggacugggagaagagguccuucuacuucccugcuaccugcc	15:65547282..65547338:-
8_12472	9	4	aaaacccugaaggaacuuuuugac	aagaaguucguucagguuuuuc	aagaaguucguucagguuuuuccauaucuuacaaaaaacccugaaggaacuuuuugac	8:39407236..39407294:+
22_29758	11	11	uaggcagagaugacagucau	ggcagugucacugaccaaca	uaggcagagaugacagucauacuguugaauugccaguauggcagugucacugaccaaca	22:4264349..4264408:+
19_27560	7	1	aggaagugaggaaggagccaga	uugcucccuccacaccuccaga	aggaagugaggaaggagccagagcugcagcugaaaugagcugauggauccuugcucccuccacaccuccaga	19:48737047..48737119:-
3_5636	8	3	aaacccgaacgaacuuuau	aaaaguuuguucaaguuuuucu	aaaaguuuguucaaguuuuucuauaaugucaugcaagaaaacccgaacgaacuuuau	3:110683871..110683928:-

## Sheet: Sheet2
miRDeep2 score	estimated probability that the miRNA candidate is a true positive	significant randfold p-value
6.9	83 +/- 7%	yes
6.6	83 +/- 7%	yes
6.2	83 +/- 7%	yes
6.2	83 +/- 7%	yes
6.1	83 +/- 7%	yes
6	83 +/- 7%	yes
6	83 +/- 7%	yes
6	83 +/- 7%	yes
5.7	82 +/- 7%	yes
5.6	82 +/- 7%	yes
5.5	82 +/- 7%	yes
5.4	82 +/- 7%	yes
5.4	82 +/- 7%	yes
5.3	82 +/- 7%	yes
5.3	82 +/- 7%	yes
81.5	78 +/- 11%	yes
29.2	78 +/- 11%	yes
22.9	78 +/- 11%	yes
22	78 +/- 11%	yes
20.4	78 +/- 11%	yes
14.6	78 +/- 11%	yes
13.4	78 +/- 11%	yes
11.8	78 +/- 11%	yes
11.3	78 +/- 11%	yes
10.7	78 +/- 11%	yes
10.6	78 +/- 11%	yes
10.5	78 +/- 11%	yes
10.5	78 +/- 11%	yes
8.7	78 +/- 10%	yes
7.8	78 +/- 10%	yes
4.9	76 +/- 7%	yes
4.8	76 +/- 7%	yes
4.8	76 +/- 7%	yes
4.7	76 +/- 7%	yes
4.7	76 +/- 7%	yes
4.7	76 +/- 7%	yes
4.6	76 +/- 7%	yes
4.5	76 +/- 7%	yes
4.5	76 +/- 7%	yes
4.3	76 +/- 7%	yes
