# Supplementary material for: Genome-Wide Transcriptional and Post-transcriptional Regulation of Innate Immune and Defense Responses of Bovine Mammary Gland to Staphylococcus aureus
Source: Front Cell Infect Microbiol. 2016 Dec 26;6:193. doi: 10.3389/fcimb.2016.00193 (PMC5183581; doi:10.3389/fcimb.2016.00193)
Supplement: Supplementary file 10 [file Table5.xlsx]

## Sheet: Sheet1
Table S5 the profiling of the 385 known mature bovine miRNAs
mature miRBase miRNA	miRDeep2 score	estimated probability that the miRNA is a true positive	total read count	mature read count	star read count	significant randfold p-value	consensus mature sequence	consensus star sequence	consensus precursor sequence	precursor coordinate
bta-miR-10b_MIMAT0003839_Bos_taurus_miR-10b	1647.3	78 +/- 11%	3223	3150	73	yes	uacccuguagaaccgaauuugug	agauucgauucuaggggaau	uacccuguagaaccgaauuugugugguauccauguagucacagauucgauucuaggggaau	2:20797624..20797685:-
bta-miR-21-5p_MIMAT0003528_Bos_taurus_miR-21-5p	993	78 +/- 11%	1939	1756	183	yes	uagcuuaucagacugauguugacu	caacagcagucgaugggcugu	uagcuuaucagacugauguugacuguugaaucucauggcaacagcagucgaugggcugu	19:11033079..11033138:+
bta-miR-30a-5p_MIMAT0003841_Bos_taurus_miR-30a-5p	822.6	78 +/- 11%	1604	1327	276	yes	uguaaacauccucgacuggaagcu	cuuucagucggauguuugcag	uguaaacauccucgacuggaagcugugaggcugcagaaaggcuuucagucggauguuugcag	9:10768284..10768346:-
bta-miR-181a_MIMAT0003543_Bos_taurus_miR-181a	665.3	78 +/- 11%	1296	1161	135	yes	aacauucaacgcugucggugagu	accaccgaccguugacuguacc	aacauucaacgcugucggugaguuugggauuugaaaaaaccaccgaccguugacuguacc	11:95709449..95709509:+
bta-miR-148a_MIMAT0003522_Bos_taurus_miR-148a	649.7	78 +/- 11%	1266	1145	121	yes	ucagugcacuacagaacuuuguc	aaaguucugagacacuccgacu	aaaguucugagacacuccgacucugaauaugauagaagucagugcacuacagaacuuuguc	4:70414256..70414317:+
bta-miR-181a_MIMAT0003543_Bos_taurus_miR-181a	647.7	78 +/- 11%	1263	1162	101	yes	aacauucaacgcugucggugagu	accaucgaccguugauuguacc	aacauucaacgcugucggugaguuuggaauuaaaaaucaaaaccaucgaccguugauuguacc	16:79685955..79686018:-
bta-miR-10a_MIMAT0003786_Bos_taurus_miR-10a	635.6	78 +/- 11%	1240	1220	20	yes	uacccuguagauccgaauuugug	caaauucguaucuaggggaau	uacccuguagauccgaauuuguguaaggaauuuugugaucacaaauucguaucuaggggaau	19:38549275..38549337:+
bta-miR-151-5p_MIMAT0003523_Bos_taurus_miR-151-5p	620.6	78 +/- 11%	1208	465	743	yes	ucgaggagcucacagucuagu	cuagacugaagcuccuugagga	ucgaggagcucacagucuaguacgucucauccccuacuagacugaagcuccuugagga	14:4030326..4030384:+
bta-let-7a-5p_MIMAT0003844_Bos_taurus_let-7a-5p	620.1	78 +/- 11%	1207	86	1121	yes	uauacaaucuacugucuuucc	ugagguaguagguuguauaguu	ugagguaguagguuguauaguuuggggcucugcccugcuaugggauaacuauacaaucuacugucuuucc	5:117119388..117119458:+
bta-miR-27b_MIMAT0003546_Bos_taurus_miR-27b	592	78 +/- 11%	1152	1091	60	yes	ucacaguggcuaaguucugc	agagcuuagcugauuggugaac	agagcuuagcugauuggugaacagugacugguuuccgcuuuguucacaguggcuaaguucugc	8:83009841..83009904:+
bta-miR-191_MIMAT0003819_Bos_taurus_miR-191	569.2	78 +/- 11%	1107	1038	69	yes	caacggaaucccaaaagcagcu	cugcgcuuggauuucguuccc	caacggaaucccaaaagcagcuguugucuccagagcauuccagcugcgcuuggauuucguuccc	22:51543484..51543548:+
bta-miR-127_MIMAT0003787_Bos_taurus_miR-127	568.7	78 +/- 11%	1107	1070	37	yes	ucggauccgucugagcuugg	gaagcucagagggcucugauu	gaagcucagagggcucugauucagaaagaucaucggauccgucugagcuugg	21:67429766..67429818:+
bta-miR-99a-5p_MIMAT0003537_Bos_taurus_miR-99a-5p	558.7	78 +/- 11%	1087	993	94	yes	aacccguagauccgaucuugu	caagcucgcuucuaugggucugu	aacccguagauccgaucuuguggugaaguggaccgcacaagcucgcuucuaugggucugu	1:19931193..19931253:-
bta-miR-26a_MIMAT0003516_Bos_taurus_miR-26a	550.6	78 +/- 11%	1078	1052	26	yes	ucaaguaauccaggauaggcug	ccuauucuugauuacuuguuuc	ucaaguaauccaggauaggcuguuuccaucugugaggccuauucuugauuacuuguuuc	5:55977937..55977996:+
bta-miR-26a_MIMAT0003516_Bos_taurus_miR-26a	526.9	78 +/- 11%	1031	1016	15	yes	ucaaguaauccaggauaggcug	ccuauucucgguuacuugcacg	ucaaguaauccaggauaggcugugcaggucccaaggggccuauucucgguuacuugcacg	22:11457916..11457976:+
bta-miR-146b_MIMAT0009235_Bos_taurus_miR-146b	508.3	78 +/- 11%	989	940	49	yes	ugagaacugaauuccauaggcugu	ugcccuagggacucaguucuggu	ugagaacugaauuccauaggcugugagcucuagcaaaugcccuagggacucaguucuggu	26:22930915..22930975:+
bta-miR-100_MIMAT0009215_Bos_taurus_miR-100	457.2	78 +/- 11%	888	869	19	yes	aacccguagauccgaacuugugg	caagcuugugucuauagguaug	aacccguagauccgaacuuguggugguagugcacacaagcuugugucuauagguaug	15:33353401..33353458:-
bta-miR-92a_MIMAT0009383_Bos_taurus_miR-92a	438.9	78 +/- 11%	852	841	11	yes	uauugcacuugucccggccugu	agguugggaucgguugcaaugcu	agguugggaucgguugcaaugcuguguuucuguaugguauugcacuugucccggccugu	12:66227265..66227324:+
bta-miR-199a-5p_MIMAT0003544_Bos_taurus_miR-199a-5p	433.7	78 +/- 11%	849	603	246	yes	caguagucugcacauugguu	cccaguguucagacuaccuguuc	cccaguguucagacuaccuguucaggacaaugccguuguacaguagucugcacauugguu	16:40491615..40491675:-
bta-miR-125b_MIMAT0003539_Bos_taurus_miR-125b	433.1	78 +/- 11%	841	422	418	yes	ucccugagacccuaacuuguga	acaagucaggcucuugggaccu	ucccugagacccuaacuugugagguauuuuaguagcaucacaagucaggcucuugggaccu	1:19881358..19881419:-
bta-miR-199a-5p_MIMAT0003544_Bos_taurus_miR-199a-5p	420.6	78 +/- 11%	823	571	245	yes	caguagucugcacauugguu	cccaguguucagacuaccuguuc	cccaguguucagacuaccuguucagggggcucugaauguguacaguagucugcacauugguu	7:16508929..16508991:-
bta-miR-30e-5p_MIMAT0003799_Bos_taurus_miR-30e-5p	420.4	78 +/- 11%	815	218	595	yes	cuuucagucggauguuuacagc	uguaaacauccuugacuggaagcu	uguaaacauccuugacuggaagcuguaaggcguugcaaggagcuuucagucggauguuuacagc	3:106062503..106062567:-
bta-miR-199b_MIMAT0003821_Bos_taurus_miR-199b	406.7	78 +/- 11%	796	571	225	yes	caguagucugcacauugguu	cccaguguuuagacuaucuguuc	cccaguguuuagacuaucuguucaggacucccaaauuguacaguagucugcacauugguu	11:98867681..98867741:-
bta-miR-145_MIMAT0003542_Bos_taurus_miR-145	384.1	78 +/- 11%	752	416	334	yes	gguccaguuuucccaggaauccc	auuccuggaaauacuguucuu	gguccaguuuucccaggaaucccuuagaugcuaagauggggauuccuggaaauacuguucuu	7:62810747..62810809:+
bta-miR-101_MIMAT0003520_Bos_taurus_miR-101	370.9	78 +/- 11%	727	726	1	yes	guacaguacugugauaacuga	cgguuaucaugguaccgaugcug	cgguuaucaugguaccgaugcuguauaucugaaagguacaguacugugauaacuga	8:39940842..39940898:-
bta-let-7c_MIMAT0004332_Bos_taurus_let-7c	357.8	78 +/- 11%	693	670	16	yes	ugagguaguagguuguauggu	cuguacaaccuucuagcuuucc	ugagguaguagguuguaugguuuagaguuacacccugggaguuaacuguacaaccuucuagcuuucc	1:19930465..19930532:-
bta-let-7i_MIMAT0003851_Bos_taurus_let-7i	342.3	78 +/- 11%	662	608	52	yes	ugagguaguaguuugugcuguug	cugcgcaagcuacugccuugc	ugagguaguaguuugugcuguuggucggguugugacauugcccgcuguggagauaacugcgcaagcuacugccuugc	5:51209082..51209159:-
bta-miR-125a_MIMAT0003538_Bos_taurus_miR-125a	339.1	78 +/- 11%	664	617	47	no	ucccugagacccuuuaaccugug	acaggugagguucuugggagc	ucccugagacccuuuaaccugugaggacguccagggucacaggugagguucuugggagc	18:58015549..58015608:+
bta-miR-26b_MIMAT0003531_Bos_taurus_miR-26b	330	78 +/- 11%	638	596	42	yes	uucaaguaauucaggauagguu	ccuguucuccauuacuuggcuc	uucaaguaauucaggauagguugugugcuguccagccuguucuccauuacuuggcuc	2:107133408..107133465:+
bta-miR-411a_MIMAT0009312_Bos_taurus_miR-411a	327.7	78 +/- 11%	643	590	53	no	uaguagaccguauagcguacg	uauguaacacgguccacuaacc	uaguagaccguauagcguacgcuuuaucugugacguauguaacacgguccacuaacc	21:67563113..67563170:+
bta-miR-320a_MIMAT0003534_Bos_taurus_miR-320a	327	78 +/- 11%	632	625	7	yes	aaaagcuggguugagagggcga	gccuucucuucccgguucuucc	gccuucucuucccgguucuucccggagucgggaaaagcuggguugagagggcga	8:70060388..70060442:-
bta-miR-320a_MIMAT0003534_Bos_taurus_miR-320a	326.1	78 +/- 11%	631	625	6	yes	aaaagcuggguugagagggcga	gccuucucuucccgguucuucc	gccuucucuucccgguucuucccggagucgggaaaagcuggguugagagggcga	20:15213939..15213993:+
bta-miR-140_MIMAT0003789_Bos_taurus_miR-140	308.7	78 +/- 11%	596	74	521	yes	cagugguuuuacccuaugguagg	accacaggguagaaccacggac	cagugguuuuacccuaugguagguuacgucaugcuguucuaccacaggguagaaccacggac	18:37088153..37088215:+
bta-miR-23b-5p_MIMAT0012538_Bos_taurus_miR-23b-5p	305.6	78 +/- 11%	599	591	8	no	aucacauugccagggauuaccac	uggguuccuggcaugcugauuu	uggguuccuggcaugcugauuugugacuuaagauuaaaaucacauugccagggauuaccac	8:83009614..83009675:+
bta-miR-192_MIMAT0003820_Bos_taurus_miR-192	293.3	78 +/- 11%	567	559	7	yes	cugaccuaugaauugacagcca	cugccaauuccauaggucacag	cugaccuaugaauugacagccagugcucuuguguccccucuggcugccaauuccauaggucacag	29:43731679..43731744:+
bta-miR-103_MIMAT0003521_Bos_taurus_miR-103	273.1	78 +/- 11%	528	517	11	yes	agcagcauuguacagggcuauga	agcuucuuuacagugcugccuugu	agcuucuuuacagugcugccuuguagcauucaggucaagcagcauuguacagggcuauga	13:51742427..51742487:-
bta-miR-423-5p_MIMAT0012537_Bos_taurus_miR-423-5p	271.8	78 +/- 11%	524	201	323	yes	ugaggggcagagagcgagacu	agcucggucugaggccccucagu	ugaggggcagagagcgagacuuuucuauuuuccaaaagcucggucugaggccccucagu	19:21799500..21799559:+
bta-miR-125b_MIMAT0003539_Bos_taurus_miR-125b	262.4	78 +/- 11%	506	429	77	yes	ucccugagacccuaacuuguga	acggguuaggcucuugggagcu	ucccugagacccuaacuugugauguuuaccguuuaaauccacggguuaggcucuugggagcu	15:33298826..33298888:-
bta-miR-24-3p_MIMAT0003840_Bos_taurus_miR-24-3p	259.9	78 +/- 11%	508	83	425	yes	gugccuacugagcugaaacacag	uggcucaguucagcaggaac	gugccuacugagcugaaacacaguugauuugugcacacuggcucaguucagcaggaac	7:12981644..12981702:-
bta-miR-29a_MIMAT0003518_Bos_taurus_miR-29a	247.3	78 +/- 11%	477	432	45	yes	uagcaccaucugaaaucgguua	acugauuucuuuugguguucaga	acugauuucuuuugguguucagagucaauauaauuuucuagcaccaucugaaaucgguua	4:95402319..95402379:-
bta-miR-486_MIMAT0009329_Bos_taurus_miR-486	213.1	78 +/- 11%	408	406	2	yes	uccuguacugagcugccccgag	ucgggucagcucaguaccgggc	uccuguacugagcugccccgaggcccuucgcugugcccagcucgggucagcucaguaccgggc	27:36261847..36261910:-
bta-miR-200c_MIMAT0003823_Bos_taurus_miR-200c	213	78 +/- 11%	408	386	19	yes	uaauacugccggguaaugaugga	cgucuuacccagcaguguuugg	cgucuuacccagcaguguuugggugcugguugggagucucuaauacugccggguaaugaugga	5:103859437..103859500:-
bta-miR-195_MIMAT0004335_Bos_taurus_miR-195	210	78 +/- 11%	402	332	70	yes	uagcagcacagaaauauuggc	ccaauauuggcugugcugcucc	uagcagcacagaaauauuggcacugggaagaaagccugccaauauuggcugugcugcucc	19:27441355..27441415:-
bta-miR-205_MIMAT0003545_Bos_taurus_miR-205	207.6	78 +/- 11%	405	23	382	yes	agauuucaguggagugaaguuc	uccuucauuccaccggagucug	uccuucauuccaccggagucugucucguacccaaccagauuucaguggagugaaguuc	16:75799970..75800028:-
bta-miR-27a-5p_MIMAT0012532_Bos_taurus_miR-27a-5p	206.5	78 +/- 11%	403	379	23	yes	cacaguggcuaaguuccgc	agggcuuagcugcuugugagca	agggcuuagcugcuugugagcagguccacaucaaaucguguucacaguggcuaaguuccgc	7:12981794..12981855:-
bta-miR-409a_MIMAT0009310_Bos_taurus_miR-409a	182.2	78 +/- 11%	356	277	79	yes	cgaauguugcucggugaaccccuu	agguuacccgagcaacuuugcau	agguuacccgagcaacuuugcaucuggacgacgaauguugcucggugaaccccuu	21:67603260..67603315:+
bta-let-7d_MIMAT0003810_Bos_taurus_let-7d	169.9	78 +/- 11%	324	210	110	yes	agagguaguagguugcauaguuu	cuauacgaccugcugccuuucu	agagguaguagguugcauaguuuucgggcagggauuuugcccacaaggagguaacuauacgaccugcugccuuucu	8:86887438..86887514:+
bta-miR-660_MIMAT0004344_Bos_taurus_miR-660	161.8	78 +/- 11%	309	307	2	yes	uacccauugcauaucggagcugu	accuccuaugugcauggauuaca	uacccauugcauaucggagcugugaauucucaaagcaccuccuaugugcauggauuaca	X:92901865..92901924:+
bta-miR-1468_MIMAT0013592_Bos_taurus_miR-1468	161.2	78 +/- 11%	308	306	1	yes	cuccguuugccuguuuugcugau	agcaaaauaagcaaauggaaa	cuccguuugccuguuuugcugauguucauuugacuuauucucagcaaaauaagcaaauggaaa	X:101844110..101844173:+
bta-miR-181c_MIMAT0003817_Bos_taurus_miR-181c	159.6	78 +/- 11%	304	228	76	yes	aacauucaaccugucggugagu	accaucgaccguugaguggacc	aacauucaaccugucggugaguuugggcagcucaggcaaaccaucgaccguugaguggacc	7:12915090..12915151:+
bta-miR-148b_MIMAT0003814_Bos_taurus_miR-148b	156.5	78 +/- 11%	299	253	46	yes	ucagugcaucacagaacuuuguc	gaaguucuguuauacacucaggc	gaaguucuguuauacacucaggcuguggcucucugaaagucagugcaucacagaacuuuguc	5:25849777..25849839:-
bta-miR-98_MIMAT0003809_Bos_taurus_miR-98	152.6	78 +/- 11%	290	267	23	yes	ugagguaguaaguuguauuguu	cuauacaacuuacuacuuuccc	ugagguaguaaguuguauuguugugggguagggauuuuaggccccaauuugaagauaacuauacaacuuacuacuuuccc	X:96382645..96382725:-
bta-miR-361_MIMAT0003830_Bos_taurus_miR-361	148.6	78 +/- 11%	283	155	128	yes	uuaucagaaucuccagggguacu	cccccaggugugauucugauuugc	uuaucagaaucuccagggguacuuauaauuugaaaaagucccccaggugugauucugauuugc	X:74328427..74328490:+
bta-miR-16a_MIMAT0009242_Bos_taurus_miR-16a	148.4	78 +/- 11%	283	262	21	yes	uagcagcacguaaauauuggugu	uccaguauuaacugugcug	uagcagcacguaaauauugguguuaagauucuaaaauuaucuccaguauuaacugugcug	12:19596215..19596275:-
bta-miR-221_MIMAT0003529_Bos_taurus_miR-221	148.2	78 +/- 11%	282	204	78	yes	agcuacauugucugcuggguuu	accuggcauacaauguagauuucugu	accuggcauacaauguagauuucuguguuuguugagcaacagcuacauugucugcuggguuu	X:103538859..103538921:+
bta-miR-130a_MIMAT0009223_Bos_taurus_miR-130a	146.4	78 +/- 11%	278	274	4	yes	cagugcaauguuaaaagggcau	gcucuuuucacauugugcuacu	gcucuuuucacauugugcuacugucugcgccugucacuagcagugcaauguuaaaagggcau	15:82197725..82197787:+
bta-miR-93_MIMAT0003837_Bos_taurus_miR-93	145.4	78 +/- 11%	283	21	261	yes	uacugcugagccagcacuuccc	caaagugcuguucgugcaggu	caaagugcuguucgugcagguagugugaucaccugaccuacugcugagccagcacuuccc	25:36892259..36892319:+
bta-miR-106b_MIMAT0009218_Bos_taurus_miR-106b	134.4	78 +/- 11%	254	143	111	yes	ccgcacuguggguacuugcu	uaaagugcugacagugcagaua	uaaagugcugacagugcagauagugguccugugugcuaccgcacuguggguacuugcu	25:36892057..36892115:+
bta-miR-425-5p_MIMAT0003832_Bos_taurus_miR-425-5p	131.3	78 +/- 11%	256	112	144	yes	caucgggaaugucguguccgcc	aaugacacgaucacucccguug	aaugacacgaucacucccguugagugggcacccaagaagccaucgggaaugucguguccgcc	22:51543965..51544027:+
bta-miR-2285f_MIMAT0024581_Bos_taurus_miR-2285f	128.1	78 +/- 11%	249	236	13	yes	aaaaaccugaaugaacuuuuugg	aaaaaguuaguuuagguuuuu	aaaaaguuaguuuagguuuuucguaagaugguauggaaaaaccugaaugaacuuuuugg	22:21900474..21900533:-
bta-miR-204_MIMAT0004338_Bos_taurus_miR-204	126.2	78 +/- 11%	239	235	4	yes	uucccuuugucauccuaugccu	gcugggaaggcaaagggacgu	uucccuuugucauccuaugccugagaauauaugaaggaggcugggaaggcaaagggacgu	8:47259552..47259612:-
bta-miR-17-5p_MIMAT0003815_Bos_taurus_miR-17-5p	125.1	78 +/- 11%	237	159	78	yes	ucaaagugcuuacagugcagguagu	acugcagugaaggcacuugua	ucaaagugcuuacagugcagguagugauaugugcaucuacugcagugaaggcacuugua	12:66226566..66226625:+
bta-miR-374a_MIMAT0004342_Bos_taurus_miR-374a	122.2	78 +/- 11%	231	85	146	yes	uuauaauacaaccugauaagug	cuuaucagguuguauuguaauu	uuauaauacaaccugauaaguguuacagcacuuaucagguuguauuguaauu	X:81951234..81951286:+
bta-miR-1388-5p_MIMAT0013590_Bos_taurus_miR-1388-5p	117.7	78 +/- 11%	229	143	86	yes	aggacuguccaaccugagaau	aucucagguuugucagcccgca	aggacuguccaaccugagaauggugagcauccagggacaaucucagguuugucagcccgca	13:54375944..54376005:+
bta-miR-107_MIMAT0003785_Bos_taurus_miR-107	116.6	78 +/- 11%	221	218	3	yes	agcagcauuguacagggcuau	agcuucuuuacaguguugccuug	agcuucuuuacaguguugccuuguggcauggaguucaagcagcauuguacagggcuau	26:11288004..11288062:-
bta-miR-30b-5p_MIMAT0003547_Bos_taurus_miR-30b-5p	111.3	78 +/- 11%	210	196	14	yes	uguaaacauccuacacucagcug	cugggagguggauguuuacuuc	uguaaacauccuacacucagcuguaacacacgagucggcugggagguggauguuuacuuc	14:8084737..8084797:+
bta-miR-92b_MIMAT0009384_Bos_taurus_miR-92b	106.7	78 +/- 11%	199	195	4	yes	uauugcacucgucccggccuc	agggacgggacgcggugcagugu	agggacgggacgcggugcaguguuguucuuuccccugccaauauugcacucgucccggccuc	3:15480739..15480801:-
bta-miR-1307_MIMAT0009969_Bos_taurus_miR-1307	102.6	78 +/- 11%	200	76	124	no	ucgaccggaccucgaccggcucg	acucggcguggcgucggucgugg	ucgaccggaccucgaccggcucgucuauauugccaaucgacucggcguggcgucggucgugg	26:24230117..24230179:-
bta-miR-375_MIMAT0009303_Bos_taurus_miR-375	99.6	78 +/- 11%	186	185	1	yes	uuuguucguucggcucgcguga	gcgacgagccccucgcacaaacc	gcgacgagccccucgcacaaaccggaccugagcguuuuguucguucggcucgcguga	2:107667523..107667580:-
bta-miR-497_MIMAT0004343_Bos_taurus_miR-497	99.1	78 +/- 11%	185	169	12	yes	cagcagcacacugugguuugua	caaaccacacugugguguuaga	cagcagcacacugugguuuguacggcacuguggccacguccaaaccacacugugguguuaga	19:27441678..27441740:-
bta-miR-31_MIMAT0003548_Bos_taurus_miR-31	98.4	78 +/- 11%	184	140	44	yes	aggcaagaugcuggcauagcug	ugcuaugccaacauauugccauc	aggcaagaugcuggcauagcuguugaacugcgaaccugcuaugccaacauauugccauc	8:22534821..22534880:+
bta-miR-136_MIMAT0009230_Bos_taurus_miR-136	95.4	78 +/- 11%	178	127	51	yes	caucaucgucucaaaugagucuu	acuccauuuguuuugaugaug	acuccauuuguuuugaugauggauucuuacgcuccaucaucgucucaaaugagucuu	21:67431437..67431494:+
bta-miR-340_MIMAT0009296_Bos_taurus_miR-340	94.7	78 +/- 11%	178	141	36	yes	uuauaaagcaaugagacugau	uccgucucaguuacuuuauagcc	uuauaaagcaaugagacugauugucaugugucguuugugggauccgucucaguuacuuuauagcc	7:1147003..1147068:+
bta-miR-6119-5p_MIMAT0024588_Bos_taurus_miR-6119-5p	94.1	78 +/- 11%	184	143	41	yes	agagguaaaaaauugauuugacu	caaaucauuuuuuacucuccaa	agagguaaaaaauugauuugacuaguucuuuaacacaucuagcaaaucauuuuuuacucuccaa	X:3998285..3998349:-
bta-miR-2285k_MIMAT0024586_Bos_taurus_miR-2285k	90.4	78 +/- 11%	175	168	7	yes	aaaaccggaaugaacuuuuuggu	agaaaguucauucagguuuuu	agaaaguucauucagguuuuucuuuaacagcuugcugaaaaaccggaaugaacuuuuuggu	3:53564240..53564301:-
bta-miR-652_MIMAT0024578_Bos_taurus_miR-652	89.6	78 +/- 11%	166	111	55	yes	aauggcgccacuaggguugugc	acaacccuaggagagggugcca	acaacccuaggagagggugccauucacauagacuagaauugaauggcgccacuaggguugugc	X:62939302..62939365:+
bta-miR-1271_MIMAT0009975_Bos_taurus_miR-1271	89.5	78 +/- 11%	166	161	5	yes	cuuggcaccuaguaaguacucag	agugccugcuaugugccagg	cuuggcaccuaguaaguacucaguauauacuuguugagugccugcuaugugccagg	7:39194962..39195018:+
bta-miR-874_MIMAT0009378_Bos_taurus_miR-874	85.7	78 +/- 11%	167	121	46	no	cugcccuggcccgagggaccgac	cggccccacgcaccaggguaaga	cggccccacgcaccaggguaagagagacucacuuccugcccuggcccgagggaccgac	7:50687432..50687490:-
bta-miR-29b_MIMAT0003828_Bos_taurus_miR-29b	84	78 +/- 11%	157	136	21	yes	uagcaccauuugaaaucagug	cugguuucacaugguggcuuaga	cugguuucacaugguggcuuagauuuuuccaucuuuguaucuagcaccauuugaaaucagug	16:77478043..77478105:+
bta-miR-19b_MIMAT0004337_Bos_taurus_miR-19b	81.9	78 +/- 11%	152	150	2	yes	ugugcaaauccaugcaaaacug	aguuuugcagguuugcauccagc	aguuuugcagguuugcauccagcugugugauauucugcugugcaaauccaugcaaaacug	12:66227148..66227208:+
bta-miR-381_MIMAT0009307_Bos_taurus_miR-381	79.6	78 +/- 11%	147	140	7	yes	uauacaagggcaagcucucu	agcgagguugcccuuuguauauu	agcgagguugcccuuuguauauucgguuuuuugauguagaauauacaagggcaagcucucu	21:67583080..67583141:+
bta-miR-215_MIMAT0003797_Bos_taurus_miR-215	77.5	78 +/- 11%	144	19	125	yes	ucugucauuucuguaggccaaug	augaccuaugaauugacagaca	augaccuaugaauugacagacaacgugacuaagucugucugucauuucuguaggccaaug	16:24305744..24305804:-
bta-miR-29b_MIMAT0003828_Bos_taurus_miR-29b	77.2	78 +/- 11%	143	132	3	yes	uagcaccauuugaaaucagug	gcugguuucauauggugguuuaga	gcugguuucauauggugguuuagauuuaaauagugauugucuagcaccauuugaaaucagug	4:95402703..95402765:-
bta-miR-193a-5p_MIMAT0003794_Bos_taurus_miR-193a-5p	74.7	78 +/- 11%	137	82	55	yes	aacuggccuacaaagucccagu	ugggucuuugcgggcgagaugaa	ugggucuuugcgggcgagaugaaggugucgguucaacuggccuacaaagucccagu	19:18824231..18824287:-
bta-miR-15a_MIMAT0004334_Bos_taurus_miR-15a	72.3	78 +/- 11%	135	130	5	yes	uagcagcacauaaugguuugugg	caggccauauugugcugccuca	uagcagcacauaaugguuuguggauuuugaaaaggugcaggccauauugugcugccuca	12:19596356..19596415:-
bta-miR-152_MIMAT0009238_Bos_taurus_miR-152	72.1	78 +/- 11%	132	128	4	yes	ucagugcaugacagaacuugg	agguucugugauacacuccgacu	agguucugugauacacuccgacucgggcucuggagcagucagugcaugacagaacuugg	19:39081179..39081238:+
bta-miR-196b_MIMAT0009256_Bos_taurus_miR-196b	69.7	78 +/- 11%	129	120	9	yes	uagguaguuuccuguuguuggg	ucgacagcacgacacugccuuca	uagguaguuuccuguuguugggauccaccuuucucucgacagcacgacacugccuuca	4:69327775..69327833:+
bta-miR-196a_MIMAT0009255_Bos_taurus_miR-196a	66.4	78 +/- 11%	121	112	9	yes	uagguaguuucauguuguuggga	ucggcaacaagaaacugccugagu	uagguaguuucauguuguugggauugaguuuugaacucggcaacaagaaacugccugagu	5:26199810..26199870:-
bta-miR-139_MIMAT0003788_Bos_taurus_miR-139	66	78 +/- 11%	120	100	20	yes	ucuacagugcacgugucuccagu	uggagacgcggcccuguuggagu	ucuacagugcacgugucuccaguguggcucggaggcuggagacgcggcccuguuggagu	15:52956184..52956243:-
bta-miR-210_MIMAT0003824_Bos_taurus_miR-210	65.9	78 +/- 11%	120	104	16	yes	cugugcgugugacagcggcuga	agccacugcccaccgcacacugc	agccacugcccaccgcacacugcgcugcuccggacccacugugcgugugacagcggcuga	29:51025449..51025509:+
bta-miR-197_MIMAT0009257_Bos_taurus_miR-197	65.4	78 +/- 11%	119	110	8	yes	uucaccaccuucuccacccagca	cggguagagagggcagugggagg	cggguagagagggcagugggagguaagagcucuucacccuucaccaccuucuccacccagca	3:33964972..33965034:-
bta-miR-345-5p_MIMAT0003800_Bos_taurus_miR-345-5p	65	78 +/- 11%	118	88	30	yes	ccugaacuaggggucuggagg	gcugacuccuaguccagugcuu	gcugacuccuaguccagugcuugugauggcuggugggcccugaacuaggggucuggagg	21:66867102..66867161:+
bta-miR-7_MIMAT0003843_Bos_taurus_miR-7	64.7	78 +/- 11%	118	41	76	yes	uggaagacuagugauuuuguuguu	caacaaaucacagucugccaua	uggaagacuagugauuuuguuguuuuuagauaacugaaucgacaacaaaucacagucugccaua	8:78575553..78575617:-
bta-miR-2284w_MIMAT0017393_Bos_taurus_miR-2284w	63.6	78 +/- 11%	123	78	45	yes	aaaaaccucaaugaacucuuu	aagaguuuguucggguuucucc	aagaguuuguucggguuucuccauaagcuguauagaaaaaccucaaugaacucuuu	X:2676193..2676249:+
bta-miR-6522_MIMAT0025540_Bos_taurus_miR-6522	63.3	78 +/- 11%	122	120	2	yes	acucggaauuguuuguguaccug	aaguacacaaacaauuccaagu	acucggaauuguuuguguaccuguuuucaaauuccaaguacacaaacaauuccaagu	21:43809628..43809685:+
bta-miR-493_MIMAT0009333_Bos_taurus_miR-493	59.9	78 +/- 11%	108	49	59	yes	ugaaggucuacugugugccaggc	uuguacaugguaggcuuucauu	uuguacaugguaggcuuucauucauucguuugcacauucggugaaggucuacugugugccaggc	21:67416620..67416684:+
bta-miR-185_MIMAT0009247_Bos_taurus_miR-185	58.9	78 +/- 11%	106	88	18	yes	uggagagaaaggcaguuccugau	aggggcuggcuuuccuccggc	uggagagaaaggcaguuccugaugguccccuccccaggggcuggcuuuccuccggc	17:74967079..74967135:+
bta-miR-299_MIMAT0009274_Bos_taurus_miR-299	58.7	78 +/- 11%	106	76	30	yes	uaugugggacgguaaaccgcu	augguuuaccgucccacauaca	augguuuaccgucccacauacauucugaauauguaugugggacgguaaaccgcu	21:67563575..67563629:+
bta-miR-6524_MIMAT0025553_Bos_taurus_miR-6524	57.4	78 +/- 11%	110	105	5	yes	uuacucugaguaaccuaacug	guuaggccacucagaguaacu	guuaggccacucagaguaacuaucaguaacuaacugguuacucugaguaaccuaacug	26:31733590..31733648:+
bta-miR-34a_MIMAT0004340_Bos_taurus_miR-34a	57.2	78 +/- 11%	103	94	8	yes	uggcagugucuuagcugguuguu	aaucagcaaguauacugcccu	uggcagugucuuagcugguuguugugaguaauaaugcaggaagcaaucagcaaguauacugcccu	16:45197411..45197476:+
bta-miR-424-5p_MIMAT0013593_Bos_taurus_miR-424-5p	56.6	78 +/- 11%	102	35	67	yes	caaaacgugaggcgcugcuau	cagcagcaauucauguuuugaag	cagcagcaauucauguuuugaagugcuuuaaacgguucaaaacgugaggcgcugcuau	X:18185456..18185514:-
bta-miR-20a_MIMAT0003527_Bos_taurus_miR-20a	55.5	78 +/- 11%	100	83	17	yes	uaaagugcuuauagugcaggu	acugcauuaugagcacuuaaagu	uaaagugcuuauagugcagguaguguuuaguuaucuacugcauuaugagcacuuaaagu	12:66227012..66227071:+
bta-miR-362-5p_MIMAT0009298_Bos_taurus_miR-362-5p	55.5	78 +/- 11%	100	70	30	yes	aauccuuggaaccuaggugugagug	aacacaccuauucaaggauuca	aauccuuggaaccuaggugugagugcuguucuagugcaacacaccuauucaaggauuca	X:92898446..92898505:+
bta-miR-369-5p_MIMAT0003801_Bos_taurus_miR-369-5p	54.4	78 +/- 11%	106	78	28	yes	gaauaauacaugguugaucuu	agaucgaccguguuauauucg	agaucgaccguguuauauucgcuuuauugacuucgaauaauacaugguugaucuu	21:67603548..67603603:+
bta-miR-1247-5p_MIMAT0025549_Bos_taurus_miR-1247-5p	54.1	78 +/- 11%	104	24	80	no	cgggaacgucgggacuggagcg	acccgucccgugcguccccggac	acccgucccgugcguccccggacgucgcugucugccccgggaacgucgggacuggagcg	21:68149443..68149502:-
bta-miR-132_MIMAT0003812_Bos_taurus_miR-132	50.6	78 +/- 11%	90	70	20	yes	uaacagucuacagccauggucgc	accguggcuuucgauuguuacu	accguggcuuucgauuguuacugugggaaccggagguaacagucuacagccauggucgc	19:23651159..23651218:-
bta-miR-218_MIMAT0003798_Bos_taurus_miR-218	50.5	78 +/- 11%	90	89	1	yes	uugugcuugaucuaaccaugug	augguucugucaagcaccgcgg	uugugcuugaucuaaccaugugguggaacgauggaaacggaacaugguucugucaagcaccgcgg	20:444314..444379:-
bta-miR-2299-5p_MIMAT0011807_Bos_taurus_miR-2299-5p	47.7	78 +/- 11%	85	75	10	yes	acuggauucauuucucugaaa	guccggggaauggauccagcgu	acuggauucauuucucugaaaguggauuuuguggucuguccggggaauggauccagcgu	12:29660168..29660227:-
bta-miR-452_MIMAT0009324_Bos_taurus_miR-452	46.7	78 +/- 11%	90	78	12	yes	cuguuugcagaggaaacugaga	ucagucucaucugcaaagaagu	cuguuugcagaggaaacugagacuuuguaacuauaucucagucucaucugcaaagaagu	X:34665634..34665693:-
bta-miR-671_MIMAT0009365_Bos_taurus_miR-671	44.8	78 +/- 11%	78	31	47	yes	aggaagcccuggaggggcuggagg	uccgguucucagggcuccacc	aggaagcccuggaggggcuggaggugauggauguuuuccuccgguucucagggcuccacc	4:114614930..114614990:+
bta-miR-194_MIMAT0009254_Bos_taurus_miR-194	41.7	78 +/- 11%	72	63	9	yes	uguaacagcaacuccauguggaa	ccaguggggcugcuguuaucugg	uguaacagcaacuccauguggaaguaccucuaguuccaguggggcugcuguuaucugg	29:43731474..43731532:+
bta-miR-450a_MIMAT0003834_Bos_taurus_miR-450a	41	78 +/- 11%	72	70	2	yes	uuuugcgauguguuccuaauau	uauugggaacauuuugcauuca	uuuugcgauguguuccuaauauguaaucuaaauguauugggaacauuuugcauuca	X:18179235..18179291:-
bta-miR-19a_MIMAT0004336_Bos_taurus_miR-19a	40.6	78 +/- 11%	71	69	2	yes	ugugcaaaucuaugcaaaacuga	aguuuugcauaguugcacua	aguuuugcauaguugcacuacaagaagaauguaguugugcaaaucuaugcaaaacuga	12:66226849..66226907:+
bta-miR-335_MIMAT0009291_Bos_taurus_miR-335	40.5	78 +/- 11%	78	52	26	yes	guuuuucauuauugcuccugac	ucaagagcaauaacgaaaaaug	ucaagagcaauaacgaaaaauguuugucauaaaccguuuuucauuauugcuccugac	4:95071006..95071063:+
bta-miR-9-5p_MIMAT0009389_Bos_taurus_miR-9-5p	39.2	78 +/- 11%	68	57	11	yes	ucuuugguuaucuagcuguauga	uaaagcuagauaaccgaaaguag	ucuuugguuaucuagcuguaugagugccacagagccgucauaaagcuagauaaccgaaaguag	21:21250116..21250179:+
bta-miR-6529a_MIMAT0025565_Bos_taurus_miR-6529a	39.2	78 +/- 11%	76	71	5	yes	gagagaucagaggcgcagagug	ccugugccuuuuaccucuuuaa	gagagaucagaggcgcagagugcgucaaugucaaugaagccugugccuuuuaccucuuuaa	1:65453356..65453417:-
bta-miR-9-5p_MIMAT0009389_Bos_taurus_miR-9-5p	39.1	78 +/- 11%	68	57	11	yes	ucuuugguuaucuagcuguauga	uaaagcuagauaaccgaaaguaa	ucuuugguuaucuagcuguaugaguguauuggucuucauaaagcuagauaaccgaaaguaa	7:90554687..90554748:-
bta-miR-196a_MIMAT0009255_Bos_taurus_miR-196a	39	78 +/- 11%	69	62	7	yes	uagguaguuucauguuguugg	caacgacauuaaaccacccga	uagguaguuucauguuguugggccuggauuucugaacacaacgacauuaaaccacccga	19:38497007..38497066:+
bta-miR-9-5p_MIMAT0009389_Bos_taurus_miR-9-5p	39	78 +/- 11%	68	57	11	yes	ucuuugguuaucuagcuguauga	uaaagcuagauaaccgaaaguaa	ucuuugguuaucuagcuguaugagugguguggagucuucauaaagcuagauaaccgaaaguaa	3:14462440..14462503:+
bta-miR-324_MIMAT0009285_Bos_taurus_miR-324	38.7	78 +/- 11%	75	47	28	no	cgcauccccuagggcauuggugu	ccacugccccaggugcugcugg	cgcauccccuagggcauugguguaaagcuggagacccacugccccaggugcugcugg	19:27571355..27571412:-
bta-miR-411c-5p_MIMAT0025545_Bos_taurus_miR-411c-5p	38.6	78 +/- 11%	74	48	26	yes	gguugaucagagaacauacauu	uguaugucaacugauccacagu	gguugaucagagaacauacauuuugucaaugauguaugucaacugauccacagu	21:67589488..67589542:+
bta-miR-450a_MIMAT0003834_Bos_taurus_miR-450a	38.6	78 +/- 11%	68	65	3	yes	uuuugcgauguguuccuaauau	uauugggagcauuuugcaugca	uuuugcgauguguuccuaauaugcaguauaaauauauugggagcauuuugcaugca	X:18179090..18179146:-
bta-miR-18a_MIMAT0003526_Bos_taurus_miR-18a	37.6	78 +/- 11%	75	51	24	no	uaaggugcaucuagugcagau	acugcccuaagugcuccuucugg	uaaggugcaucuagugcagauagugaaguagauuagcaucuacugcccuaagugcuccuucugg	12:66226702..66226766:+
bta-miR-194_MIMAT0009254_Bos_taurus_miR-194	36.3	78 +/- 11%	62	61	1	yes	uguaacagcaacuccauguggac	ccaguggagaugcuguuacuuu	uguaacagcaacuccauguggacugugcgucaauuuccaguggagaugcuguuacuuu	16:24306042..24306100:-
bta-miR-2285q_MIMAT0025574_Bos_taurus_miR-2285q	35.2	78 +/- 11%	67	63	4	yes	aaggaccugaaugaacuuucugg	aaaaaguucauucagguuuucugu	aaaaaguucauucagguuuucuguaagauguuagggaaggaccugaaugaacuuucugg	20:13408720..13408779:-
bta-miR-96_MIMAT0009388_Bos_taurus_miR-96	35.1	78 +/- 11%	60	59	1	yes	uuuggcacuagcacauuuuugc	caaucaugugcagugccaauau	uuuggcacuagcacauuuuugcuugugucucuccgcucugagcaaucaugugcagugccaauau	4:94411208..94411272:-
bta-miR-149-5p_MIMAT0024570_Bos_taurus_miR-149-5p	34.9	78 +/- 11%	66	64	1	no	ucuggcuccgugucuucacucc	gagggagggacgggggcugugc	ucuggcuccgugucuucacucccguguguguccaccgagggagggagggacgggggcugugc	3:120467962..120468024:+
bta-miR-33a_MIMAT0009294_Bos_taurus_miR-33a	34.8	78 +/- 11%	59	19	35	yes	gugcauuguaguugcauugc	caauguuuccacagugcaucac	gugcauuguaguugcauugcauguucuggcgguacccgugcaauguuuccacagugcaucac	5:113410755..113410817:+
bta-miR-2285aa_MIMAT0030435_Bos_taurus_miR-2285aa	34.6	78 +/- 11%	67	48	19	yes	aaaacuggaacgaacuuuugggc	caaaaaguucguccagauuuuu	caaaaaguucguccagauuuuuccauaagauguuacagaaaaacuggaacgaacuuuugggc	2:5205393..5205455:+
bta-miR-760-5p_MIMAT0009372_Bos_taurus_miR-760-5p	33.9	78 +/- 11%	57	52	5	yes	cggcucugggucuguggggag	ccccucaguccaccagagcccgga	ccccucaguccaccagagcccggauaccuuagaaauucggcucugggucuguggggag	3:49797118..49797176:-
bta-miR-491_MIMAT0009332_Bos_taurus_miR-491	32.3	78 +/- 11%	54	39	15	yes	aguggggaacccuuccaugagg	cuuaugcaagauucccuucuacc	aguggggaacccuuccaugaggaguagaacacuccuuaugcaagauucccuucuacc	8:23661697..23661754:-
bta-miR-3613a_MIMAT0024574_Bos_taurus_miR-3613a	32	78 +/- 11%	56	45	11	yes	uguuguacuuuuuuuuuuguuc	acaaaaaaaaaagcccaacccu	uguuguacuuuuuuuuuuguucguugcauuuuuaggaacaaaaaaaaaagcccaacccu	12:19542758..19542817:-
bta-miR-2336_MIMAT0011869_Bos_taurus_miR-2336	31.9	78 +/- 11%	61	60	1	yes	cuaaccguaacuuugaagugcuu	cauuucaaagcuaagguuauggg	cauuucaaagcuaagguuauggguggcaauuuaucccuaaccguaacuuugaagugcuu	19:22824645..22824704:+
bta-miR-106a_MIMAT0003784_Bos_taurus_miR-106a	31.8	78 +/- 11%	55	45	10	yes	aaagugcuuacagugcagguagc	uacugcaaugcaagcacuucuu	aaagugcuuacagugcagguagcuuuuugagaucuacugcaaugcaagcacuucuu	X:17918538..17918594:-
bta-miR-495_MIMAT0009335_Bos_taurus_miR-495	31.7	78 +/- 11%	53	51	2	yes	aaacaaacauggugcacuucuuu	gaaguugcccauguucuuuucgcu	gaaguugcccauguucuuuucgcugauaugugacgaaacaaacauggugcacuucuuu	21:67573248..67573306:+
bta-miR-2284ab_MIMAT0030437_Bos_taurus_miR-2284ab	31.6	78 +/- 11%	61	53	8	yes	uaaaaguuugguuggguuuuucu	aaaaucugaacaaacuuuccggc	uaaaaguuugguuggguuuuucuguaacaucugauggaaaaaucugaacaaacuuuccggc	6:103797778..103797839:+
bta-miR-1842_MIMAT0036969_Bos_taurus_miR-1842	30.3	78 +/- 11%	58	55	3	no	uggcucugugaggucggcucaa	agcaggccugucagggcguug	uggcucugugaggucggcucaaggugggucuggauguugagcaggccugucagggcguug	25:1744660..1744720:-
bta-miR-582_MIMAT0009351_Bos_taurus_miR-582	30.2	78 +/- 11%	58	32	26	yes	aaccaguugaacaacugaaccc	uacaguuguucaaccaguuacu	uacaguuguucaaccaguuacuaaucuaccuaauuguaaccaguugaacaacugaaccc	20:19588127..19588186:+
bta-miR-877_MIMAT0009381_Bos_taurus_miR-877	29.8	78 +/- 11%	57	54	3	no	guagaggagauggcgcaggggac	uccucuucucccuccucccaggu	guagaggagauggcgcaggggacacgggcuaagacugggggcucccgggaccccccaacauguguccucuucucccuccucccaggu	23:28203155..28203242:-
bta-miR-380-5p_MIMAT0003803_Bos_taurus_miR-380-5p	26.8	78 +/- 11%	46	43	3	yes	uauguaaugugguccacgucuu	augguugaccauagaacaugcg	augguugaccauagaacaugcgcugucucuaugucguauguaaugugguccacgucuu	21:67564806..67564864:+
bta-miR-885_MIMAT0009382_Bos_taurus_miR-885	26.4	78 +/- 11%	42	36	6	yes	uccauuacacuacccugccucu	aggcagcgggguguaguggau	uccauuacacuacccugccucuucuccacgagaggcagcgggguguaguggau	22:55072949..55073002:-
bta-miR-376c_MIMAT0009947_Bos_taurus_miR-376c	26.3	78 +/- 11%	51	16	35	yes	guggauauuccuucuauguuu	aacauagaggaaauuccacgu	guggauauuccuucuauguuuauguuauuugugguuaaacauagaggaaauuccacgu	21:67578327..67578385:+
bta-miR-135a_MIMAT0009228_Bos_taurus_miR-135a	26.1	78 +/- 11%	44	32	12	yes	uauggcuuuuuauuccuauguga	uguagggauggaagccaugaaa	uauggcuuuuuauuccuaugugauaguaauaaagucucauguagggauggaagccaugaaa	5:62117731..62117792:+
bta-miR-190a_MIMAT0009251_Bos_taurus_miR-190a	23.8	78 +/- 11%	39	33	6	yes	ugauauguuugauauauuagg	acuauauaucaaacauauuccu	ugauauguuugauauauuagguuguuauuuaauccaacuauauaucaaacauauuccu	10:47321073..47321131:-
bta-miR-376c_MIMAT0009947_Bos_taurus_miR-376c	23.5	78 +/- 11%	46	16	30	yes	guggauauuccuucuauguuu	aacauagaggaaaauccacauu	guggauauuccuucuauguuuacaggauugacagcuaaacauagaggaaaauccacauu	21:67577954..67578013:+
bta-miR-188_MIMAT0009249_Bos_taurus_miR-188	23.2	78 +/- 11%	37	30	5	yes	caucccuugcaugguggagggu	cucccacaugcaggguuugca	caucccuugcaugguggagggugagcuuucugaaaaccccucccacaugcaggguuugca	X:92886841..92886901:+
bta-miR-135a_MIMAT0009228_Bos_taurus_miR-135a	23.1	78 +/- 11%	36	30	6	yes	uauggcuuuuuauuccuauguga	auauagggauuggagccguggcg	uauggcuuuuuauuccuaugugauucuacugcucacucauauagggauuggagccguggcg	22:49142044..49142105:+
bta-miR-6520_MIMAT0025538_Bos_taurus_miR-6520	21.6	78 +/- 11%	43	39	4	no	ugaguauugucagagagagcgau	cgucucuccgccuguacucagc	ugaguauugucagagagagcgauucugugcccacccugagucgucucuccgccuguacucagc	17:46090330..46090393:-
bta-miR-154c_MIMAT0025542_Bos_taurus_miR-154c	21.5	78 +/- 11%	41	38	3	yes	agauauugcacgguugaucuc	agguuguccgugauguauuugc	agguuguccgugauguauuugcuuuauuuguggcagauauugcacgguugaucuc	21:67575261..67575316:+
bta-miR-503-5p_MIMAT0025557_Bos_taurus_miR-503-5p	21.2	78 +/- 11%	32	25	7	yes	ggaguauuguuucugcugcccggg	uagcagcgggaacaguacugcag	uagcagcgggaacaguacugcagugggcaauuggugaucuggaguauuguuucugcugcccggg	X:18185103..18185167:-
bta-miR-2285b_MIMAT0011833_Bos_taurus_miR-2285b	20.5	78 +/- 11%	38	36	2	yes	aaaaucugagugaacuuuuuggc	gaaaaguucauuccaguuuuucu	gaaaaguucauuccaguuuuucuguacuaccuuaugggaaaaucugagugaacuuuuuggc	15:39596110..39596171:-
bta-miR-8550_MIMAT0033821_Bos_taurus_miR-8550	19.6	78 +/- 11%	29	27	2	yes	cacaggcucuggaacacgggagc	cucccgggcucuagagca	cacaggcucuggaacacgggagcuuuaguagcugcggcucccgggcucuagagca	7:6056829..6056884:+
bta-miR-543_MIMAT0009344_Bos_taurus_miR-543	19.3	78 +/- 11%	30	25	5	yes	aaacauucgcggugcacuucuu	aaguugcccgugucuuuuucgc	aaguugcccgugucuuuuucgcuuuauaugugacgaaacauucgcggugcacuucuu	21:67571838..67571895:+
bta-miR-138_MIMAT0003813_Bos_taurus_miR-138	18.5	78 +/- 11%	27	26	1	yes	agcugguguugugaaucaggccg	gcuacuucacaacaccagggu	agcugguguugugaaucaggccgucgccaaucagagaacggcuacuucacaacaccagggu	22:14870593..14870654:+
bta-miR-376c_MIMAT0009947_Bos_taurus_miR-376c	18.1	78 +/- 11%	37	16	21	yes	guggauauuccuucuauguuu	aucauagaggaaaauccauguu	guggauauuccuucuauguuuacgugauucauagauaaucauagaggaaaauccauguu	21:67579080..67579139:+
bta-miR-2285ad_MIMAT0030446_Bos_taurus_miR-2285ad	18	78 +/- 11%	27	21	6	yes	aaaaacccaaaugaacuuuuug	acaaaguuuguucggguuuua	acaaaguuuguucggguuuuacuguaguagcucauggaaaaacccaaaugaacuuuuug	18:5619320..5619379:+
bta-miR-7858_MIMAT0030433_Bos_taurus_miR-7858	17.6	78 +/- 11%	34	32	2	yes	uaggauuuggaaagauugcuuu	acgcaauucuucaaaaucuu	uaggauuuggaaagauugcuuugaauuuguagaucaacgcaauucuucaaaaucuu	20:10187792..10187848:-
bta-miR-370_MIMAT0009300_Bos_taurus_miR-370	17.5	78 +/- 11%	33	26	7	no	gccugcugggguggaaccuggu	caggucacgucucugcaguuac	caggucacgucucugcaguuacaccgcucacgagugccugcugggguggaaccuggu	21:67457249..67457306:+
bta-miR-7862_MIMAT0030442_Bos_taurus_miR-7862	17.2	78 +/- 11%	24	11	13	yes	uggugcucccuggagcugagca	cacagcuccaggggacgccguu	cacagcuccaggggacgccguuccuguccuggacuaugugaguggugcucccuggagcugagca	9:61455915..61455979:-
bta-miR-6517_MIMAT0025528_Bos_taurus_miR-6517	17.1	78 +/- 11%	39	37	2	no	ucaggguccgugagcuccucggc	ccggaacuccggguccuggaag	ucaggguccgugagcuccucggcguacucggagaacauucgccggaacuccggguccuggaag	10:42712645..42712708:+
bta-miR-487a_MIMAT0003805_Bos_taurus_miR-487a	16.4	78 +/- 11%	24	15	9	yes	aaucauacagggacauccagu	gugguuaucccugcuguguucg	gugguuaucccugcuguguucgcuguauuuaugacgaaucauacagggacauccagu	21:67589876..67589933:+
bta-miR-2285u_MIMAT0031094_Bos_taurus_miR-2285u	16.4	78 +/- 11%	30	27	3	yes	aaacccgaacgaacuuuugg	caaaaaauuuguuuggguuuuu	caaaaaauuuguuuggguuuuucuguaagaugguauggaaaaacccgaacgaacuuuugg	24:33897676..33897736:+
bta-miR-34c_MIMAT0003854_Bos_taurus_miR-34c	16.3	78 +/- 11%	24	19	5	yes	aggcaguguaguuagcugauugcu	aaucacuaaccacacggccagg	aggcaguguaguuagcugauugcuaauaauaccaaucacuaaccacacggccagg	15:22135438..22135493:+
bta-miR-376d_MIMAT0010199_Bos_taurus_miR-376d	16.2	78 +/- 11%	25	24	1	yes	aucauagaggaaaauccacau	guagauuuuccuucuauga	guagauuuuccuucuaugauuacggguuuggugauuaaucauagaggaaaauccacau	21:67578698..67578756:+
bta-miR-2320-5p_MIMAT0011844_Bos_taurus_miR-2320-5p	16.1	78 +/- 11%	29	20	9	yes	ucgaugauggucccuguguuuu	uggcacaggguccagcugucggc	uggcacaggguccagcugucggccgugauacccgaugggucgaugauggucccuguguuuu	16:50502455..50502516:+
bta-miR-138_MIMAT0003813_Bos_taurus_miR-138	16	78 +/- 11%	23	22	1	yes	agcugguguugugaaucaggccg	gcuauuucacgacaccaggguu	agcugguguugugaaucaggccgacgagcagcgcauccucuuacccggcuauuucacgacaccaggguu	18:24992705..24992774:+
bta-miR-499_MIMAT0003536_Bos_taurus_miR-499	16	78 +/- 11%	22	21	1	yes	uuaagacuugcagugauguuua	gaacaucacagcaagucugugc	uuaagacuugcagugauguuuaacuccucuccacgugaacaucacagcaagucugugc	13:64900493..64900551:+
bta-miR-129_MIMAT0009220_Bos_taurus_miR-129	16	78 +/- 11%	22	11	11	yes	cuuuuugcggucugggcuugc	aagcccuuaccccaaaaagcau	cuuuuugcggucugggcuugcuguacauaacucaauagccggaagcccuuaccccaaaaagcau	15:74545200..74545264:+
bta-miR-1185_MIMAT0009973_Bos_taurus_miR-1185	14.9	78 +/- 11%	21	13	8	yes	agaggauacccuuuguauguu	auauacagagggagacucuuau	agaggauacccuuuguauguucacuuuauuaauggcgaauauacagagggagacucuuau	21:67581384..67581444:+
bta-miR-29e_MIMAT0009953_Bos_taurus_miR-29e	14.8	78 +/- 11%	22	21	1	yes	cugguuucacaugguggcuuag	uagcaucauuugaaaucagu	cugguuucacaugguggcuuagauuuuuccaucuuuguaucuagcaucauuugaaaucagu	16:77562009..77562070:+
bta-miR-2483-5p_MIMAT0012075_Bos_taurus_miR-2483-5p	14.1	78 +/- 11%	26	17	9	yes	cgucaaccauccagcuguuuga	aaacaucugguugguugagaga	cgucaaccauccagcuguuugaggugaugcaaacaaacaucugguugguugagaga	X:9189816..9189872:-
bta-miR-219_MIMAT0030444_Bos_taurus_miR-219	13.5	78 +/- 11%	17	7	9	yes	ugauuguccaaacgcaauucucg	agaguugagucuggacgucccg	ugauuguccaaacgcaauucucgagucucuagcucuggccgagaguugagucuggacgucccg	23:7335349..7335412:-
bta-miR-2431-5p_MIMAT0012001_Bos_taurus_miR-2431-5p	13.2	78 +/- 11%	25	13	12	yes	cacccccacuugcaugacccuga	caggucauauaaguguggaguu	caggucauauaaguguggaguuggcuagacuacugguaaugacacccccacuugcaugacccuga	5:56655700..56655765:-
bta-miR-2300b-3p_MIMAT0011810_Bos_taurus_miR-2300b-3p	12.7	78 +/- 11%	22	17	4	yes	cuuagcuaguuuugccucccugc	gggagacaaaacuagcugagga	cuuagcuaguuuugccucccugcuuaugaucacacacagggagacaaaacuagcugagga	12:31820745..31820805:+
bta-miR-2285p_MIMAT0025532_Bos_taurus_miR-2285p	11.9	78 +/- 11%	21	11	10	yes	aauuguucauuuggguuuuucc	aaaaacuugagugaacuuuugg	aauuguucauuuggguuuuuccguaacaucuuauggaaaaacuugagugaacuuuugg	13:36660317..36660375:+
bta-miR-377_MIMAT0009304_Bos_taurus_miR-377	11.5	78 +/- 11%	14	8	6	yes	aucacacaaaggcaacuuuugu	agagguugcccuuggugaauuc	agagguugcccuuggugaauucgcuuuauuuauguugaaucacacaaaggcaacuuuugu	21:67600496..67600556:+
bta-miR-2284ac_MIMAT0030447_Bos_taurus_miR-2284ac	11.5	78 +/- 11%	22	12	10	yes	aaaauguucgcuuggcuuuuuc	aaaaaccugagugaacuuuuc	aaaauguucgcuuggcuuuuuccauacuaccuuacagaaaaaccugagugaacuuuuc	27:18517050..18517108:+
bta-miR-7859_MIMAT0030434_Bos_taurus_miR-7859	11.4	78 +/- 11%	25	13	12	yes	augugaaauuaccaguauuug	aaaaacuggcagcuucaugu	augugaaauuaccaguauuugucugcuuugaccuacaaaaacuggcagcuucaugu	10:85658691..85658747:+
bta-miR-3957_MIMAT0025548_Bos_taurus_miR-3957	10.9	78 +/- 11%	19	12	7	yes	cucggagagugcagcugugggu	acgcacagcaccucacugagcu	cucggagagugcagcugugggugucagggucaggcacacgcacagcaccucacugagcu	21:67602740..67602799:+
bta-miR-129-5p_MIMAT0009221_Bos_taurus_miR-129-5p	10.7	78 +/- 11%	12	11	1	yes	cuuuuugcggucugggcuugc	aagcccuuaccccaaaaaguau	cuuuuugcggucugggcuugcuguuccucucuacaguagucaggaagcccuuaccccaaaaaguau	4:93220893..93220959:+
bta-miR-154a_MIMAT0009240_Bos_taurus_miR-154a	10.7	78 +/- 11%	14	6	8	yes	uagguuauccguguagccuucg	aaucauacacgguucaccuauu	uagguuauccguguagccuucgcuuuacuugugacgaaucauacacgguucaccuauu	21:67598053..67598111:+
bta-miR-490_MIMAT0009331_Bos_taurus_miR-490	10	78 +/- 11%	11	1	10	yes	ccauggaucuccaggugggu	caaccuggaggacuccaugcugu	ccauggaucuccaggugggucacguuuagagauacaccaaccuggaggacuccaugcugu	4:101436295..101436355:+
bta-miR-2460_MIMAT0012045_Bos_taurus_miR-2460	9.5	77 +/- 11%	25	21	4	no	cuuggagcucuugaggccuggca	caggcaccagcagcucugcaagc	cuuggagcucuugaggccuggcaugugguuaccuuguacccaggcaccagcagcucugcaagc	7:55523567..55523630:-
bta-miR-2468_MIMAT0012058_Bos_taurus_miR-2468	9.3	77 +/- 11%	16	6	10	yes	ccaauuuuccauguuccugugc	auaggaacauggaagauuguc	auaggaacauggaagauugucagucaucaucuauuucugccaauuuuccauguuccugugc	8:5672123..5672184:+
bta-miR-7860_MIMAT0030439_Bos_taurus_miR-7860	9.1	77 +/- 11%	8	7	1	yes	cacucugugcagccgcuccag	uggagcggcugcacagagcgugaac	cacucugugcagccgcuccagggaggcagcaguuguggugacuggagcggcugcacagagcgugaac	12:15638216..15638283:+
bta-miR-2448-5p_MIMAT0012025_Bos_taurus_miR-2448-5p	8.6	78 +/- 10%	15	9	6	yes	gugguugauuggauccgugggug	cugcggauacaaccaaacacggu	cugcggauacaaccaaacacgguuggagaauauuucacaaucugugguugauuggauccgugggug	6:115567393..115567459:-
bta-miR-2285o_MIMAT0025530_Bos_taurus_miR-2285o	8.5	78 +/- 10%	17	16	1	yes	aaacccgaacgaacuuuugg	aaagaguucauuuggguuuuu	aaagaguucauuuggguuuuucuagugagcuguaaacaaaaaacccgaacgaacuuuugg	12:16533029..16533089:-
bta-miR-2403_MIMAT0011960_Bos_taurus_miR-2403	8	78 +/- 10%	14	13	1	no	cucgggaagcuagcuggccuug	gcgccggccgcuucccagcca	gcgccggccgcuucccagccaggcugaaaaggcucgggaagcuagcuggccuug	23:31206256..31206310:+
bta-miR-2285ac_MIMAT0030440_Bos_taurus_miR-2285ac	6.3	83 +/- 7%	11	5	6	yes	aaaaccugaagagacuuuuugg	gaaaguuuguuuggguuuuuc	gaaaguuuguuuggguuuuuccguaagauguaacaggaaaaccugaagagacuuuuugg	11:4523087..4523146:-
bta-miR-328_MIMAT0009287_Bos_taurus_miR-328	6	83 +/- 7%	62	61	0	yes	cuggcccucucugcccuuccg	ggggggcaggaggggcucaggg	ggggggcaggaggggcucagggagauagugugugcugccccuggcccucucugcccuuccg	18:34957620..34957681:-
bta-miR-615_MIMAT0009355_Bos_taurus_miR-615	5.9	82 +/- 7%	25	25	0	yes	uccgagccugggucucccucu	ggggguccccggugcucggauc	ggggguccccggugcucggaucucgagggugcuuauuguucgguccgagccugggucucccucu	5:26157890..26157954:-
bta-miR-2397-5p_MIMAT0011951_Bos_taurus_miR-2397-5p	5.9	82 +/- 7%	9	3	6	yes	ugcguucuuaccacuggccugua	cagagcaguggcaagaacgcauc	ugcguucuuaccacuggccuguaggugacaugauccaaguacagagcaguggcaagaacgcauc	26:49743772..49743836:+
bta-miR-378_MIMAT0009305_Bos_taurus_miR-378	5.8	82 +/- 7%	371	343	28	yes	acuggacuuggagucagaag	cuccugacuccagguccugugu	cuccugacuccagguccuguguguuaccucgaaauagcacuggacuuggagucagaag	7:63067305..63067363:+
bta-miR-486_MIMAT0009329_Bos_taurus_miR-486	5.7	82 +/- 7%	406	406	0	yes	uccuguacugagcugccccgag	gggggcuucaaggccagcuuggacc	gggggcuucaaggccagcuuggaccugcguccucccugacggguccuguacugagcugccccgag	27:36261888..36261953:-
bta-miR-502a_MIMAT0009338_Bos_taurus_miR-502a	5.7	82 +/- 7%	37	37	0	yes	augcaccugggcaaggau	ccuugcucucugggugcuagu	ccuugcucucugggugcuagugcugucuccaugcaaugcaccugggcaaggau	X:92903812..92903865:+
bta-miR-483_MIMAT0009327_Bos_taurus_miR-483	5.7	82 +/- 7%	28	28	0	yes	ucacuccucuccucccgucuucu	agggcgggaagaaaggagggcgu	agggcgggaagaaaggagggcguggucugugcagcuccucacuccucuccucccgucuucu	29:50061111..50061172:+
bta-miR-6523a_MIMAT0025552_Bos_taurus_miR-6523a	5.7	82 +/- 7%	34	34	0	yes	ucugggguaacuuugagcaggg	cugcucuaguguccccagugg	ucugggguaacuuugagcaggggaugaauuguauuucauacccugcucuaguguccccagugg	24:46148445..46148508:-
bta-miR-150_MIMAT0003845_Bos_taurus_miR-150	5.6	82 +/- 7%	154	150	4	yes	ucucccaacccuuguaccag	cugguacagguacggggag	ucucccaacccuuguaccagugugugucucagacccugguacagguacggggag	18:56407868..56407922:-
bta-miR-6525_MIMAT0025554_Bos_taurus_miR-6525	5.6	82 +/- 7%	27	25	2	yes	cuggggaaagcaggagugagg	ccucguucugcuuuccccacagg	cuggggaaagcaggagugagggucugcaccccaguaagccucguucugcuuuccccacagg	4:114451874..114451935:-
bta-miR-1296_MIMAT0009964_Bos_taurus_miR-1296	5.6	82 +/- 7%	39	38	1	yes	uuagggcccuggcuccaucuccu	aguggggcuuugacccuaacc	uuagggcccuggcuccaucuccuuuaggaaaaccuucuguggggaguggggcuuugacccuaacc	28:19569105..19569170:-
bta-let-7f_MIMAT0003519_Bos_taurus_let-7f	5.5	82 +/- 7%	900	900	0	yes	ugagguaguagauuguaua	uacaaucuauugccuuccc	ugagguaguagauuguauaguugugggguagugauuuuacccuguucaggagauaacuauacaaucuauugccuuccc	8:86885231..86885309:+
bta-miR-500_MIMAT0009337_Bos_taurus_miR-500	5.5	82 +/- 7%	328	275	53	yes	augcaccugggcaaggauucugaga	uaauccuugcuaccugggugaga	uaauccuugcuaccugggugagagugcuuucugaaugcaaugcaccugggcaaggauucugaga	X:92899710..92899774:+
bta-let-7e_MIMAT0004333_Bos_taurus_let-7e	5.5	82 +/- 7%	349	317	32	yes	ugagguaggagguuguauag	cuauacggccuccuagcuuucc	ugagguaggagguuguauaguugaggaggacacccaaggagaucacuauacggccuccuagcuuucc	18:58015043..58015110:+
bta-miR-1298_MIMAT0009970_Bos_taurus_miR-1298	5.5	82 +/- 7%	13	11	2	yes	uucauucggcuguccagaug	caucugggcaacugauugaacuu	uucauucggcuguccagauguauccaaguacccugauauuuggcaauaaauacaucugggcaacugauugaacuu	X:67896132..67896207:+
bta-miR-432_MIMAT0009317_Bos_taurus_miR-432	5.4	82 +/- 7%	115	106	9	yes	ucuuggaguaggucauugggugga	cuggauggcuccuccaugucu	ucuuggaguaggucauuggguggauccuuuauuucccuaugugggccacuggauggcuccuccaugucu	21:67431250..67431319:+
bta-miR-2415-5p_MIMAT0011978_Bos_taurus_miR-2415-5p	5.4	82 +/- 7%	10	10	0	yes	ccaggccugcuggaccgacgcc	agucgguccugccggccaggcc	agucgguccugccggccaggccugcuggacacuccugccggccaggccugcuggaccgacgcc	3:102923775..102923838:+
bta-miR-342_MIMAT0003846_Bos_taurus_miR-342	5.4	82 +/- 7%	244	218	26	yes	ucucacacagaaaucgcacccau	aggggugcuaucugugguugagg	aggggugcuaucugugguugaggacacggcaaaugaaacugucucacacagaaaucgcacccau	21:66706867..66706931:+
bta-miR-28_MIMAT0009272_Bos_taurus_miR-28	5.4	82 +/- 7%	634	214	420	yes	aaggagcucacagucuauugagu	cacuagauugagagcuccugga	aaggagcucacagucuauugaguugccuuucugacuuucccacuagauugagagcuccugga	1:79250541..79250603:-
bta-miR-34b_MIMAT0003549_Bos_taurus_miR-34b	5.4	82 +/- 7%	32	24	8	yes	aaucacuaguuccacugcca	aggcaguguaauuagcugauugu	aggcaguguaauuagcugauuguacucucaugcuuacaaucacuaguuccacugcca	15:22134738..22134795:+
bta-miR-130b_MIMAT0009224_Bos_taurus_miR-130b	5.4	82 +/- 7%	91	22	69	yes	acucuuucccuguugcacua	cagugcaaugaugaaagggcau	acucuuucccuguugcacuacugugcgccccuggcaagcagugcaaugaugaaagggcau	17:74100548..74100608:-
bta-let-7g_MIMAT0003838_Bos_taurus_let-7g	5.4	82 +/- 7%	558	558	0	yes	ugagguaguaguuuguaca	uacaggccacugccuugcc	ugagguaguaguuuguacaguuugagggucuaugauaccacccgguacaggagauaacuguacaggccacugccuugcc	22:49189344..49189423:+
bta-miR-455-5p_MIMAT0003835_Bos_taurus_miR-455-5p	5.4	82 +/- 7%	166	88	78	yes	uaugugccuuuggacuacaucg	gcaguccaugggcauauacacu	uaugugccuuuggacuacaucguggaagccagcaccaugcaguccaugggcauauacacu	8:105147062..105147122:+
bta-miR-141_MIMAT0009232_Bos_taurus_miR-141	5.4	82 +/- 7%	540	514	21	yes	uaacacugucugguaaagaug	caucuuccagcacaguguuggau	caucuuccagcacaguguuggauggucuaauggugaagcuccuaacacugucugguaaagaug	5:103859016..103859079:-
bta-miR-211_MIMAT0009263_Bos_taurus_miR-211	5.4	82 +/- 7%	13	13	0	yes	uucccuuugucauccuuugcc	cagggacagcaaaggggugc	uucccuuugucauccuuugcccaggguucugaguggggcagggacagcaaaggggugc	21:28046435..28046493:-
bta-miR-95_MIMAT0009387_Bos_taurus_miR-95	5.4	82 +/- 7%	19	18	1	yes	uucaacggguauuuauugagc	auaaauguuuguugaauuga	auaaauguuuguugaauugagaugcgcuaaauucaacggguauuuauugagc	6:119145915..119145967:-
bta-miR-2285ad_MIMAT0030446_Bos_taurus_miR-2285ad	5.4	82 +/- 7%	59	22	37	yes	aaaaacccaaaugaacuuuuug	agaaaaguuuguuuggguuuuu	agaaaaguuuguuuggguuuuucugucagauguuauggaaaaacccaaaugaacuuuuug	13:73541941..73542001:-
bta-miR-32_MIMAT0009283_Bos_taurus_miR-32	5.4	82 +/- 7%	90	79	10	yes	uauugcacaugacuaaguug	caauuuaguaugugugauauu	uauugcacaugacuaaguugcauguugucacggccucagugcaauuuaguaugugugauauu	8:100305162..100305224:-
bta-miR-182_MIMAT0009244_Bos_taurus_miR-182	5.3	82 +/- 7%	1195	1195	0	yes	uuuggcaaugguagaacucaca	gugguucuagacuugccaacua	uuuggcaaugguagaacucacacuggugagguaaugggauccggugguucuagacuugccaacua	4:94406721..94406786:-
bta-miR-2465_MIMAT0012053_Bos_taurus_miR-2465	5.3	82 +/- 7%	14	14	0	yes	uugagccacaguagagccuugga	ucuggcucuauuauggcuugaag	uugagccacaguagagccuuggauggugaaaaguuucuggcucuauuauggcuugaag	7:110106830..110106888:-
bta-miR-323_MIMAT0009284_Bos_taurus_miR-323	5.3	82 +/- 7%	12	12	0	yes	cacauuacacggucgaccucu	aggugguccguggcgcguucg	aggugguccguggcgcguucgcuuuauuuauggcgcacauuacacggucgaccucu	21:67565483..67565539:+
bta-miR-20b_MIMAT0003796_Bos_taurus_miR-20b	5.3	82 +/- 7%	47	47	0	yes	caaagugcucacagugcag	guagugugggcacuuccag	caaagugcucacagugcagguaguuuuggcagcgcucuacuguagugugggcacuuccag	X:17918136..17918196:-
bta-miR-212_MIMAT0009264_Bos_taurus_miR-212	5.3	82 +/- 7%	64	45	19	yes	uaacagucuccagucacggccacc	accuuggcucuagacugcuuacu	accuuggcucuagacugcuuacugcccgggccgcccucaguaacagucuccagucacggccacc	19:23651585..23651649:-
bta-miR-134_MIMAT0009227_Bos_taurus_miR-134	5.3	82 +/- 7%	28	26	2	yes	ugugacugguugaccagagugg	ccucugggccaccuagucaccaa	ugugacugguugaccagaguggccagcacucgguucacccucugggccaccuagucaccaa	21:67593264..67593325:+
bta-miR-654_MIMAT0009359_Bos_taurus_miR-654	5.3	82 +/- 7%	43	5	38	yes	uggugggcugcagaacaugugcu	uaugucugcugaccaucaccu	uggugggcugcagaacaugugcuuccuucgugucauaugucugcugaccaucaccu	21:67578854..67578910:+
bta-miR-592_MIMAT0009353_Bos_taurus_miR-592	5.3	82 +/- 7%	15	15	0	yes	uugugucaauaugcgaugaug	ucaucacguggugacgcaaca	uugugucaauaugcgaugaugugugugauggcacagcgucaucacguggugacgcaaca	4:92126825..92126884:-
bta-miR-7_MIMAT0003843_Bos_taurus_miR-7	5.3	82 +/- 7%	39	39	0	yes	uggaagacuagugauuuuguuguu	caacaagucacagcuuccuca	uggaagacuagugauuuuguuguucugauguacuaugacaacaagucacagcuuccuca	7:20584149..20584208:-
bta-miR-224_MIMAT0009271_Bos_taurus_miR-224	5.2	82 +/- 7%	56	55	1	yes	caagucacuagugguuccguuu	aaaugguacccuagugacu	caagucacuagugguuccguuuaguagaugguuguacauuguuucaaaaugguacccuagugacu	X:34664598..34664663:-
bta-miR-429_MIMAT0009315_Bos_taurus_miR-429	5.2	82 +/- 7%	126	126	0	yes	uaauacugucugguaaugccg	ucuuaccagacacgguuaga	ucuuaccagacacgguuagaucugguccuucugucuaauacugucugguaaugccg	16:52520100..52520156:-
bta-miR-1249_MIMAT0009976_Bos_taurus_miR-1249	5.2	82 +/- 7%	59	59	0	yes	acgcccuucccccccuucuuca	aggagggaggagaugggccacguuc	aggagggaggagaugggccacguucccucugccuggaacgcccuucccccccuucuuca	5:116348278..116348337:-
bta-miR-22-5p_MIMAT0003826_Bos_taurus_miR-22-5p	5.2	82 +/- 7%	646	604	42	yes	aagcugccaguugaagaacu	aguucuucaguggcaagcuuua	aguucuucaguggcaagcuuuauguccugacccagcuaaagcugccaguugaagaacu	19:23382447..23382505:-
bta-miR-23a_MIMAT0003827_Bos_taurus_miR-23a	5.2	82 +/- 7%	438	438	0	yes	aucacauugccagggauuuc	guuccuggggaugggauuu	guuccuggggaugggauuugcugccugucacaaaucacauugccagggauuuc	7:12981978..12982031:-
bta-miR-2403_MIMAT0011960_Bos_taurus_miR-2403	5.2	82 +/- 7%	13	13	0	yes	cucgggaagcuagcuggccuug	aggccggccgcuucccagcc	aggccggccgcuucccagccaggcugaaagggcucgggaagcuagcuggccuug	28:15505065..15505119:+
bta-miR-2376_MIMAT0011922_Bos_taurus_miR-2376	5.2	82 +/- 7%	15	15	0	yes	ccucugagaucuugcuaggcgcu	gggcuugggagggucucagaagca	gggcuugggagggucucagaagcaggaacuuuugcuccuuuccucugagaucuugcuaggcgcu	23:7424175..7424239:-
bta-miR-412_MIMAT0009313_Bos_taurus_miR-412	5.2	82 +/- 7%	48	45	3	yes	uggucgaccaguuggaaaguaau	cuucaccugguccacuagcu	uggucgaccaguuggaaaguaauuguuucuaauguacuucaccugguccacuagcu	21:67603405..67603461:+
bta-miR-365-3p_MIMAT0004341_Bos_taurus_miR-365-3p	5.2	82 +/- 7%	139	121	18	yes	uaaugccccuaaaaauccuuauug	agggacuuucaggggcagcugug	agggacuuucaggggcagcuguguuuucugacucagucauaaugccccuaaaaauccuuauug	19:18811281..18811344:-
bta-miR-16b_MIMAT0003525_Bos_taurus_miR-16b	5.1	82 +/- 7%	292	277	15	yes	uagcagcacguaaauauuggcguag	accaauauuauugugcugcuuu	uagcagcacguaaauauuggcguaguaaaauaaauauuaaacaccaauauuauugugcugcuuu	1:107923248..107923312:-
bta-miR-655_MIMAT0009360_Bos_taurus_miR-655	5.1	82 +/- 7%	41	41	0	yes	auaauacaugguuaaccucu	agguuauccguguuauguuc	agguuauccguguuauguucgcuuggcucaucaugaauaauacaugguuaaccucu	21:67587339..67587395:+
bta-let-7a-5p_MIMAT0003844_Bos_taurus_let-7a-5p	5.1	82 +/- 7%	1119	1118	0	yes	ugagguaguagguuguauaguu	cuguacagccuccuagcuuucc	ugagguaguagguuguauaguuuagaauuacaucaagggagauaacuguacagccuccuagcuuucc	15:33347569..33347636:-
bta-miR-146a_MIMAT0009236_Bos_taurus_miR-146a	5.1	82 +/- 7%	389	385	4	yes	ugagaacugaauuccauagguugu	ccugugaaguuuaguucuuuag	ugagaacugaauuccauagguugugucagugucagaccugugaaguuuaguucuuuag	7:74185055..74185113:+
bta-miR-190b_MIMAT0009252_Bos_taurus_miR-190b	5.1	82 +/- 7%	18	18	0	yes	ugauauguuugauauuggguug	acuaaaugucaaacauauucuu	ugauauguuugauauuggguuguuuaauuaggaaccaacuaaaugucaaacauauucuu	3:16374614..16374673:+
bta-miR-181d_MIMAT0009243_Bos_taurus_miR-181d	5.1	82 +/- 7%	126	126	0	yes	aacauucauuguugucgguggg	caccgagggaugaaugucac	aacauucauuguugucgguggguugugacagagaccagacccaccgagggaugaaugucac	7:12915272..12915333:+
bta-miR-184_MIMAT0009246_Bos_taurus_miR-184	5.1	82 +/- 7%	58	58	0	yes	uggacggagaacugauaaggg	cuuaucacuuuuccagccagc	cuuaucacuuuuccagccagcuuugugacucuaacuguuggacggagaacugauaaggg	21:25913784..25913843:+
bta-miR-19b_MIMAT0004337_Bos_taurus_miR-19b	5	82 +/- 7%	156	156	0	yes	ugugcaaauccaugcaaaacug	guuuugcugguuugcauuucagc	guuuugcugguuugcauuucagcguguggauauauggcugugcaaauccaugcaaaacug	X:17918013..17918073:-
bta-miR-449a_MIMAT0009320_Bos_taurus_miR-449a	5	82 +/- 7%	26	26	0	yes	uggcaguguauuguuagcugg	agcuaacaugcaacugcuauc	uggcaguguauuguuagcugguugaauaugugagugccaucagcuaacaugcaacugcuauc	20:23967405..23967467:+
bta-miR-365-5p_MIMAT0012539_Bos_taurus_miR-365-5p	5	82 +/- 7%	125	121	4	yes	uaaugccccuaaaaauccuuauug	agggacuuuugggggcagaugug	agggacuuuugggggcagauguguuugcauuccacuaucauaaugccccuaaaaauccuuauug	25:13344249..13344313:+
bta-miR-128_MIMAT0003541_Bos_taurus_miR-128	5	82 +/- 7%	117	91	26	yes	ucacagugaaccggucucuuuuu	cggggccguagcacugucugaga	cggggccguagcacugucugagagguuuacauuucucacagugaaccggucucuuuuu	2:62007761..62007819:-
bta-miR-1_MIMAT0009214_Bos_taurus_miR-1	5	82 +/- 7%	51	51	0	yes	uggaauguaaagaaguaugua	cauacuucuuuaugugcccaua	cauacuucuuuaugugcccauauggaccugcuaagcuauggaauguaaagaaguaugua	13:55237550..55237609:-
bta-miR-103_MIMAT0003521_Bos_taurus_miR-103	5	82 +/- 7%	501	499	2	yes	agcagcauuguacagggcuauga	ggcuucuuuacagugcugccuuguu	ggcuucuuuacagugcugccuuguugcauauggaucaagcagcauuguacagggcuauga	20:189860..189920:-
bta-miR-379_MIMAT0009306_Bos_taurus_miR-379	5	82 +/- 7%	165	118	47	yes	ugguagacuauggaacguaggcuu	uauguaacaugguccacuaacu	ugguagacuauggaacguaggcuuugugauuuuugaccuauguaacaugguccacuaacu	21:67561884..67561944:+
bta-miR-2403_MIMAT0011960_Bos_taurus_miR-2403	4.9	76 +/- 7%	13	13	0	yes	cucgggaagcuagcuggccuug	gggcugugccugccgcuucccaccca	gggcugugccugccgcuucccacccaagcugaaagggcucgggaagcuagcuggccuug	16:8241146..8241205:+
bta-miR-181b_MIMAT0003793_Bos_taurus_miR-181b	4.9	76 +/- 7%	432	432	0	yes	aacauucauugcugucggugg	acugaucaaugaauguaaa	aacauucauugcugucgguggguuugacuuugaaucaacucacugaucaaugaauguaaa	11:95710641..95710701:+
bta-miR-181b_MIMAT0003793_Bos_taurus_miR-181b	4.9	76 +/- 7%	407	407	0	yes	aacauucauugcugucggugg	acugaacaaugagugcaac	aacauucauugcugucgguggguugaacuguguggacaagcucacugaacaaugagugcaac	16:79685772..79685834:-
bta-miR-382_MIMAT0009308_Bos_taurus_miR-382	4.9	76 +/- 7%	73	25	48	yes	cgaaucauucacggacaacacu	gaaguuguucgugguggauucgc	gaaguuguucgugguggauucgcuuuacuuaugacgaaucauucacggacaacacu	21:67592888..67592944:+
bta-miR-1_MIMAT0009214_Bos_taurus_miR-1	4.9	76 +/- 7%	51	51	0	yes	uggaauguaaagaaguaugua	cauacuucuuuauguacccaua	cauacuucuuuauguacccauaugaacauacaaugcuauggaauguaaagaaguaugua	24:34841110..34841169:+
bta-miR-92a_MIMAT0009383_Bos_taurus_miR-92a	4.8	76 +/- 7%	625	625	0	yes	uauugcacuugucccggccugu	ggguggggauuuguugcacugcu	ggguggggauuuguugcacugcuuguguuauauauaaaguauugcacuugucccggccugu	X:17917862..17917923:-
bta-miR-450b_MIMAT0024576_Bos_taurus_miR-450b	4.7	76 +/- 7%	76	72	4	yes	uuuugcaauauguuccugaauau	auugggaacauuuugcaucc	uuuugcaauauguuccugaauauuuaauauaaguauauugggaacauuuugcaucc	X:18178921..18178977:-
bta-miR-545-5p_MIMAT0003806_Bos_taurus_miR-545-5p	4.6	76 +/- 7%	39	10	29	yes	ucaacaaacauuuauugugugccu	ccucaguaaauguuuauuggau	ccucaguaaauguuuauuggaugaauaaaugaauggcucaucaacaaacauuuauugugugccu	X:81951395..81951459:+
bta-miR-2285p_MIMAT0025532_Bos_taurus_miR-2285p	4.6	76 +/- 7%	10	10	0	yes	aaaaacuugagugaacuuuuggc	caaaauguuuauuuuuucuguuuuucu	caaaauguuuauuuuuucuguuuuucuguuaagacaugauggaaaaacuugagugaacuuuuggc	23:25977842..25977907:-
bta-miR-532_MIMAT0003848_Bos_taurus_miR-532	4.4	76 +/- 7%	305	265	40	yes	caugccuugaguguaggaccguug	ccucccacacccaaggcuugcag	caugccuugaguguaggaccguuggcaucuuaauuacccucccacacccaaggcuugcag	X:92886519..92886579:+
bta-miR-301a_MIMAT0009276_Bos_taurus_miR-301a	4.3	76 +/- 7%	84	81	3	yes	cagugcaauaguauugucaaagc	gcucugacuuuauugcacuacu	gcucugacuuuauugcacuacuguacuuuacagcuagcagugcaauaguauugucaaagc	19:10349517..10349577:-
bta-miR-6120-5p_MIMAT0024590_Bos_taurus_miR-6120-5p	4.2	76 +/- 7%	64	64	0	yes	uauguuggacaacguggau	ucccguuuuucacaugug	ucccguuuuucacauguguacugauguuugaucauauguuggacaacguggau	7:45882311..45882364:+
bta-miR-301b_MIMAT0009277_Bos_taurus_miR-301b	4.1	76 +/- 7%	9	9	0	yes	cagugcaaugauauugucaaagc	ucugacgagguugcacuacugugcu	ucugacgagguugcacuacugugcuuugaggagcagugcaaugauauugucaaagc	17:74100869..74100925:-
bta-miR-2903_MIMAT0013861_Bos_taurus_miR-2903	4.1	76 +/- 7%	8	8	0	yes	uuccgcgcucuacgccagcccgc	gggcuggugcaggccgcggagcc	uuccgcgcucuacgccagcccgcugccugccgggcuggugcaggccgcggagcc	9:61758647..61758701:+
bta-miR-411b_MIMAT0025541_Bos_taurus_miR-411b	3.7	57 +/- 8%	6	4	2	yes	uaugucacaugguccacuaau	uggucgaccauaaaacguacgug	uggucgaccauaaaacguacgugugcuuuaugacguaugucacaugguccacuaau	21:67564967..67565023:+
bta-miR-449c_MIMAT0009322_Bos_taurus_miR-449c	3.3	57 +/- 8%	8	8	0	yes	aggcagugcaucucuagcuggcu	uugcuaguugcacuccccu	aggcagugcaucucuagcuggcuguuaaaauuucuuuuuaacaguugcuaguugcacuccccu	20:23963006..23963069:-
bta-miR-496_MIMAT0009336_Bos_taurus_miR-496	3.3	57 +/- 8%	8	8	0	yes	ugaguauuacauggccaaucu	guuguccaugguguguucauu	guuguccaugguguguucauuuuauuuaugaugaguauuacauggccaaucu	21:67598892..67598944:+
bta-miR-7857_MIMAT0030432_Bos_taurus_miR-7857	3.2	57 +/- 8%	6	2	4	no	uuuguucuccaaccuggcucuuu	auagccaguuggggaagaaugc	auagccaguuggggaagaaugcccgugucuuaaagugagaagguuuguucuccaaccuggcucuuu	23:30890110..30890176:+
bta-miR-153_MIMAT0009239_Bos_taurus_miR-153	2.9	53 +/- 8%	7	7	0	yes	uugcauagucacaaaaguga	auuuuugugaucugcagcu	auuuuugugaucugcagcuaguauucucacuccaguugcauagucacaaaaguga	2:107963038..107963093:-
bta-miR-153_MIMAT0009239_Bos_taurus_miR-153	2.7	53 +/- 8%	7	7	0	yes	uugcauagucacaaaaguga	auuuuugugauguugcagcu	auuuuugugauguugcagcuaguaauaugagcccaguugcauagucacaaaaguga	4:119541711..119541767:-
bta-miR-767_MIMAT0009375_Bos_taurus_miR-767	2.3	53 +/- 8%	6	6	0	yes	ugcaccaugguugucugagc	ucauaccccaugguuccug	ugcaccaugguugucugagcaugcagcaugcuugucugcucauaccccaugguuccug	X:35020241..35020299:-
bta-miR-6518_MIMAT0025536_Bos_taurus_miR-6518	2.2	53 +/- 8%	27	27	0	yes	ucacggagaggagaaacugcac	gcaguuucuccucuccgugagc	gcaguuucuccucuccgugagcgucugccaggcucacggagaggagaaacugcac	15:42911519..42911574:+
bta-miR-2419-5p_MIMAT0011985_Bos_taurus_miR-2419-5p	2	53 +/- 8%	122	110	12	yes	aucgcaucaacacucgucug	caggcgggugcuaauacgauca	aucgcaucaacacucgucuguucuuaaauaacauugagaacaggcgggugcuaauacgauca	4:66346476..66346538:-
bta-miR-2285o_MIMAT0025530_Bos_taurus_miR-2285o	2	53 +/- 8%	29	29	0	yes	aaacccgaacgaacuuuugg	aaaaguucauucgagcuuuucc	aaaaguucauucgagcuuuuccuuaauauccuacggaaacccgaacgaacuuuugg	24:41395924..41395980:+
bta-miR-504_MIMAT0009340_Bos_taurus_miR-504	2	53 +/- 8%	92	92	0	yes	gacccuggucugcacucuguc	gggagcgcagggcaggguuuc	gacccuggucugcacucugucuguaugcuuacugaagggagcgcagggcaggguuuc	X:22083701..22083758:-
bta-miR-2285t_MIMAT0025577_Bos_taurus_miR-2285t	2	53 +/- 8%	464	192	272	yes	aaaguucguucagguuuuucugu	agaaucuggaugaacuuuuugg	aaaguucguucagguuuuucuguaccagcuuccagaagaaucuggaugaacuuuuugg	3:7929186..7929244:-
bta-miR-133b_MIMAT0009226_Bos_taurus_miR-133b	1.9	60 +/- 6%	25	25	0	yes	uugguccccuucaaccagc	uggucaaacggaaccaagu	uggucaaacggaaccaaguccgucuuccugagagguuugguccccuucaaccagc	23:24312342..24312397:+
bta-miR-6123_MIMAT0024596_Bos_taurus_miR-6123	1.9	60 +/- 6%	38	38	0	yes	ugccaagcccacguucaaaggc	cuuugagcugggaagggaagc	ugccaagcccacguucaaaggcuguuucuucaaaguuaauggugccgccuuugagcugggaagggaagc	13:58091685..58091754:+
bta-miR-2285ae_MIMAT0030448_Bos_taurus_miR-2285ae	1.8	60 +/- 6%	15	14	0	yes	aaacuugaacggacuuuuuggc	cagaaaguucauuuagguuuuu	cagaaaguucauuuagguuuuucuauaggaugcuguggaaaaacuugaacggacuuuuuggc	8:73610956..73611018:+
bta-miR-2285b_MIMAT0011833_Bos_taurus_miR-2285b	1.8	60 +/- 6%	59	23	36	yes	aaaaaguucauuuggguuuu	aaaucugagugaacuuuuuggc	aaaaaguucauuuggguuuuucuguaagauguuacagaaaaaucugagugaacuuuuuggc	3:52524779..52524840:-
bta-miR-2449_MIMAT0012027_Bos_taurus_miR-2449	1.8	60 +/- 6%	4	4	0	yes	ugggcaggagacagcagggccc	gccuugcuggcugaagcccacu	gccuugcuggcugaagcccacugcagacuuuucuccgugggcaggagacagcagggccc	6:109095924..109095983:+
bta-miR-2457_MIMAT0012042_Bos_taurus_miR-2457	1.8	60 +/- 6%	12	12	0	yes	ugccaacugcagagccgcgcu	cgcggcgcuguucugggaac	cgcggcgcuguucugggaacgcgcucucaucacccaacguugccaacugcagagccgcgcu	7:23425300..23425361:-
bta-miR-2284t-5p_MIMAT0011831_Bos_taurus_miR-2284t-5p	1.8	60 +/- 6%	16	14	2	yes	aaacucgaaugaauguuuuggcc	gaaacauucacucggguuuuuc	gaaacauucacucggguuuuuccauagcaucuuaacagaaaaacucgaaugaauguuuuggcc	15:39162247..39162310:-
bta-miR-2399-5p_MIMAT0011954_Bos_taurus_miR-2399-5p	1.8	60 +/- 6%	22	22	0	yes	cuuucuguagcuguuggaacua	guucuaacaacuacagaaagug	cuuucuguagcuguuggaacuauggugcauugugguucuaacaacuacagaaagug	27:25707610..25707666:+
bta-miR-101_MIMAT0003520_Bos_taurus_miR-101	1.8	60 +/- 6%	714	661	53	yes	guacaguacugugauaacuga	caguuaucacagugcugaugc	caguuaucacagugcugaugcuguccauucuaaagguacaguacugugauaacuga	3:80666431..80666487:+
bta-miR-505_MIMAT0009341_Bos_taurus_miR-505	1.8	60 +/- 6%	80	80	0	yes	ucaacacuugcugguuuccucu	ggggagccaggaaguauugaug	ggggagccaggaaguauugauguuucuaccaguuuagcgucaacacuugcugguuuccucu	X:23387301..23387362:-
bta-miR-2339_MIMAT0011873_Bos_taurus_miR-2339	1.8	60 +/- 6%	22	22	0	yes	ucacuggaccuagcagagcucc	ggcuccugcugcccagucugagg	ggcuccugcugcccagucugaggucugcacucuuugccucacuggaccuagcagagcucc	19:31973545..31973605:-
bta-miR-2284x_MIMAT0017395_Bos_taurus_miR-2284x	1.7	60 +/- 6%	452	451	1	yes	ugaaaaguucguucggguuuuu	caaauaaacuuuuuggccaacc	ugaaaaguucguucggguuuuuccauaagaacucaaauaaacuuuuuggccaacc	1:3607767..3607822:-
bta-miR-2474_MIMAT0012065_Bos_taurus_miR-2474	1.7	60 +/- 6%	24	24	0	yes	uaccgggccagcuggaaggaga	uccuccagccuggcccgggagggg	uccuccagccuggcccgggagggguccgccuaccgggccagcuggaaggaga	8:62600141..62600193:-
bta-miR-2435_MIMAT0012007_Bos_taurus_miR-2435	1.7	60 +/- 6%	13	13	0	yes	aaacucgaaugaacucuuuggc	caaaaagaucauuuggguuuuu	caaaaagaucauuuggguuuuucugaugauguuauggaaaacucgaaugaacucuuuggc	5:68192489..68192549:+
bta-miR-2441_MIMAT0012016_Bos_taurus_miR-2441	1.7	60 +/- 6%	4	4	0	yes	acaggacaggacagugggagg	gcccucugccccgucccaucc	gcccucugccccgucccauccucugguuacucccaagggacaggacaggacagugggagg	5:112896836..112896896:+
bta-miR-3432a_MIMAT0017396_Bos_taurus_miR-3432a	1.6	60 +/- 6%	169	98	71	yes	ugcgggaucuuuaguuguggugug	cagcaacuaaagaucccucagg	ugcgggaucuuuaguuguggugugugaauucuuaguugcagcaacuaaagaucccucagg	25:34409297..34409357:-
bta-miR-186_MIMAT0003818_Bos_taurus_miR-186	1.6	60 +/- 6%	1021	1015	6	yes	aaagaauucuccuuuugggcuuu	ccaaaggugaauuuuuuggga	aaagaauucuccuuuugggcuuucugauuuuauuuuaagcccaaaggugaauuuuuuggga	3:74462310..74462371:+
bta-miR-487b_MIMAT0003847_Bos_taurus_miR-487b	1.6	60 +/- 6%	96	96	0	yes	aucguacagggucauccacu	ugguuaucccuguccuguuc	ugguuaucccuguccuguucguuuuacucaugucgaaucguacagggucauccacu	21:67583573..67583629:+
bta-miR-3432a_MIMAT0017396_Bos_taurus_miR-3432a	1.6	60 +/- 6%	70	70	0	yes	ugcgggaucuuuaguuguggugug	caguugcagcuugugggauccaguucc	ugcgggaucuuuaguuguggugugcaaacucucaguugcagcuugugggauccaguucc	21:55746798..55746857:-
bta-miR-183_MIMAT0009245_Bos_taurus_miR-183	1.6	60 +/- 6%	610	598	12	yes	auggcacugguagaauucacugug	ugaauuaccgaagggccauaaa	auggcacugguagaauucacugugaacagucucggucagugaauuaccgaagggccauaaa	4:94411433..94411494:-
bta-miR-7_MIMAT0003843_Bos_taurus_miR-7	1.6	60 +/- 6%	40	40	0	no	uggaagacuagugauuuuguuguu	caacaagucccagucugccgca	uggaagacuagugauuuuguuguugucuccugcgcucaacaacaagucccagucugccgca	21:19989084..19989145:+
bta-miR-9-5p_MIMAT0009389_Bos_taurus_miR-9-5p	1.6	60 +/- 6%	57	57	0	no	ucuuugguuaucuagcuguauga	cggcagcggcgguggcgaaggga	cggcagcggcgguggcgaagggaggcccguuucucucuuugguuaucuagcuguauga	21:21250081..21250139:+
bta-miR-2285k_MIMAT0024586_Bos_taurus_miR-2285k	1.5	60 +/- 6%	157	150	7	yes	aaaaccggaaugaacuuuuuggc	aaaaguucauuuggguuuuucu	aaaaguucauuuggguuuuucuauaacaucuugcagaaaaaccggaaugaacuuuuuggc	1:80871208..80871268:-
bta-miR-128_MIMAT0003541_Bos_taurus_miR-128	1.5	60 +/- 6%	67	67	0	no	ucacagugaaccggucucuuuc	ggggggccgaggcacuguccgaga	ggggggccgaggcacuguccgagagugaguagcaggucucacagugaaccggucucuuuc	22:9738611..9738671:+
bta-miR-502b_MIMAT0009339_Bos_taurus_miR-502b	1.5	60 +/- 6%	87	71	16	yes	uccaccugggcaaggauucugaa	uaauucuugcuccccaggugaga	uaauucuugcuccccaggugagagugcuuugugaaugcaauccaccugggcaaggauucugaa	X:92897963..92898026:+
bta-miR-2285k_MIMAT0024586_Bos_taurus_miR-2285k	1.5	60 +/- 6%	149	148	1	yes	aaaaccggaaugaacuuuuuggc	aaaaguuaguucagauuuu	aaaaguuaguucagauuuuuccauagcaucucauggaaaaaccggaaugaacuuuuuggc	13:23904425..23904485:-
bta-miR-133a_MIMAT0009225_Bos_taurus_miR-133a	1.5	60 +/- 6%	148	135	13	yes	uugguccccuucaaccagcuguag	agcugguaaaauggaaccaaauc	agcugguaaaauggaaccaaaucgccucuucaauggauuugguccccuucaaccagcuguag	24:34844429..34844491:+
bta-miR-154b_MIMAT0025547_Bos_taurus_miR-154b	1.5	60 +/- 6%	49	43	6	yes	agaggucuuccauggugcau	aucauacaugguugaccuuuuu	agaggucuuccauggugcauucgcuuuauucuuugacgaaucauacaugguugaccuuuuu	21:67598367..67598428:+
bta-miR-200b_MIMAT0003842_Bos_taurus_miR-200b	1.5	60 +/- 6%	470	414	56	no	uaauacugccugguaaugaug	caucuuacugggcagcauuggau	caucuuacugggcagcauuggauggugucuggucucuaauacugccugguaaugaug	16:52521992..52522049:-
bta-miR-7861_MIMAT0030441_Bos_taurus_miR-7861	1.4	60 +/- 6%	39	32	7	yes	cacacucagauaaaguaggcac	augcuaccuagucugagugagu	cacacucagauaaaguaggcacuuuuugguucuugaaaugcuaccuagucugagugagu	13:13129034..13129093:-
bta-miR-25_MIMAT0003853_Bos_taurus_miR-25	1.4	60 +/- 6%	604	581	23	no	cauugcacuugucucggucugaca	aggcggagacuugggcaauugcu	aggcggagacuugggcaauugcuggacgcugccccgggcauugcacuugucucggucugaca	25:36892462..36892524:+
bta-miR-133a_MIMAT0009225_Bos_taurus_miR-133a	1.4	60 +/- 6%	147	135	12	yes	uugguccccuucaaccagcuguag	agcugguaaaauggaaccaaauc	agcugguaaaauggaaccaaaucaacuguucgauggauuugguccccuucaaccagcuguag	13:55227303..55227365:-
bta-miR-2443_MIMAT0012018_Bos_taurus_miR-2443	1.4	60 +/- 6%	27	27	0	no	ugagggcaggaccguaugaggu	cucagccggcccuucccucccc	ugagggcaggaccguaugagguguccaaggaaggcuccacucagccggcccuucccucccc	5:117119648..117119709:+
bta-miR-134_MIMAT0009227_Bos_taurus_miR-134	1.4	60 +/- 6%	26	26	0	no	ugugacugguugaccagagugg	uccugggccccaggccaucuu	uccugggccccaggccaucuucccgaggagacccuggugucagcgccacucagggugugugacugguugaccagagugg	21:67593207..67593286:+
bta-miR-2285o_MIMAT0025530_Bos_taurus_miR-2285o	1.3	60 +/- 6%	29	29	0	yes	aaacccgaacgaacuuuugg	aaaagcucauugggguuuuucc	aaaagcucauugggguuuuuccgucacauacaggaaacccgaacgaacuuuugg	5:118347314..118347368:-
bta-miR-2403_MIMAT0011960_Bos_taurus_miR-2403	1.3	60 +/- 6%	13	13	0	no	cucgggaagcuagcuggccuug	uggccccagcuacccucgccgagcc	cucgggaagcuagcuggccuuguuggcccuuaaaucgcacacuggauggccuggccccagcuacccucgccgagcc	26:12253056..12253132:-
bta-miR-208b_MIMAT0009262_Bos_taurus_miR-208b	1.3	60 +/- 6%	5	5	0	yes	auaagacgaacaaaagguuug	agcuuuuugcucgcguuaugu	agcuuuuugcucgcguuauguuucucauccgaauauaagacgaacaaaagguuug	10:21340633..21340688:+
bta-miR-124b_MIMAT0013774_Bos_taurus_miR-124b	1.3	60 +/- 6%	4	4	0	yes	uaaggcacgcggugaaugcc	uguucacagcggaccuugau	uguucacagcggaccuugauuuaaauguccauacaauuaaggcacgcggugaaugcc	8:9153395..9153452:+
bta-miR-2403_MIMAT0011960_Bos_taurus_miR-2403	1.3	60 +/- 6%	13	13	0	no	cucgggaagcuagcuggccuug	uggccccagcuacccucgccgagcc	cucgggaagcuagcuggccuuguuggcccuuaaaucgcacacuggauggccuggccccagcuacccucgccgagcc	23:31206288..31206364:+
bta-miR-124b_MIMAT0013774_Bos_taurus_miR-124b	1.3	60 +/- 6%	4	4	0	yes	uaaggcacgcggugaaugcc	uguucacagcggaccuugau	uguucacagcggaccuugauuuaaugucuauacaauuaaggcacgcggugaaugcc	13:54827558..54827614:-
bta-miR-101_MIMAT0003520_Bos_taurus_miR-101	1.3	60 +/- 6%	661	661	0	yes	guacaguacugugauaacuga	agaagagccgcaccgugccu	guacaguacugugauaacugaaggauggcagccaucuugccuuccaucagaagagccgcaccgugccu	3:80666466..80666534:+
bta-miR-138_MIMAT0003813_Bos_taurus_miR-138	1.3	60 +/- 6%	24	22	0	no	agcugguguugugaaucaggccg	gccucggagcaccagccag	gccucggagcaccagccagaggaggaagcgcgcccgaguucugguaucguugcugcagcugguguugugaaucaggccg	18:24992649..24992728:+
bta-miR-2403_MIMAT0011960_Bos_taurus_miR-2403	1.3	60 +/- 6%	13	13	0	no	cucgggaagcuagcuggccuug	uggccccagcuacccucgccgagcc	cucgggaagcuagcuggccuuguuggcccuuaaaucgcacacuggauggccuggccccagcuacccucgccgagcc	28:15505097..15505173:+
bta-miR-2425-5p_MIMAT0011994_Bos_taurus_miR-2425-5p	1.2	60 +/- 6%	11	11	0	yes	cagggcacggauccaugaac	ucguagacccugcccuccu	cagggcacggauccaugaacuaggcuacuuaccacguucguagacccugcccuccu	5:30251651..30251707:+
bta-let-7e_MIMAT0004333_Bos_taurus_let-7e	1.2	60 +/- 6%	317	317	0	no	ugagguaggagguuguauag	gucuguccaccugccgcgcc	gucuguccaccugccgcgccccccgggcugagguaggagguuguauag	18:58015015..58015063:+
bta-miR-2403_MIMAT0011960_Bos_taurus_miR-2403	1.2	60 +/- 6%	13	13	0	no	cucgggaagcuagcuggccuug	uggccggagcuacccucgccgagcc	cucgggaagcuagcuggccuuguuggcccuuaaaucgcacacuggauggccuggccggagcuacccucgccgagcc	16:8241183..8241259:+
bta-miR-329b_MIMAT0009289_Bos_taurus_miR-329b	1.1	60 +/- 6%	22	22	0	yes	cacaccugguuaaccucuuuucc	aagagagguuuucuggguuucuguu	aagagagguuuucuggguuucuguuucuuuaaugaggaugaaacacaccugguuaaccucuuuucc	21:67566516..67566582:+
bta-miR-9-5p_MIMAT0009389_Bos_taurus_miR-9-5p	1.1	60 +/- 6%	57	57	0	no	ucuuugguuaucuagcuguauga	aggcggcugcguggaagaggcg	aggcggcugcguggaagaggcggcgacugcagccaggaggcgggguugguuguuaucuuugguuaucuagcuguauga	3:14462385..14462463:+
bta-miR-6526_MIMAT0025556_Bos_taurus_miR-6526	1	60 +/- 6%	3	3	0	yes	uccugugccucgaauggguaug	ugcccguucaggugcaguuca	ugcccguucaggugcaguucacguacaauugguguccugugccucgaauggguaug	X:28508357..28508413:+
bta-miR-6526_MIMAT0025556_Bos_taurus_miR-6526	1	60 +/- 6%	3	3	0	yes	uccugugccucgaauggguaug	ugcccauucaggugcaguuca	ugcccauucaggugcaguucacguacaauugguguccugugccucgaauggguaug	X:30319611..30319667:+
bta-miR-363_MIMAT0003855_Bos_taurus_miR-363	1	60 +/- 6%	94	94	0	yes	auugcacgguauccaucugc	ggguggaucacgaugcaauuu	ggguggaucacgaugcaauuuugauuaguauaauaggagaaaaauugcacgguauccaucugc	X:17917705..17917768:-
bta-miR-6526_MIMAT0025556_Bos_taurus_miR-6526	0.9	41 +/- 6%	3	3	0	yes	uccugugccucgaauggguaug	ugcccauucaggugcaguuca	ugcccauucaggugcaguucauguacaauugguguccugugccucgaauggguaug	X:30286988..30287044:+
bta-miR-6526_MIMAT0025556_Bos_taurus_miR-6526	0.9	41 +/- 6%	3	3	0	yes	uccugugccucgaauggguaug	ugcccauucaggugcaguuca	ugcccauucaggugcaguucauguacaauugguguccugugccucgaauggguaug	X:30303214..30303270:+
bta-miR-6526_MIMAT0025556_Bos_taurus_miR-6526	0.9	41 +/- 6%	3	3	0	yes	uccugugccucgaauggguaug	ugcccauucaggugcaguuca	ugcccauucaggugcaguucauguacaauugguguccugugccucgaauggguaug	X:30305153..30305209:+
bta-miR-187_MIMAT0009248_Bos_taurus_miR-187	0.8	41 +/- 6%	10	10	0	no	ucgugucuuguguugcagccgg	ggcuacaacacgggacccggg	ggcuacaacacgggacccgggcgcugcuccgaccccucgugucuuguguugcagccgg	24:21530934..21530992:+
bta-miR-124b_MIMAT0013774_Bos_taurus_miR-124b	0.7	41 +/- 6%	4	4	0	yes	uaaggcacgcggugaaugcc	uguucacagcggaccuugau	uguucacagcggaccuugauuuaaugucauacaauuaaggcacgcggugaaugcc	14:30815435..30815490:+
bta-miR-670_MIMAT0009364_Bos_taurus_miR-670	0.7	41 +/- 6%	3	3	0	yes	uuuccucauauucauucaggagug	ucccugaguauauguggugaa	ucccugaguauauguggugaaccggaauuugccugggguuuccucauauucauucaggagug	15:74519303..74519365:+
bta-miR-2285o_MIMAT0025530_Bos_taurus_miR-2285o	0.7	41 +/- 6%	28	28	0	yes	aaacccgaacgaacuuuugg	aaaugucuauuuggauuuu	aaaugucuauuuggauuuuuccuuuacguccuauggaaaaaacccgaacgaacuuuugg	12:32285428..32285487:-
bta-miR-2285b_MIMAT0011833_Bos_taurus_miR-2285b	0.6	41 +/- 6%	39	39	0	yes	aaaaucugagugaacuuuuuggc	caaaauguucugguuuucc	caaaauguucugguuuucccauagaaugcaaaaaucugagugaacuuuuuggc	1:107065365..107065418:-
bta-miR-2285k_MIMAT0024586_Bos_taurus_miR-2285k	0.6	41 +/- 6%	164	164	0	yes	aaaccggaaugaacuuuuuga	aaaaauuuguaggaguuuuu	aaaaauuuguaggaguuuuucauauuauggaaaaccggaaugaacuuuuuga	26:29429660..29429712:+
bta-miR-2285k_MIMAT0024586_Bos_taurus_miR-2285k	0.6	41 +/- 6%	157	157	0	yes	aaaccggaaugaacuuuuugacu	gcaaaaaguuugcuuggauuuuu	gcaaaaaguuugcuuggauuuuucugugagauauuaugggaaaaccggaaugaacuuuuugacu	29:10834185..10834249:+
bta-miR-493_MIMAT0009333_Bos_taurus_miR-493	0.6	41 +/- 6%	49	49	0	no	ugaaggucuacugugugccaggc	caggcagcaaguaaauggacauggacc	ugaaggucuacugugugccaggcccugugccaggcagcaaguaaauggacauggacc	21:67416661..67416718:+
bta-miR-196b_MIMAT0009256_Bos_taurus_miR-196b	0.6	41 +/- 6%	120	120	0	no	uagguaguuuccuguuguuggg	cagcaacagaacuggucggu	cagcaacagaacuggucggugauuuagguaguuuccuguuguuggg	4:69327751..69327797:+
bta-miR-147_MIMAT0009237_Bos_taurus_miR-147	0.5	41 +/- 6%	84	8	76	yes	guggaaacacuucugcacaggcu	gugugcggaaaugcuucugc	guggaaacacuucugcacaggcuagauuauggauaccagugugcggaaaugcuucugc	10:65243389..65243447:-
bta-miR-196a_MIMAT0009255_Bos_taurus_miR-196a	0.4	41 +/- 6%	62	62	0	no	uagguaguuucauguuguugg	gugaacuggaacugcugagu	gugaacuggaacugcugagugaauuagguaguuucauguuguugg	19:38496983..38497028:+
bta-miR-449a_MIMAT0009320_Bos_taurus_miR-449a	0.4	41 +/- 6%	26	26	0	no	uggcaguguauuguuagcugg	uguuaacgaaguacaccggugac	uguuaacgaaguacaccggugaccuaugugugauggguuggcaguguauuguuagcugg	20:23967367..23967426:+
bta-miR-9-5p_MIMAT0009389_Bos_taurus_miR-9-5p	0.3	41 +/- 6%	57	57	0	no	ucuuugguuaucuagcuguauga	ucgcaccuggaguaugggccgaagaag	ucgcaccuggaguaugggccgaagaagacagaggcugugagggaagcgaguuguuaucuuugguuaucuagcuguauga	7:90554725..90554804:-
bta-miR-184_MIMAT0009246_Bos_taurus_miR-184	0.1	41 +/- 6%	58	58	0	no	uggacggagaacugauaaggg	uguguuugugugugucuggg	uggacggagaacugauaaggguaggugauugacgcucacagcuucuggaagcccugagggucaccuguguuugugugugucuggg	21:25913822..25913907:+
bta-miR-98_MIMAT0003809_Bos_taurus_miR-98	0.1	41 +/- 6%	267	267	0	no	ugagguaguaaguuguauuguu	cuagaggacucugcucaug	cuagaggacucugcucaugcuggggugagguaguaaguuguauuguu	X:96382703..96382750:-
bta-miR-2446_MIMAT0012023_Bos_taurus_miR-2446	0.1	41 +/- 6%	13	13	0	yes	uaaaauauauuugaaaucgggccu	gaccaauuucaaguauauuuucau	uaaaauauauuugaaaucgggccuuuugaaagaugaaaagaccaauuucaaguauauuuucau	6:99976546..99976609:-
bta-miR-2346_MIMAT0011881_Bos_taurus_miR-2346	0	41 +/- 6%	8	8	0	yes	acugaugugaaggugguuugg	augccaccuuuacuccugagc	acugaugugaaggugguuuggccuugauugugccaugccaccuuuacuccugagc	19:51516024..51516079:+
bta-miR-4286_MIMAT0024575_Bos_taurus_miR-4286	0	41 +/- 6%	17	17	0	no	accccacuccugguaccag	caugccucugagauggagggau	accccacuccugguaccagcugcuugggcccccccuguggcacaugccucugagauggagggau	19:40683924..40683988:-
bta-miR-7863_MIMAT0030445_Bos_taurus_miR-7863	0	41 +/- 6%	169	169	0	yes	ucauggacugucaccugaggagc	cccucaggcaacaguccaaaaac	ucauggacugucaccugaggagccuaauaggcaacagucccucaggcaacaguccaaaaac	8:102957139..102957200:+
bta-miR-383_MIMAT0009309_Bos_taurus_miR-383	0	41 +/- 6%	2	2	0	yes	agaucagaaggugauuguggcu	ccacagcacugccuggucaga	agaucagaaggugauuguggcuuuggguggauaucaaucagccacagcacugccuggucaga	27:21315209..21315271:+
bta-miR-6521_MIMAT0025539_Bos_taurus_miR-6521	-0.1	13 +/- 6%	8	7	0	yes	guggcgccagcucugagcagag	gugcucacgugugugccugccg	gugcucacgugugugccugccgaguguugauucagugaucgguggcgccagcucugagcagag	17:66961901..66961964:-
bta-miR-2284m_MIMAT0011976_Bos_taurus_miR-2284m	-0.2	13 +/- 6%	11	11	0	yes	gaaaaguuuguucggguuuu	uacccaucaaaugaacuuuucag	gaaaaguuuguucggguuuuccagaggguguuacccaucaaaugaacuuuucag	2:118290683..118290737:-
bta-miR-1197_MIMAT0009966_Bos_taurus_miR-1197	-0.3	13 +/- 6%	2	2	0	yes	uaggacacauggucuacuucu	acgcgguugaccaugguguguacg	acgcgguugaccaugguguguacgcuuuauuuaugacguaggacacauggucuacuucu	21:67565316..67565375:+
bta-miR-488_MIMAT0009330_Bos_taurus_miR-488	-0.5	13 +/- 6%	2	2	0	yes	uugaaaggcuguuucuugguc	cuuugaaacagcauucaggu	cuuugaaacagcauucaggucucaacuuaguugccgucuugaaaggcuguuucuugguc	9:93098136..93098195:+
bta-miR-2387_MIMAT0011939_Bos_taurus_miR-2387	-0.6	13 +/- 6%	7	1	6	no	ccugcagacccggccuuggc	uggaaggccuggcuuugcagcgu	uggaaggccuggcuuugcagcguggacuggacccugcagacccggccuuggc	25:33439525..33439577:-
bta-miR-656_MIMAT0009361_Bos_taurus_miR-656	-0.7	13 +/- 6%	3	3	0	yes	aauauuauacagucaaccucu	agguugccugugagguguuca	agguugccugugagguguucacuuuucuaagcgaugaauauuauacagucaaccucu	21:67604696..67604753:+
bta-miR-361_MIMAT0003830_Bos_taurus_miR-361	-0.7	13 +/- 6%	155	155	0	no	uuaucagaaucuccagggguacu	cacuccauggugauucuucccugg	cacuccauggugauucuucccugggauuugggagcuuaucagaaucuccagggguacu	X:74328392..74328450:+
bta-miR-2387_MIMAT0011939_Bos_taurus_miR-2387	-0.8	13 +/- 6%	6	6	0	yes	uggaaggccuggcuuugcagcgu	gcgggcaaggccaagaggccggcuagg	gcgggcaaggccaagaggccggcuaggcccgagcguggagggccuggaaggccuggcuuugcagcgu	25:33439554..33439621:-
bta-miR-454_MIMAT0009326_Bos_taurus_miR-454	-0.9	13 +/- 6%	33	33	0	no	uagugcaauauugcuuauaggguuu	acaaugggcauguugcagaaac	uagugcaauauugcuuauaggguuuugguguuugggaagaacaaugggcauguugcagaaac	19:10339834..10339896:-
bta-miR-1839_MIMAT0009968_Bos_taurus_miR-1839	-1.2	1 +/- 2%	205	205	0	yes	agguagauagaacaggucuuguu	caugaccuacauaucuaccaac	agguagauagaacaggucuuguuugcaaaaugaauucaugaccuacauaucuaccaac	14:1883852..1883910:-
bta-miR-2308_MIMAT0011820_Bos_taurus_miR-2308	-1.3	1 +/- 2%	6	6	0	yes	uugggcuugcagcagagagu	uccucugcuaaagcccaccu	uccucugcuaaagcccaccugugcucccgccuggaaaguugggcuugcagcagagagu	14:1566938..1566996:+
bta-miR-7865_MIMAT0030450_Bos_taurus_miR-7865	-1.6	1 +/- 2%	12	11	1	no	cugacugccgccccccgcagg	cgggcagggagggcaggg	cgggcagggagggcaggggagggaggcugugugcaggccugcccugacugccgccccccgcagg	18:62671134..62671198:+
bta-miR-339b_MIMAT0012038_Bos_taurus_miR-339b	-1.9	1 +/- 2%	192	144	48	no	ccuguccuccaggagcucacu	cgcuccucgaggccagagccc	ccuguccuccaggagcucacuugguccggccgugcgcuccucgaggccagagccc	25:42294013..42294068:+
bta-miR-2370-5p_MIMAT0011914_Bos_taurus_miR-2370-5p	-1.9	1 +/- 2%	5	5	0	yes	aagcaacuuuccuuucuccacc	ugggaaaaugaaaguugguuau	ugggaaaaugaaaguugguuaugacccuccuccccauaagcaacuuuccuuucuccacc	22:43741304..43741363:-
bta-miR-99b_MIMAT0004345_Bos_taurus_miR-99b	-2	1 +/- 2%	1078	991	87	no	acccguagaaccgaccuug	caagcucgugucuguggguccgu	acccguagaaccgaccuugcggggccuucgccgcacacaagcucgugucuguggguccgu	18:58014875..58014935:+
bta-miR-758_MIMAT0009370_Bos_taurus_miR-758	-2.9	10 +/- 4%	5	5	0	no	uuugugaccugguccacuaacc	augguugaccagagagcacacg	augguugaccagagagcacacgcuuuauuugugccguuugugaccugguccacuaacc	21:67565781..67565839:+
bta-miR-2284p_MIMAT0011885_Bos_taurus_miR-2284p	-2.9	10 +/- 4%	3	1	2	yes	aaccagaacaaauuuuuuggcca	ugaaaguuuguucgggauuuuc	ugaaaguuuguucgggauuuucaauaauagcuuacgaaaaaccagaacaaauuuuuuggcca	19:63467716..63467778:+
bta-miR-2431-5p_MIMAT0012001_Bos_taurus_miR-2431-5p	-3.1	8 +/- 4%	12	12	0	no	caggucauauaaguguggaguug	acuugacacggccuaggu	acuugacacggccuaggucagggugaggugcugaguaugcugaguuggagaggugcucaccuucaggucauauaaguguggaguug	5:56655742..56655828:-
bta-miR-3432a_MIMAT0017396_Bos_taurus_miR-3432a	-3.2	8 +/- 4%	70	70	0	no	ugcgggaucuuuaguuguggugug	cacagcaucuucgaucuuugucau	cacagcaucuucgaucuuugucauggugugcgggaucuuuaguuguggugug	21:55746833..55746885:-
bta-miR-302d_MIMAT0009279_Bos_taurus_miR-302d	-3.4	8 +/- 4%	2	2	0	yes	uaaacguggauguacuugcuuua	aaguaagugcuuccauguuuuag	uaaacguggauguacuugcuuuauagcuaaaaaaguaagugcuuccauguuuuag	6:14162981..14163036:+
bta-miR-2328-5p_MIMAT0011857_Bos_taurus_miR-2328-5p	-3.4	8 +/- 4%	2	2	0	no	cccccucccuuggucgccggcugu	auccgggaccaggcugaggaugca	auccgggaccaggcugaggaugcaggggcuccucgcccccucccuuggucgccggcugu	18:39351732..39351791:+
bta-miR-2284d_MIMAT0011836_Bos_taurus_miR-2284d	-4.2	0 +/- 0%	21	21	0	no	aaaaaguucguuaggguuuuuc	aaaacucgaacaaaccuuuugu	aaaaaguucguuaggguuuuucuucaagcucuuacgggaaaacucgaacaaaccuuuugu	15:43545910..43545970:-
bta-miR-6121-5p_MIMAT0024592_Bos_taurus_miR-6121-5p	-4.2	0 +/- 0%	8	8	0	no	gccggaugauggacacugagg	ucggagcgcccucgccagacac	ucggagcgcccucgccagacaccccugccggaugauggacacugagg	16:77111727..77111774:+
bta-miR-488_MIMAT0009330_Bos_taurus_miR-488	-4.7	0 +/- 0%	2	2	0	no	uugaaaggcuguuucuugguc	cccagauaauggcacucucaaac	cccagauaauggcacucucaaacagguuuccagguuguuugaaaggcuguuucuugguc	16:59666112..59666171:-
bta-miR-2478_MIMAT0012070_Bos_taurus_miR-2478	-4.9	0 +/- 0%	46	46	0	no	uuguaucccacuucugacacca	ggucgguggugagcaagc	ggucgguggugagcaagcagagacuacauagguugccuuguaucccacuucugacacca	9:28046291..28046350:-
bta-miR-92a_MIMAT0009383_Bos_taurus_miR-92a	-4.9	0 +/- 0%	625	625	0	no	uauugcacuugucccggccugu	agguuguaaguucugauacu	uauugcacuugucccggccuguggaagaaaugaggaauuuaucaucuucuuuuaauguuuaaagguuguaaguucugauacu	X:17917802..17917884:-
bta-miR-2389_MIMAT0011942_Bos_taurus_miR-2389	-6	0 +/- 0%	3	3	0	no	gaggggacucgggagucggagc	cccggccgccgcguccccgcgc	gaggggacucgggagucggagcggagaaccagcccccggccgccgcguccccgcgc	25:42282763..42282819:+
bta-miR-2435_MIMAT0012007_Bos_taurus_miR-2435	-6.1	0 +/- 0%	13	13	0	no	aaacucgaaugaacucuuuggc	cagagagucaucagcauguuc	aaacucgaaugaacucuuuggcugacucaguauuauguuuagcaucagagagucaucagcauguuc	5:68192527..68192593:+
bta-miR-2398_MIMAT0011953_Bos_taurus_miR-2398	-6.2	0 +/- 0%	3	3	0	no	aucuagggacgcgucggcaacu	uugccuccccgccccucuugc	aucuagggacgcgucggcaacugcaggacccccugguugccuccccgccccucuugc	27:18417512..18417569:-
bta-miR-7857_MIMAT0030432_Bos_taurus_miR-7857	-6.7	0 +/- 0%	5	5	0	no	uagccaguuggggaagaaugc	augcucuaccuacgcauuuggcgaag	uagccaguuggggaagaaugcuguuagcuuaacgaaauacaaauugaaaggaucagacagcaugcucuaccuacgcauuuggcgaag	22:2381405..2381492:+
bta-miR-1584-5p_MIMAT0011969_Bos_taurus_miR-1584-5p	-6.8	0 +/- 0%	2	2	0	no	cucucuccgcagaccucagccgc	cguuggggcugggcugggggca	cguuggggcugggcugggggcagggaaucuugucugcucucuccgcagaccucagccgc	3:9881766..9881825:+
bta-miR-532_MIMAT0003848_Bos_taurus_miR-532	-7.2	0 +/- 0%	265	265	0	no	caugccuugaguguaggaccguug	acguccugacuugcuuucu	acguccugacuugcuuucucucuuacaugccuugaguguaggaccguug	X:92886494..92886543:+
bta-miR-2397-5p_MIMAT0011951_Bos_taurus_miR-2397-5p	-11.5	0.00 +/- 0.00	3	3	0	no	ugcguucuuaccacuggccugua	aaugucaguguuaauaccguuug	aaugucaguguuaauaccguuuggaugcguucuuaccacuggccugua	26:49743747..49743795:+
bta-miR-2284m_MIMAT0011976_Bos_taurus_miR-2284m	-15.3	0.00 +/- 0.00	11	11	0	no	gaaaaguuuguucggguuuu	caccauuaauuuauuuuugcc	caccauuaauuuauuuuugccaucuuucuacuuuguacauacauagauauacauaucauguuggccagaaaaguuuguucggguuuu	2:118290717..118290804:-
bta-miR-2285x_MIMAT0029946_Bos_taurus_miR-2285x	-20.3	0.00 +/- 0.00	15	15	0	no	aaaaucugaaugaacuuuugg	aaguuuguagaaaugacucuuuuuc	aaaaucugaaugaacuuuuggccaaccuaauauauagaucaaguuuguagaaaugacucuuuuuc	16:61026510..61026575:+
bta-miR-186_MIMAT0003818_Bos_taurus_miR-186	-25.8	0.00 +/- 0.00	1015	1015	0	no	aaagaauucuccuuuugggcuuu	agccuucauauucuuuuc	agccuucauauucuuuucaaacauuuuuucauugcuuauaacuuuccaaagaauucuccuuuugggcuuu	3:74462263..74462333:+
