# Supplementary material for: Genome-Wide Transcriptional and Post-transcriptional Regulation of Innate Immune and Defense Responses of Bovine Mammary Gland to Staphylococcus aureus
Source: Front Cell Infect Microbiol. 2016 Dec 26;6:193. doi: 10.3389/fcimb.2016.00193 (PMC5183581; doi:10.3389/fcimb.2016.00193)
Supplement: Supplementary file 11 [file Table6.xlsx]

## Sheet: Sheet1
Table S6. differentially expressed genes detected in High vs Control
Ensembl_ID	Chr	Start	End	Gene name	log2FC_edgeR	FDR_edgeR	Methods.x	log2FC_Cuffdiff	FDR_Cuffdiff	Methods.y		Note: the highlighted genes are commonly detected differeentially expressed genes (DEGs) by both edgeR and Cuffdiff2
ENSBTAG00000045737	18	45337460	45339631		-3.51	2.18e-06	edgeR	-3.84	0.00577	Cuffdiff
ENSBTAG00000010543	7	39936164	39946911	FGFR4	-3.39	0.000608	edgeR	-3.95	0.02051	Cuffdiff
ENSBTAG00000021518	15	29193486	29233495	TMPRSS4	-3.26	0.0133	edgeR	-3.76	0.0498	Cuffdiff
ENSBTAG00000012855	8	67481089	67511227	LPL	-3.26	0.0164	edgeR	-3.3	0.00577	Cuffdiff
ENSBTAG00000027409	13	52437394	52447854	SLC4A11	-3.21	0.0486	edgeR	-4.36	0.02051	Cuffdiff
ENSBTAG00000010852	23	31343551	31373121		-3.08	0.0465	edgeR	-3.86	0.01005	Cuffdiff
ENSBTAG00000026813	5	30080721	30084591	AQP5	-3.07	0.0131	edgeR	-3.49	0.00577	Cuffdiff
ENSBTAG00000003367	5	114966366	114990262		-3.05	0.0458	edgeR	-2.94	0.00577	Cuffdiff
ENSBTAG00000024195	3	92779834	92789221	LDLRAD1	-2.99	0.000849	edgeR	-3.19	0.0174	Cuffdiff
ENSBTAG00000003741	26	24330861	24403159	NEURL1	-2.98	3.22e-07	edgeR	-2.8	0.01005	Cuffdiff
ENSBTAG00000003163	13	55329942	55342707	RBBP8NL	-2.89	4.99e-06	edgeR	-2.96	0.03607	Cuffdiff
ENSBTAG00000003457	18	56725592	56729591	ATF5	-2.79	9.71e-05	edgeR	-3.14	0.0174	Cuffdiff
ENSBTAG00000014176	13	61619569	61628687	REM1	-2.61	0.00272	edgeR	-2.77	0.04817	Cuffdiff
ENSBTAG00000010991	24	25854675	25863535	TTR	-2.54	0.000351	edgeR	-2.24	0.00577	Cuffdiff
ENSBTAG00000046100	26	14093095	14093609		-2.53	4.1e-06	edgeR	-4.34	0.00577	Cuffdiff
ENSBTAG00000001823	20	4908292	4918945	STC2	-2.34	0.000189	edgeR	-2.4	0.0174	Cuffdiff
ENSBTAG00000045633	1	120403009	120404088	AGTR1	-2.34	0.000934	edgeR	-2.19	0.0464	Cuffdiff
ENSBTAG00000013888	21	48214179	48217962	FOXA1	-2.32	0.00269	edgeR	-2.32	0.03805	Cuffdiff
ENSBTAG00000020643	29	33240588	33255647	BARX2	-2.29	0.00659	edgeR	-2.88	0.01005	Cuffdiff
ENSBTAG00000015980	19	51384922	51403614	FASN	-2.21	0.00368	edgeR	-2.25	0.02051	Cuffdiff
ENSBTAG00000031351	17	71606712	71619967	SEC14L4	-2.21	0.00385	edgeR	-2.71	0.03151	Cuffdiff
ENSBTAG00000032017	2	72523471	72527172	INHBB	-2.2	0.00285	edgeR	-2.19	0.00577	Cuffdiff
ENSBTAG00000004952	16	3168635	3193846	MFSD4	-2.15	0.00118	edgeR	-2.24	0.00577	Cuffdiff
ENSBTAG00000013443	5	56877709	56887195	SDR9C7	-2.05	0.0204	edgeR	-2.28	0.02621	Cuffdiff
ENSBTAG00000009998	10	81396104	81494769	GALNT16	-2.01	0.00245	edgeR	-1.97	0.01397	Cuffdiff
ENSBTAG00000006326	5	68883546	68928003	ALDH1L2	-2	0.00488	edgeR	-2.59	0.00577	Cuffdiff
ENSBTAG00000021557	18	55786904	55787938	FUT2	-2	0.0274	edgeR	-2.69	0.04281	Cuffdiff
ENSBTAG00000001952	11	1991029	2005653	PROM2	-1.97	0.00106	edgeR	-2.27	0.00577	Cuffdiff
ENSBTAG00000006694	7	48661078	48669442	CXCL14	-1.94	0.00327	edgeR	-1.89	0.00577	Cuffdiff
ENSBTAG00000038652	5	74935713	74959662		-1.93	0.0113	edgeR	-2.02	0.00577	Cuffdiff
ENSBTAG00000016771	20	20854607	20860584	PLK2	-1.86	0.0023	edgeR	-1.66	0.03805	Cuffdiff
ENSBTAG00000013909	1	58428032	58464999	BOC	-1.76	0.0193	edgeR	-1.83	0.02051	Cuffdiff
ENSBTAG00000010841	3	22571922	22615024	FMO5	-1.72	0.0179	edgeR	-1.6	0.03805	Cuffdiff
ENSBTAG00000002699	6	71796318	71917431	KIT	-1.68	0.0365	edgeR	-1.46	0.04281	Cuffdiff
ENSBTAG00000001429	20	4337739	4356155	NEURL1B	-1.66	0.0457	edgeR	-1.57	0.0498	Cuffdiff
ENSBTAG00000035926	12	707018	708407		-1.63	0.0255	edgeR	2.99	0.03607	Cuffdiff
ENSBTAG00000005313	1	83202439	83244544	EPHB3	-1.61	0.0155	edgeR	-1.62	0.03607	Cuffdiff
ENSBTAG00000003291	5	101581511	101618950	RIMKLB	-1.54	0.031	edgeR	-1.64	0.0498	Cuffdiff
ENSBTAG00000023338	18	64270787	64282112	PEG3	-1.51	0.0304	edgeR	-1.68	0.02883	Cuffdiff
ENSBTAG00000019090	19	43366278	43374706	PLEKHH3	-1.46	0.0224	edgeR	-1.82	0.03607	Cuffdiff
ENSBTAG00000020054	23	20410839	20474989	TNFRSF21	-1.43	0.0349	edgeR	-1.4	0.03805	Cuffdiff
ENSBTAG00000009048	16	53306776	53324889	EFHD2	1.43	0.049	edgeR	1.53	0.04817	Cuffdiff
ENSBTAG00000012047	8	39632638	39719731	JAK2	1.52	0.0449	edgeR	1.58	0.02335	Cuffdiff
ENSBTAG00000031851	17	66557143	66573393	SELPLG	1.54	0.0454	edgeR	1.57	0.02621	Cuffdiff
ENSBTAG00000020935	10	74095881	74139364	HIF1A	1.58	0.048	edgeR	1.73	0.00577	Cuffdiff
ENSBTAG00000018430	4	44061014	44149466	GSAP	1.59	0.0347	edgeR	1.81	0.00577	Cuffdiff
ENSBTAG00000003012	8	112194564	112214586	TRAF1	1.6	0.021	edgeR	1.7	0.04455	Cuffdiff
ENSBTAG00000005280	13	73750479	73773983	ADA	1.6	0.0356	edgeR	1.81	0.02051	Cuffdiff
ENSBTAG00000021709	15	78402905	78419772	SPI1	1.64	0.0366	edgeR	1.72	0.01005	Cuffdiff
ENSBTAG00000006017	26	22891378	22898307	NFKB2	1.66	0.0087	edgeR	1.83	0.00577	Cuffdiff
ENSBTAG00000008631	25	26392492	26397916	CORO1A	1.67	0.00925	edgeR	1.62	0.00577	Cuffdiff
ENSBTAG00000006466	3	32598408	32637230	CD53	1.68	0.0356	edgeR	1.79	0.01005	Cuffdiff
ENSBTAG00000000917	8	69980325	70027825	BMP1	1.68	0.0386	edgeR	1.6	0.0174	Cuffdiff
ENSBTAG00000031797	22	49946213	49950052	MANF	1.7	0.0107	edgeR	1.59	0.0174	Cuffdiff
ENSBTAG00000000396	23	11051544	11055416	PIM1	1.73	0.0331	edgeR	2.01	0.00577	Cuffdiff
ENSBTAG00000015649	6	59823316	59866460	TMEM156	1.74	0.00973	edgeR	2.25	0.01397	Cuffdiff
ENSBTAG00000047363	27	5327039	5328959		1.75	0.0215	edgeR	2.31	0.02883	Cuffdiff
ENSBTAG00000012671	7	64295657	64339418	TNIP1	1.76	0.00281	edgeR	1.57	0.0174	Cuffdiff
ENSBTAG00000033565	20	55967804	55968473		1.76	0.0177	edgeR	1.73	0.02335	Cuffdiff
ENSBTAG00000011515	16	38158186	38173226	SELL	1.79	0.0323	edgeR	2	0.02883	Cuffdiff
ENSBTAG00000016683	21	46065549	46068942	NFKBIA	1.8	0.00216	edgeR	1.95	0.00577	Cuffdiff
ENSBTAG00000027246	23	28918428	28920742	UBD	1.8	0.00537	edgeR	1.58	0.0174	Cuffdiff
ENSBTAG00000007079	12	16255788	16320221	LCP1	1.83	0.00415	edgeR	1.9	0.00577	Cuffdiff
ENSBTAG00000004196	19	45493957	45520053	FMNL1	1.85	0.00257	edgeR	1.54	0.03151	Cuffdiff
ENSBTAG00000006797	7	28238850	28395380	MARCH3	1.85	0.00424	edgeR	1.99	0.01005	Cuffdiff
ENSBTAG00000019225	8	70186539	70237645	SLC39A14	1.86	0.00752	edgeR	2.04	0.00577	Cuffdiff
ENSBTAG00000007531	5	75641217	75659769	NCF4	1.86	0.0117	edgeR	1.71	0.01005	Cuffdiff
ENSBTAG00000032436	17	53142511	53143425	UBC	1.91	0.0034	edgeR	1.74	0.04817	Cuffdiff
ENSBTAG00000001824	11	104417539	104424788	SLC2A6	1.91	0.00829	edgeR	1.95	0.02883	Cuffdiff
ENSBTAG00000001822	4	70049646	70117257	SNX10	1.92	0.0127	edgeR	2.25	0.00577	Cuffdiff
ENSBTAG00000023659	18	24125366	24126333	MT2A	1.93	0.0139	edgeR	2.06	0.00577	Cuffdiff
ENSBTAG00000011446	21	34626181	34651240	SEMA7A	1.94	0.00246	edgeR	2.11	0.00577	Cuffdiff
ENSBTAG00000020872	18	54753334	54767002	C5AR1	1.98	0.00545	edgeR	1.72	0.04042	Cuffdiff
ENSBTAG00000011238	3	9022904	9053379	CD48	1.99	0.00716	edgeR	1.87	0.00577	Cuffdiff
ENSBTAG00000013125	18	52202332	52215619	PLAUR	2.03	0.00433	edgeR	1.91	0.00577	Cuffdiff
ENSBTAG00000002450	15	83602863	83605727	FAM111A	2.07	0.00178	edgeR	2.35	0.00577	Cuffdiff
ENSBTAG00000019975	20	38335658	38368259	IL7R	2.09	0.0198	edgeR	2.7	0.00577	Cuffdiff
ENSBTAG00000008441	19	54458856	54459555	SOCS3	2.12	0.000567	edgeR	2.16	0.00577	Cuffdiff
ENSBTAG00000017048	12	36744725	36779275	CENPJ	2.12	0.0473	edgeR	2.43	0.04281	Cuffdiff
ENSBTAG00000039035	3	8027845	8029776	HSPA6	2.14	0.00591	edgeR	2.16	0.00577	Cuffdiff
ENSBTAG00000024918	15	6639728	6654015	BIRC3	2.14	0.013	edgeR	2.23	0.00577	Cuffdiff
ENSBTAG00000017722	16	37973199	38045988		2.16	0.00318	edgeR	2.15	0.01397	Cuffdiff
ENSBTAG00000022715	26	42782329	42813472	DMBT1	2.17	0.00725	edgeR	2.15	0.00577	Cuffdiff
ENSBTAG00000002623	1	22123655	22181827	SAMSN1	2.18	0.00311	edgeR	2.45	0.01005	Cuffdiff
ENSBTAG00000015032	7	53446106	53448979	CD14	2.2	0.00281	edgeR	2.06	0.02883	Cuffdiff
ENSBTAG00000018119	4	60940663	61125662	AOAH	2.2	0.00786	edgeR	3.02	0.02335	Cuffdiff
ENSBTAG00000015520	2	107114929	107125867	SLC11A1	2.21	0.00566	edgeR	2.19	0.00577	Cuffdiff
ENSBTAG00000003305	25	33267458	33282335	NCF1	2.21	0.00728	edgeR	1.82	0.00577	Cuffdiff
ENSBTAG00000020736	13	75563518	75574215	CD40	2.21	0.0101	edgeR	2.21	0.00577	Cuffdiff
ENSBTAG00000047448	25	26734080	26736769	C16orf54	2.22	0.00143	edgeR	2.09	0.03805	Cuffdiff
ENSBTAG00000039992	5	30728352	30735852		2.36	0.00242	edgeR	2.37	0.00577	Cuffdiff
ENSBTAG00000000436	9	76766557	76776874	TNFAIP3	2.37	0.00407	edgeR	2.24	0.00577	Cuffdiff
ENSBTAG00000040078	10	87160747	87200485		2.38	0.000599	edgeR	2.35	0.02621	Cuffdiff
ENSBTAG00000008259	12	52417589	52424159	IRG1	2.38	0.00238	edgeR	2.64	0.00577	Cuffdiff
ENSBTAG00000011487	26	34501797	34518069	PLEKHS1	2.38	0.00886	edgeR	2.72	0.00577	Cuffdiff
ENSBTAG00000013201	12	30136998	30159808	ALOX5AP	2.39	0.000176	edgeR	2.3	0.02621	Cuffdiff
ENSBTAG00000005018	5	113843751	113862537	NFAM1	2.4	5.33e-05	edgeR	1.85	0.0464	Cuffdiff
ENSBTAG00000020892	13	17540961	17586321	IL2RA	2.4	0.00281	edgeR	2.29	0.02883	Cuffdiff
ENSBTAG00000020755	16	38049259	38080862	SELP	2.41	0.000204	edgeR	2.61	0.00577	Cuffdiff
ENSBTAG00000011982	16	72740451	72753761	BATF3	2.46	0.000919	edgeR	2.05	0.04455	Cuffdiff
ENSBTAG00000015821	15	42759305	42796464	AMPD3	2.48	3.55e-05	edgeR	2.67	0.02621	Cuffdiff
ENSBTAG00000013205	1	77198182	77343645	IL1RAP	2.52	0.00382	edgeR	2.88	0.00577	Cuffdiff
ENSBTAG00000008428	4	7528100	7556112	UPP1	2.53	1.42e-05	edgeR	2.87	0.00577	Cuffdiff
ENSBTAG00000002135	5	100740574	100747672	CD69	2.53	0.00024	edgeR	2.48	0.03378	Cuffdiff
ENSBTAG00000006859	18	51735956	51780801		2.55	4.49e-05	edgeR	3.02	0.04455	Cuffdiff
ENSBTAG00000011784	2	126276335	126291824	FGR	2.57	3.53e-05	edgeR	2.47	0.00577	Cuffdiff
ENSBTAG00000027051	2	125784497	125811602	PTAFR	2.58	3.46e-05	edgeR	2.61	0.00577	Cuffdiff
ENSBTAG00000001562	5	25929035	25936083	NFE2	2.6	0.00521	edgeR	2.37	0.00577	Cuffdiff
ENSBTAG00000017674	16	52595746	52599094	SCNN1D	2.62	1.39e-05	edgeR	2.64	0.03607	Cuffdiff
ENSBTAG00000001492	20	35248388	35347535	FYB	2.65	0.00168	edgeR	3.05	0.00577	Cuffdiff
ENSBTAG00000018165	23	32681207	32763526	FAM65B	2.66	0.000115	edgeR	2.86	0.01005	Cuffdiff
ENSBTAG00000003326	20	10071640	10108491	NAIP	2.66	0.00143	edgeR	2.88	0.00577	Cuffdiff
ENSBTAG00000011236	9	82632473	82633336	STX11	2.68	0.000218	edgeR	2.51	0.03378	Cuffdiff
ENSBTAG00000015825	5	31052621	31060822	CCDC65	2.71	0.0153	edgeR	2.71	0.00577	Cuffdiff
ENSBTAG00000007932	13	62106257	62151619	HCK	2.73	6.5e-05	edgeR	2.33	0.00577	Cuffdiff
ENSBTAG00000031814	17	63302947	63311098	SDS	2.75	9.46e-05	edgeR	2.76	0.04455	Cuffdiff
ENSBTAG00000000095	8	39497223	39514616	CD274	2.77	0.0204	edgeR	2.35	0.02051	Cuffdiff
ENSBTAG00000047766	16	75539496	75540404	G0S2	2.79	5.2e-05	edgeR	2.47	0.03607	Cuffdiff
ENSBTAG00000017863	28	25631917	25647735	SRGN	2.85	5.27e-07	edgeR	3.27	0.00577	Cuffdiff
ENSBTAG00000006984	16	5105577	5124229	CD55	2.85	7.94e-07	edgeR	2.98	0.00577	Cuffdiff
ENSBTAG00000048155	11	106822997	106831824		2.85	3.55e-05	edgeR	2.56	0.00577	Cuffdiff
ENSBTAG00000004043	18	63174842	63177907		2.89	1.34e-05	edgeR	2.65	0.00577	Cuffdiff
ENSBTAG00000016116	12	33647815	33648405		2.89	4.31e-05	edgeR	2.97	0.00577	Cuffdiff
ENSBTAG00000006732	4	49526574	49615802	NRCAM	2.89	0.0244	edgeR	3.39	0.00577	Cuffdiff
ENSBTAG00000000735	21	26481215	26490869	BCL2A1	2.91	2.55e-05	edgeR	2.98	0.00577	Cuffdiff
ENSBTAG00000002624	24	46196113	46290465	PSTPIP2	2.95	1.26e-05	edgeR	2.78	0.00577	Cuffdiff
ENSBTAG00000014465	25	36198560	36206859	SERPINE1	2.96	1.51e-05	edgeR	2.94	0.00577	Cuffdiff
ENSBTAG00000001321	11	46410277	46418787	IL1B	2.98	0.00114	edgeR	3.07	0.00577	Cuffdiff
ENSBTAG00000005952	10	21580449	21581861	CEBPE	3.01	0.00401	edgeR	2.98	0.00145	NA
ENSBTAG00000020582	25	2179213	2183525	PRSS22	3.03	3.32e-05	edgeR	2.94	0.00577	Cuffdiff
ENSBTAG00000013929	18	34746055	34749250	RRAD	3.1	0.00332	edgeR	3.33	0.00577	Cuffdiff
ENSBTAG00000037600	8	84843154	84843546	RPS15A	3.12	8.16e-08	edgeR	3.12	0.00577	Cuffdiff
ENSBTAG00000006155	22	53567797	53569696	CCRL2	3.13	9.73e-07	edgeR	4.13	0.00577	Cuffdiff
ENSBTAG00000013305	25	10178375	10200646		3.2	0.000128	edgeR	3.2	0.00577	Cuffdiff
ENSBTAG00000047449	11	49060227	49062860		3.2	0.00176	edgeR	4.46	0.00577	Cuffdiff
ENSBTAG00000019428	22	53851969	53858019	CCR1	3.27	2.2e-08	edgeR	3.04	0.00577	Cuffdiff
ENSBTAG00000015707	23	15122242	15133440	TREML2	3.27	1.34e-05	edgeR	3.1	0.00577	Cuffdiff
ENSBTAG00000018571	11	7121609	7141103	IL1RL1	3.27	0.000471	edgeR	3.05	0.00577	Cuffdiff
ENSBTAG00000014761	29	40456336	40466766		3.29	8.53e-06	edgeR	3.29	0.00577	Cuffdiff
ENSBTAG00000015865	11	68678749	68715047	CAPN14	3.29	0.0143	edgeR	3.33	0.00577	Cuffdiff
ENSBTAG00000037775	5	30713144	30723571		3.3	1.51e-07	edgeR	1.84	0.00577	Cuffdiff
ENSBTAG00000038430	23	34219298	34219825		3.32	1.86e-08	edgeR	3.32	0.00577	Cuffdiff
ENSBTAG00000038706	18	24112351	24114381		3.32	0.00641	edgeR	2.97	0.00577	Cuffdiff
ENSBTAG00000016357	9	71884621	71913826	VNN2	3.36	1.7e-07	edgeR	3.65	0.00577	Cuffdiff
ENSBTAG00000019123	25	2691854	2704324	MEFV	3.51	4.16e-07	edgeR	4.75	0.00577	Cuffdiff
ENSBTAG00000002555	3	99641131	99646599	PDZK1IP1	3.56	0.00397	edgeR	3.53	0.00577	Cuffdiff
ENSBTAG00000017593	23	15148077	15163188	TREM1	3.59	3.03e-06	edgeR	3.52	0.00577	Cuffdiff
ENSBTAG00000001154	15	55940757	55973229	DGAT2	3.63	4.85e-09	edgeR	3.6	0.00577	Cuffdiff
ENSBTAG00000002340	4	72833497	72862043	STEAP4	3.68	4.13e-06	edgeR	3.02	0.00577	Cuffdiff
ENSBTAG00000000737	10	58902923	58996135	DMXL2	3.77	2.39e-06	edgeR	3.52	0.00577	Cuffdiff
ENSBTAG00000014127	16	69263776	69271399	PTGS2	3.78	5.84e-08	edgeR	4.59	0.00577	Cuffdiff
ENSBTAG00000039504	19	14639864	14641748		3.78	0.0153	edgeR	3.29	0.00577	Cuffdiff
ENSBTAG00000009658	11	66762701	66788487	PLEK	3.8	1.29e-06	edgeR	3.59	0.00577	Cuffdiff
ENSBTAG00000001406	3	27300171	27324708	MAB21L3	3.8	0.00322	edgeR	3.16	0.01397	Cuffdiff
ENSBTAG00000014400	2	129927356	129942090	E2F2	3.86	4.6e-10	edgeR	4.48	0.02621	Cuffdiff
ENSBTAG00000008851	18	57863011	57867573		3.87	3.06e-10	edgeR	3.35	0.02883	Cuffdiff
ENSBTAG00000018773	5	31090625	31097555	RND1	3.87	0.000439	edgeR	3.85	0.00577	Cuffdiff
ENSBTAG00000004716	7	17737516	17738903	RETN	3.88	9.32e-08	edgeR	3.84	0.0174	Cuffdiff
ENSBTAG00000025260	19	14614459	14615311		3.94	0.00247	edgeR	2.83	0.00577	Cuffdiff
ENSBTAG00000047379	25	37125929	37175162		3.95	0.000113	edgeR	4.39	0.00577	Cuffdiff
ENSBTAG00000015094	9	71833315	71851906	VNN1	4	0.00369	edgeR	3.94	0.0174	Cuffdiff
ENSBTAG00000010062	4	48956493	49014467	SLC26A4	4.01	0.00223	edgeR	4.9	0.02051	Cuffdiff
ENSBTAG00000047904	17	55053667	55054749		4.02	1.09e-06	edgeR	4.26	0.00577	Cuffdiff
ENSBTAG00000007424	17	71413855	71418166	LIF	4.06	2.12e-05	edgeR	3.45	0.02621	Cuffdiff
ENSBTAG00000007901	7	18767695	18834685	ADGRE1	4.07	7.94e-06	edgeR	3.92	0.00577	Cuffdiff
ENSBTAG00000025250	19	14673890	14675910		4.08	1.74e-10	edgeR	4.11	0.00577	Cuffdiff
ENSBTAG00000016849	13	74043097	74066950	PABPC1L	4.22	0.00829	edgeR	4.42	0.00577	Cuffdiff
ENSBTAG00000021462	19	40981690	40983998	CSF3	4.27	1.86e-08	edgeR	4.07	0.00577	Cuffdiff
ENSBTAG00000012638	3	17163820	17165262	S100A12	4.33	1.01e-08	edgeR	2.73	0.00577	Cuffdiff
ENSBTAG00000019665	11	46699166	46706152	IL1RN	4.34	5.24e-06	edgeR	4.27	0.00577	Cuffdiff
ENSBTAG00000027225	27	5124123	5125987		4.36	3.54e-05	edgeR	4.67	0.00577	Cuffdiff
ENSBTAG00000012640	3	17146918	17147898	S100A8	4.43	0.000743	edgeR	4.12	0.00577	Cuffdiff
ENSBTAG00000014439	16	35975651	36045361	KMO	4.46	2.46e-07	edgeR	4.46	0.00577	Cuffdiff
ENSBTAG00000006810	6	87327028	87335880	ODAM	4.46	0.00791	edgeR	3.86	0.02051	Cuffdiff
ENSBTAG00000001785	13	53261635	53304213	TGM3	4.53	5.12e-05	edgeR	4.66	0.00577	Cuffdiff
ENSBTAG00000013578	3	32269408	32284496	CHI3L2	4.65	0.000466	edgeR	4.23	0.00577	Cuffdiff
ENSBTAG00000045861	18	63479271	63486993	TARM1	4.69	1.23e-08	edgeR	3.74	0.03805	Cuffdiff
ENSBTAG00000020859	19	23403657	23411269	SERPINF2	4.71	2.26e-08	edgeR	4.79	0.00577	Cuffdiff
ENSBTAG00000038042	2	106906773	106914272	CXCR2	4.75	1.15e-07	edgeR	5.09	0.00577	Cuffdiff
ENSBTAG00000002150	23	24346988	24350509	IL17	4.92	0.000128	edgeR	4.92	0.00577	Cuffdiff
ENSBTAG00000026753	2	106936887	106940905		4.93	8.14e-06	edgeR	4.88	0.00577	Cuffdiff
ENSBTAG00000014921	4	31578311	31582667	IL6	5	0.000169	edgeR	5.59	0.00577	Cuffdiff
ENSBTAG00000006136	2	132636462	132657392	CDA	5.02	8.33e-09	edgeR	4.96	0.00577	Cuffdiff
ENSBTAG00000021326	2	116759408	116762490	CCL20	5.1	0.000183	edgeR	5.43	0.02335	Cuffdiff
ENSBTAG00000001382	16	3479418	3498921	SLC26A9	5.15	1.39e-07	edgeR	5.97	0.03378	Cuffdiff
ENSBTAG00000006343	11	6721485	6757777	IL1R2	5.25	1.11e-07	edgeR	5.03	0.00577	Cuffdiff
ENSBTAG00000019716	6	90559882	90563647	IL-8	5.27	9.12e-11	edgeR	5.85	0.00577	Cuffdiff
ENSBTAG00000039037	24	62364703	62384881		5.35	1.64e-07	edgeR	5.48	0.00577	Cuffdiff
ENSBTAG00000004148	13	74337277	74339570	SLPI	5.44	3.55e-05	edgeR	5.41	0.00577	Cuffdiff
ENSBTAG00000027513	6	90695494	90697557	CXCL2	5.45	1.96e-07	edgeR	6	0.00577	Cuffdiff
ENSBTAG00000020580	15	84389636	84404937	TCN1	5.51	1.18e-09	edgeR	5.36	0.00577	Cuffdiff
ENSBTAG00000004714	7	17746040	17748352	MCEMP1	5.53	1.84e-11	edgeR	4.52	0.0498	Cuffdiff
ENSBTAG00000007073	12	16184646	16242341	CPB2	5.63	1.34e-10	edgeR	5.63	0.00577	Cuffdiff
ENSBTAG00000006692	16	4478919	4484314	IL19	7.98	1.7e-09	edgeR	7.98	0.00577	Cuffdiff
ENSBTAG00000031918	2	74646310	74649158		-9.05	2.29e-09	edgeR	NA	NA	NA
ENSBTAG00000037794	19	30080604	30103436		-9.02	3.61e-09	edgeR	NA	NA	NA
ENSBTAG00000012801	2	38326897	38363855	UPP2	-8.73	2.49e-08	edgeR	NA	NA	NA
ENSBTAG00000004456	15	32262285	32344317	TECTA	-8.5	1.51e-07	edgeR	NA	NA	NA
ENSBTAG00000007509	18	62084373	62098245	CACNG8	-8.03	2.7e-06	edgeR	NA	NA	NA
ENSBTAG00000015924	14	75988982	76010903	CALB1	-7.9	0.0337	edgeR	NA	NA	NA
ENSBTAG00000024115	3	105414636	105435303	FOXO6	-7.7	3.24e-05	edgeR	NA	NA	NA
ENSBTAG00000007729	20	6205300	6206217		-7.43	9.71e-05	edgeR	NA	NA	NA
ENSBTAG00000011379	10	75235434	75637242	KCNH5	-7.38	0.000203	edgeR	NA	NA	NA
ENSBTAG00000003019	4	114773449	114779653	CRYGN	-7.26	0.000189	edgeR	NA	NA	NA
ENSBTAG00000012411	7	85845448	85924686	HAPLN1	-7.11	0.000473	edgeR	NA	NA	NA
ENSBTAG00000045770	5	27379062	27391467	KRT77	-6.98	0.000916	edgeR	NA	NA	NA
ENSBTAG00000046063	19	47441444	47441573	SNORA3	-6.87	0.00125	edgeR	NA	NA	NA
ENSBTAG00000027080	10	82128379	82273227	SLC8A3	-6.67	0.00806	edgeR	NA	NA	NA
ENSBTAG00000046348	8	20374796	20452505	ELAVL2	-6.66	0.00249	edgeR	NA	NA	NA
ENSBTAG00000008693	14	21456452	21464699	EFCAB1	-6.65	0.00672	edgeR	NA	NA	NA
ENSBTAG00000004508	11	104554824	104572619	DBH	-6.64	0.0029	edgeR	NA	NA	NA
ENSBTAG00000014847	15	58532712	58609229	BBOX1	-6.53	0.00435	edgeR	NA	NA	NA
ENSBTAG00000024061	11	11221415	11227722	NOTO	-6.41	5.93e-12	edgeR	NA	NA	NA
ENSBTAG00000013481	3	99918428	99933505		-6.38	0.00905	edgeR	NA	NA	NA
ENSBTAG00000047375	3	93978825	93987512		-6.37	0.00719	edgeR	NA	NA	NA
ENSBTAG00000038955	23	27411032	27412890	LY6G6D	-6.36	0.00796	edgeR	NA	NA	NA
ENSBTAG00000013802	3	89639197	89699453	DAB1	-6.33	0.00954	edgeR	NA	NA	NA
ENSBTAG00000047085	17	51374860	51380364	PRAME	-6.31	0.00868	edgeR	NA	NA	NA
ENSBTAG00000047815	18	50417677	50424483		-6.27	3.15e-05	edgeR	NA	NA	NA
ENSBTAG00000008056	13	26937414	26999001	GAD2	-6.27	0.0112	edgeR	NA	NA	NA
ENSBTAG00000025893	20	51511369	51623613	CDH12	-6.26	0.015	edgeR	NA	NA	NA
ENSBTAG00000014638	7	49250188	49392565	TRPC7	-6.24	0.0143	edgeR	NA	NA	NA
ENSBTAG00000023216	13	21049546	21386152	MALRD1	-6.19	0.016	edgeR	NA	NA	NA
ENSBTAG00000035059	15	80515014	80515961		-6.18	0.0146	edgeR	NA	NA	NA
ENSBTAG00000017971	23	14309128	14351087	LRFN2	-6.14	0.0148	edgeR	NA	NA	NA
ENSBTAG00000021009	14	32164442	32210852	TRIM55	-6.12	0.0411	edgeR	NA	NA	NA
ENSBTAG00000002024	3	116287437	116359129	ASB18	-6.11	0.0152	edgeR	NA	NA	NA
ENSBTAG00000016499	23	20801860	20834531	OPN5	-6.11	0.0158	edgeR	NA	NA	NA
ENSBTAG00000037844	20	53409876	54014021	CDH18	-6.09	3.37e-15	edgeR	NA	NA	NA
ENSBTAG00000045520	13	53605292	53619401	PDYN	-6.08	0.0218	edgeR	NA	NA	NA
ENSBTAG00000047141	29	38518914	38624602		-6	0.0211	edgeR	NA	NA	NA
ENSBTAG00000019425	5	790668	857389	TSPAN8	-5.98	0.0224	edgeR	NA	NA	NA
ENSBTAG00000047872	5	27680393	27687189	KRT84	-5.94	8.83e-08	edgeR	NA	NA	NA
ENSBTAG00000038962	22	55497704	55621186	SLC6A11	-5.9	0.031	edgeR	NA	NA	NA
ENSBTAG00000013248	4	107741183	107742118		-5.89	0.031	edgeR	NA	NA	NA
ENSBTAG00000016732	19	57759487	57788965	DNAI2	-5.83	0.0349	edgeR	NA	NA	NA
ENSBTAG00000011537	3	65200088	65200398		-5.81	0.0354	edgeR	NA	NA	NA
ENSBTAG00000046497	29	38880449	38892585		-5.79	0.0387	edgeR	NA	NA	NA
ENSBTAG00000043327	10	69940619	69940750	SNORA72	-5.78	0.0458	edgeR	NA	NA	NA
ENSBTAG00000031250	8	104586635	104587023		-5.76	0.0415	edgeR	NA	NA	NA
ENSBTAG00000008641	4	40775885	40830619	GNAT3	-5.76	0.0445	edgeR	NA	NA	NA
ENSBTAG00000045978	4	106481301	106481799		-5.72	0.0468	edgeR	NA	NA	NA
ENSBTAG00000021261	7	46213582	46213977		-5.7	7.14e-12	edgeR	NA	NA	NA
ENSBTAG00000038232	6	20415893	20416639		-5.67	0.0498	edgeR	NA	NA	NA
ENSBTAG00000013095	19	20548272	20561593	FOXN1	-5.58	9.58e-07	edgeR	NA	NA	NA
ENSBTAG00000016071	17	13627444	13736747	HHIP	-5.4	1.1e-13	edgeR	NA	NA	NA
ENSBTAG00000007887	25	8554540	8655588	GRIN2A	-5.39	4.36e-06	edgeR	NA	NA	NA
ENSBTAG00000046805	18	50345655	50352744	CYP2F1	-5.36	0.00126	edgeR	NA	NA	NA
ENSBTAG00000008020	5	65648255	65648799		-5.35	4.78e-10	edgeR	NA	NA	NA
ENSBTAG00000038058	15	83365200	83406167		-5.34	4.8e-06	edgeR	NA	NA	NA
ENSBTAG00000039633	19	24538976	24539905		-5.32	6.27e-06	edgeR	NA	NA	NA
ENSBTAG00000018010	3	49541295	49686388	ABCA4	-5.23	1.89e-14	edgeR	NA	NA	NA
ENSBTAG00000003871	18	50564356	50581387	CYP2B6	-5.16	1.68e-09	edgeR	NA	NA	NA
ENSBTAG00000047054	26	47635451	47651856	CLRN3	-5.05	3.84e-07	edgeR	NA	NA	NA
ENSBTAG00000020363	6	43675600	43863550	GBA3	-4.91	8.85e-07	edgeR	NA	NA	NA
ENSBTAG00000024632	2	56711720	57011911		-4.83	0.00011	edgeR	NA	NA	NA
ENSBTAG00000003592	22	25053636	25233677	CNTN6	-4.59	0.00282	edgeR	NA	NA	NA
ENSBTAG00000048002	21	14484199	14484581		-4.55	1.1e-05	edgeR	NA	NA	NA
ENSBTAG00000044171	16	28441400	28580230	CNIH3	-4.54	1.29e-05	edgeR	NA	NA	NA
ENSBTAG00000010306	17	41318286	41446129	RXFP1	-4.53	2.4e-05	edgeR	NA	NA	NA
ENSBTAG00000018575	5	1907925	2352693	TRHDE	-4.5	2.21e-11	edgeR	NA	NA	NA
ENSBTAG00000032918	29	41501196	41504719	SCGB1A1	-4.47	0.000146	edgeR	NA	NA	NA
ENSBTAG00000046320	15	30007426	30018517	CXCR5	-4.46	2.15e-08	edgeR	NA	NA	NA
ENSBTAG00000021328	2	116898519	116942744	SPHKAP	-4.38	0.0261	edgeR	NA	NA	NA
ENSBTAG00000046190	7	53585216	53588056		-4.36	2.33e-07	edgeR	NA	NA	NA
ENSBTAG00000026505	20	21948512	21948937		-4.36	2.43e-05	edgeR	NA	NA	NA
ENSBTAG00000021903	23	32901068	32942727	KIAA0319	-4.35	6.39e-05	edgeR	NA	NA	NA
ENSBTAG00000037638	5	27443921	27454389	KRT73	-4.33	8.32e-07	edgeR	NA	NA	NA
ENSBTAG00000009438	6	82560093	82962887	EPHA5	-4.32	8.14e-05	edgeR	NA	NA	NA
ENSBTAG00000016777	18	51897363	51900497	TEX101	-4.28	0.0121	edgeR	NA	NA	NA
ENSBTAG00000039261	5	27430824	27438447	KRT2	-4.27	0.00246	edgeR	NA	NA	NA
ENSBTAG00000014620	20	1903854	1907281	FOXI1	-4.26	1.87e-06	edgeR	NA	NA	NA
ENSBTAG00000001322	8	25210484	25319682	SAXO1	-4.25	8.43e-05	edgeR	NA	NA	NA
ENSBTAG00000019159	5	75550904	75568048	PVALB	-4.18	0.000158	edgeR	NA	NA	NA
ENSBTAG00000015533	16	43027923	43064263	PTCHD2	-4.18	0.00318	edgeR	NA	NA	NA
ENSBTAG00000033460	9	34300228	34313235	FAM162B	-4.14	0.016	edgeR	NA	NA	NA
ENSBTAG00000020361	28	6762322	7195661	SLC35F3	-4.11	0.00407	edgeR	NA	NA	NA
ENSBTAG00000045759	6	108806015	108806461		-4.07	2.94e-05	edgeR	NA	NA	NA
ENSBTAG00000045829	7	44968578	44971470	AZU1	-4.04	0.00565	edgeR	NA	NA	NA
ENSBTAG00000004830	27	34517618	34625508	ADAM18	-4.02	0.000624	edgeR	NA	NA	NA
ENSBTAG00000033312	27	34367778	34483222		-4.01	0.00597	edgeR	NA	NA	NA
ENSBTAG00000006024	21	34903758	34906887	ISLR	-4	0.00586	edgeR	NA	NA	NA
ENSBTAG00000045621	19	14931963	14935460	C17orf50	-3.98	0.00723	edgeR	NA	NA	NA
ENSBTAG00000017478	14	11892028	11907430	GSDMC	-3.93	8.27e-06	edgeR	NA	NA	NA
ENSBTAG00000013648	4	82104338	82495300	POU6F2	-3.86	0.0109	edgeR	NA	NA	NA
ENSBTAG00000008828	10	12218274	12258674	IGDCC3	-3.83	0.00106	edgeR	NA	NA	NA
ENSBTAG00000017390	6	46127372	46155777	LGI2	-3.83	0.0113	edgeR	NA	NA	NA
ENSBTAG00000044050	14	24295567	24610955	XKR4	-3.81	0.0144	edgeR	NA	NA	NA
ENSBTAG00000022960	29	653016	744427	HEPHL1	-3.8	0.0128	edgeR	NA	NA	NA
ENSBTAG00000010032	29	35154689	35575203	NTM	-3.79	0.0155	edgeR	NA	NA	NA
ENSBTAG00000039803	2	4819957	4901074	MYO7B	-3.78	0.00233	edgeR	NA	NA	NA
ENSBTAG00000021972	20	59285274	59560606	DNAH5	-3.77	6.77e-06	edgeR	NA	NA	NA
ENSBTAG00000000219	5	96408804	96761516	GRIN2B	-3.76	0.00148	edgeR	NA	NA	NA
ENSBTAG00000010151	18	13389828	13412237	CA5A	-3.76	0.00158	edgeR	NA	NA	NA
ENSBTAG00000017378	5	105799704	105837839	GALNT8	-3.74	0.000112	edgeR	NA	NA	NA
ENSBTAG00000003258	7	90900125	90900797		-3.73	1.72e-05	edgeR	NA	NA	NA
ENSBTAG00000024420	4	15332616	15511692	COL28A1	-3.72	0.0163	edgeR	NA	NA	NA
ENSBTAG00000015650	16	57788141	57847856	TNN	-3.69	0.0341	edgeR	NA	NA	NA
ENSBTAG00000012229	15	84899737	84926047		-3.66	0.0405	edgeR	NA	NA	NA
ENSBTAG00000018147	2	58582461	58712391	NXPH2	-3.64	2.54e-05	edgeR	NA	NA	NA
ENSBTAG00000047990	8	103937376	103943464		-3.64	0.00304	edgeR	NA	NA	NA
ENSBTAG00000014530	3	35969787	36337030	NTNG1	-3.63	2.35e-06	edgeR	NA	NA	NA
ENSBTAG00000009294	21	66740466	66760017	DEGS2	-3.62	1.95e-06	edgeR	NA	NA	NA
ENSBTAG00000018520	2	30321635	30415283	SCN1A	-3.58	0.0333	edgeR	NA	NA	NA
ENSBTAG00000014058	6	116534190	116998914	LDB2	-3.55	4.78e-10	edgeR	NA	NA	NA
ENSBTAG00000009219	1	33285874	33668672	CADM2	-3.55	0.0333	edgeR	NA	NA	NA
ENSBTAG00000037881	18	63915227	63915565		-3.52	1.34e-05	edgeR	NA	NA	NA
ENSBTAG00000045746	5	115038841	115060319		-3.52	0.01	edgeR	NA	NA	NA
ENSBTAG00000047468	3	2867606	2868345	FAM78B	-3.52	0.0341	edgeR	NA	NA	NA
ENSBTAG00000015737	25	37664542	37691692	KPNA7	-3.49	0.00493	edgeR	NA	NA	NA
ENSBTAG00000038849	9	28071827	28219689	TRDN	-3.47	0.00148	edgeR	NA	NA	NA
ENSBTAG00000048153	28	1681116	1764828		-3.46	0.00651	edgeR	NA	NA	NA
ENSBTAG00000019092	19	15284156	15295984	FNDC8	-3.45	0.0451	edgeR	NA	NA	NA
ENSBTAG00000004574	6	12092955	12201473	UGT8	-3.36	8.27e-06	edgeR	NA	NA	NA
ENSBTAG00000031099	5	59518269	59519207		-3.32	0.0178	edgeR	NA	NA	NA
ENSBTAG00000006060	15	62491158	62539312	DCDC1	-3.31	0.00133	edgeR	NA	NA	NA
ENSBTAG00000011847	8	85499333	85524670	ASPN	-3.3	9.62e-05	edgeR	NA	NA	NA
ENSBTAG00000002030	3	114309328	114336917	SPP2	-3.3	0.0428	edgeR	NA	NA	NA
ENSBTAG00000007615	22	27286727	27534171	CNTN3	-3.29	6.85e-07	edgeR	NA	NA	NA
ENSBTAG00000023270	24	10434674	10515343	CDH19	-3.29	0.00075	edgeR	NA	NA	NA
ENSBTAG00000002123	13	26772494	26932201	MYO3A	-3.28	0.00138	edgeR	NA	NA	NA
ENSBTAG00000011160	8	38691668	38692228	TPD52L3	-3.28	0.0141	edgeR	NA	NA	NA
ENSBTAG00000017248	19	57139506	57139865	RPS25	-3.26	1.28e-06	edgeR	NA	NA	NA
ENSBTAG00000004296	11	93029874	93064357	MORN5	-3.26	0.0237	edgeR	NA	NA	NA
ENSBTAG00000040316	19	37020550	37026396	TMEM92	-3.25	0.0161	edgeR	NA	NA	NA
ENSBTAG00000011271	14	65898281	65981442	SNX31	-3.24	0.00398	edgeR	NA	NA	NA
ENSBTAG00000002089	23	49935473	49947452	FAM217A	-3.24	0.00519	edgeR	NA	NA	NA
ENSBTAG00000004637	19	47759500	47850224	MARCH10	-3.24	0.0158	edgeR	NA	NA	NA
ENSBTAG00000024731	29	32860723	32861454		-3.23	3.69e-06	edgeR	NA	NA	NA
ENSBTAG00000047743	6	41709362	43021626	KCNIP4	-3.22	1.79e-05	edgeR	NA	NA	NA
ENSBTAG00000030718	2	119614004	119634945	SPATA3	-3.21	0.000128	edgeR	NA	NA	NA
ENSBTAG00000012992	20	42271054	42415421	CDH6	-3.21	0.000283	edgeR	NA	NA	NA
ENSBTAG00000048179	3	83474568	83474966		-3.19	1.24e-05	edgeR	NA	NA	NA
ENSBTAG00000000595	7	18006365	18076590	FBN3	-3.19	0.00027	edgeR	NA	NA	NA
ENSBTAG00000047548	20	22138978	22139421		-3.19	0.00441	edgeR	NA	NA	NA
ENSBTAG00000022484	12	69742532	69743248	SOX21	-3.19	0.00874	edgeR	NA	NA	NA
ENSBTAG00000001925	6	85255406	85318173	TMPRSS11D	-3.18	0.00052	edgeR	NA	NA	NA
ENSBTAG00000038234	10	10072118	10082600	BHMT2	-3.17	0.00106	edgeR	NA	NA	NA
ENSBTAG00000027074	21	16214670	16460490	SV2B	-3.13	0.0129	edgeR	NA	NA	NA
ENSBTAG00000031898	2	76761756	77286491	CNTNAP5	-3.12	7.75e-05	edgeR	NA	NA	NA
ENSBTAG00000010652	7	4927816	4939026	PDE4C	-3.11	0.0198	edgeR	NA	NA	NA
ENSBTAG00000006339	23	29403153	29403978		-3.09	1.94e-05	edgeR	NA	NA	NA
ENSBTAG00000020368	9	44674889	44677439		-3.06	4.44e-07	edgeR	NA	NA	NA
ENSBTAG00000047710	21	53268933	53269714		-3.05	0.0322	edgeR	NA	NA	NA
ENSBTAG00000006726	24	8587478	8645504	CCDC102B	-3.04	0.0143	edgeR	NA	NA	NA
ENSBTAG00000046517	25	38755868	38757762		-3.03	0.000737	edgeR	NA	NA	NA
ENSBTAG00000020887	16	64095722	64426026	CACNA1E	-3.03	0.00131	edgeR	NA	NA	NA
ENSBTAG00000037925	13	74347296	74347738		-3.02	4.66e-06	edgeR	NA	NA	NA
ENSBTAG00000048061	29	7128510	7240131	GRM5	-3.01	0.00278	edgeR	NA	NA	NA
ENSBTAG00000018481	8	103906601	103911708		-3.01	0.014	edgeR	NA	NA	NA
ENSBTAG00000007492	11	104474620	104505740	ADAMTSL2	-3	0.000284	edgeR	NA	NA	NA
ENSBTAG00000006440	10	12264594	12291146	IGDCC4	-2.98	0.00131	edgeR	NA	NA	NA
ENSBTAG00000021667	9	26693805	26856917		-2.98	0.00151	edgeR	NA	NA	NA
ENSBTAG00000039664	22	49660685	49661474		-2.97	0.0145	edgeR	NA	NA	NA
ENSBTAG00000004170	8	68113367	68114189		-2.96	9.53e-05	edgeR	NA	NA	NA
ENSBTAG00000027274	19	45796924	45846685		-2.96	0.0418	edgeR	NA	NA	NA
ENSBTAG00000012653	4	77706698	77797331	CAMK2B	-2.95	0.0405	edgeR	NA	NA	NA
ENSBTAG00000005672	13	75618508	75701655	CDH22	-2.94	0.00577	edgeR	NA	NA	NA
ENSBTAG00000018765	1	67840125	67878028	SEMA5B	-2.93	0.000121	edgeR	NA	NA	NA
ENSBTAG00000043993	1	2029406	2048813	C21orf62	-2.93	0.0152	edgeR	NA	NA	NA
ENSBTAG00000037576	20	57027189	57145663	MARCH11	-2.93	0.0474	edgeR	NA	NA	NA
ENSBTAG00000010551	3	9645440	9670496	ATP1A2	-2.92	0.0144	edgeR	NA	NA	NA
ENSBTAG00000017016	14	21033277	21034329		-2.91	9.82e-07	edgeR	NA	NA	NA
ENSBTAG00000009153	25	34125794	34143852	MLXIPL	-2.91	2.47e-05	edgeR	NA	NA	NA
ENSBTAG00000007553	5	105538144	105540341	KCNA5	-2.91	0.00335	edgeR	NA	NA	NA
ENSBTAG00000011274	5	103899878	103906801	ENO2	-2.91	0.0302	edgeR	NA	NA	NA
ENSBTAG00000007024	5	104077163	104077952		-2.9	3.73e-07	edgeR	NA	NA	NA
ENSBTAG00000020890	15	44500912	44530712	TRIM66	-2.87	0.000466	edgeR	NA	NA	NA
ENSBTAG00000002110	10	9994010	10066954	DMGDH	-2.87	0.000766	edgeR	NA	NA	NA
ENSBTAG00000018882	18	51926743	51931019		-2.87	0.00588	edgeR	NA	NA	NA
ENSBTAG00000014899	15	29720790	29725202	TTC36	-2.86	0.023	edgeR	NA	NA	NA
ENSBTAG00000010634	6	4372937	4376146	NDNF	-2.84	0.000154	edgeR	NA	NA	NA
ENSBTAG00000007482	7	3274170	3274557		-2.84	0.0117	edgeR	NA	NA	NA
ENSBTAG00000011666	29	18084681	18090595	THRSP	-2.83	0.00965	edgeR	NA	NA	NA
ENSBTAG00000016283	10	89488356	89523829	TMEM63C	-2.83	0.0242	edgeR	NA	NA	NA
ENSBTAG00000044111	1	40608729	41623778	EPHA6	-2.82	0.000475	edgeR	NA	NA	NA
ENSBTAG00000013469	19	39793401	39852765	SRCIN1	-2.82	0.00658	edgeR	NA	NA	NA
ENSBTAG00000010858	18	16654447	16732300	ABCC11	-2.82	0.00988	edgeR	NA	NA	NA
ENSBTAG00000024453	16	73866649	73868568	RD3	-2.82	0.026	edgeR	NA	NA	NA
ENSBTAG00000009831	2	347042	598104	OCA2	-2.81	0.0204	edgeR	NA	NA	NA
ENSBTAG00000044021	11	70768387	70813750	FAM179A	-2.8	0.00189	edgeR	NA	NA	NA
ENSBTAG00000005099	3	73263144	73263914		-2.78	0.000439	edgeR	NA	NA	NA
ENSBTAG00000014051	14	59137214	59436333	ANGPT1	-2.78	0.00229	edgeR	NA	NA	NA
ENSBTAG00000047482	4	93350248	93358141	PRRT4	-2.78	0.00502	edgeR	NA	NA	NA
ENSBTAG00000007694	9	103936143	103982549	KIF25	-2.77	0.00154	edgeR	NA	NA	NA
ENSBTAG00000010343	6	115276058	115404039	C1QTNF7	-2.77	0.00178	edgeR	NA	NA	NA
ENSBTAG00000005772	29	44049774	44051704	SPDYC	-2.77	0.0498	edgeR	NA	NA	NA
ENSBTAG00000010610	6	25889906	25894862	DDIT4L	-2.76	0.0204	edgeR	NA	NA	NA
ENSBTAG00000004754	1	141658908	141994082	DSCAM	-2.75	0.0028	edgeR	NA	NA	NA
ENSBTAG00000047569	24	60351647	60352993		-2.74	0.00357	edgeR	NA	NA	NA
ENSBTAG00000045610	5	111524747	111610218	CACNA1I	-2.74	0.0348	edgeR	NA	NA	NA
ENSBTAG00000020597	16	39505828	39532677	FMO3	-2.72	0.0277	edgeR	NA	NA	NA
ENSBTAG00000001315	8	21763506	21768460	DMRTA1	-2.7	0.000466	edgeR	NA	NA	NA
ENSBTAG00000007051	27	23856777	23857658	CLDN23	-2.7	0.00398	edgeR	NA	NA	NA
ENSBTAG00000032136	25	26099148	26099910		-2.69	0.000521	edgeR	NA	NA	NA
ENSBTAG00000047191	5	105762455	105764041		-2.69	0.00377	edgeR	NA	NA	NA
ENSBTAG00000021743	14	45995145	46040760	ZNF704	-2.65	0.00177	edgeR	NA	NA	NA
ENSBTAG00000035007	8	3816704	5330369	GALNTL6	-2.65	0.0244	edgeR	NA	NA	NA
ENSBTAG00000014011	10	58662512	58711813	TMOD2	-2.64	0.00296	edgeR	NA	NA	NA
ENSBTAG00000011956	26	20206332	20276715	CNNM1	-2.64	0.0157	edgeR	NA	NA	NA
ENSBTAG00000003045	13	36326194	36333080	BAMBI	-2.63	0.00108	edgeR	NA	NA	NA
ENSBTAG00000023895	17	21513449	21513959		-2.61	0.0185	edgeR	NA	NA	NA
ENSBTAG00000014967	2	134512629	134616219	PAX7	-2.61	0.0297	edgeR	NA	NA	NA
ENSBTAG00000012182	3	77571199	77573843	DIRAS3	-2.6	0.00257	edgeR	NA	NA	NA
ENSBTAG00000002023	17	60047141	60131472	NOS1	-2.6	0.0458	edgeR	NA	NA	NA
ENSBTAG00000021855	15	57913544	58130615	ANO3	-2.59	0.00471	edgeR	NA	NA	NA
ENSBTAG00000003676	2	125600540	125600953		-2.56	0.00357	edgeR	NA	NA	NA
ENSBTAG00000045993	10	20960285	20960867		-2.56	0.0321	edgeR	NA	NA	NA
ENSBTAG00000044119	17	59486327	59916267	KSR2	-2.55	0.0349	edgeR	NA	NA	NA
ENSBTAG00000015510	4	106989816	106993917		-2.54	0.0195	edgeR	NA	NA	NA
ENSBTAG00000033335	21	13421643	13422116		-2.5	0.0272	edgeR	NA	NA	NA
ENSBTAG00000006530	5	82260539	82260790		-2.49	7.79e-05	edgeR	NA	NA	NA
ENSBTAG00000035776	6	96794894	97503220	C4orf22	-2.49	0.0128	edgeR	NA	NA	NA
ENSBTAG00000035660	4	13589056	13589466	RPL36AL	-2.48	0.00179	edgeR	NA	NA	NA
ENSBTAG00000022460	29	37575178	37575612		-2.48	0.0123	edgeR	NA	NA	NA
ENSBTAG00000001019	28	42628171	42640763	GDF10	-2.48	0.0224	edgeR	NA	NA	NA
ENSBTAG00000005963	28	35870568	35887533	MAT1A	-2.48	0.0438	edgeR	NA	NA	NA
ENSBTAG00000012969	6	19381413	19511148	DKK2	-2.47	0.01	edgeR	NA	NA	NA
ENSBTAG00000012516	3	93674230	93725241	SLC1A7	-2.47	0.0207	edgeR	NA	NA	NA
ENSBTAG00000038173	23	31112603	31113277	H2BFS	-2.47	0.0318	edgeR	NA	NA	NA
ENSBTAG00000017540	28	14999858	15136823	FAM13C	-2.45	0.000313	edgeR	NA	NA	NA
ENSBTAG00000004685	22	17372630	17613438	SRGAP3	-2.45	0.00401	edgeR	NA	NA	NA
ENSBTAG00000045991	1	98127789	98128106		-2.44	0.00665	edgeR	NA	NA	NA
ENSBTAG00000013873	20	6360600	6365489	MSX2	-2.42	0.0167	edgeR	NA	NA	NA
ENSBTAG00000021649	3	14353658	14354168		-2.41	1.95e-05	edgeR	NA	NA	NA
ENSBTAG00000000569	1	73973533	73976720	HES1	-2.41	0.000113	edgeR	NA	NA	NA
ENSBTAG00000015880	21	58949073	59007741	PRIMA1	-2.41	0.00202	edgeR	NA	NA	NA
ENSBTAG00000018300	12	34673864	34757696	TNFRSF19	-2.41	0.00451	edgeR	NA	NA	NA
ENSBTAG00000000309	13	71397829	71678072	PTPRT	-2.38	0.00786	edgeR	NA	NA	NA
ENSBTAG00000015902	3	66382018	66445670	PTGFR	-2.38	0.0112	edgeR	NA	NA	NA
ENSBTAG00000006187	19	34685357	34687892	MFAP4	-2.38	0.0227	edgeR	NA	NA	NA
ENSBTAG00000014340	5	20995380	21002991	KERA	-2.38	0.0468	edgeR	NA	NA	NA
ENSBTAG00000024980	11	19179548	19302492	VIT	-2.36	0.00292	edgeR	NA	NA	NA
ENSBTAG00000000232	15	51023572	51024546	OR51D1	-2.35	0.0186	edgeR	NA	NA	NA
ENSBTAG00000009013	2	115488210	115488855		-2.33	0.00011	edgeR	NA	NA	NA
ENSBTAG00000025718	23	4709297	4906605	HMGCLL1	-2.33	0.015	edgeR	NA	NA	NA
ENSBTAG00000013856	7	83706304	84016324	SSBP2	-2.32	0.0017	edgeR	NA	NA	NA
ENSBTAG00000006973	5	116124287	116144383	PHF21B	-2.32	0.0132	edgeR	NA	NA	NA
ENSBTAG00000003560	12	18173185	18173958		-2.31	2.89e-05	edgeR	NA	NA	NA
ENSBTAG00000006686	6	20450525	20529959	NPNT	-2.31	0.00797	edgeR	NA	NA	NA
ENSBTAG00000032405	2	39571129	39572189		-2.3	0.0146	edgeR	NA	NA	NA
ENSBTAG00000008325	27	28188743	28189079		-2.27	0.00526	edgeR	NA	NA	NA
ENSBTAG00000015335	9	7914952	8455993	ADGRB3	-2.25	0.0454	edgeR	NA	NA	NA
ENSBTAG00000044166	6	62295688	62298730	PHOX2B	-2.24	0.0271	edgeR	NA	NA	NA
ENSBTAG00000010833	22	16886273	16896124	IL17RE	-2.23	0.000751	edgeR	NA	NA	NA
ENSBTAG00000018399	1	53530575	53687569	MYH15	-2.23	0.0332	edgeR	NA	NA	NA
ENSBTAG00000007882	11	105182214	105394448	CACNA1B	-2.22	0.00774	edgeR	NA	NA	NA
ENSBTAG00000014382	3	83834791	83876648	KANK4	-2.21	0.0127	edgeR	NA	NA	NA
ENSBTAG00000024560	16	30304540	30359147	C1orf95	-2.2	0.00311	edgeR	NA	NA	NA
ENSBTAG00000027516	15	81734845	81738412	APLNR	-2.2	0.00919	edgeR	NA	NA	NA
ENSBTAG00000009797	17	47630080	47712174	RIMBP2	-2.2	0.0146	edgeR	NA	NA	NA
ENSBTAG00000016296	5	29958501	29964085	GPD1	-2.19	0.00751	edgeR	NA	NA	NA
ENSBTAG00000043991	26	18136427	18196310	SLIT1	-2.19	0.0322	edgeR	NA	NA	NA
ENSBTAG00000037882	18	65866463	65872294	ZNF584	-2.19	0.0382	edgeR	NA	NA	NA
ENSBTAG00000023078	8	71147230	71148267		-2.19	0.0412	edgeR	NA	NA	NA
ENSBTAG00000022796	8	48953078	48954464		-2.18	0.000439	edgeR	NA	NA	NA
ENSBTAG00000018530	5	109876442	109894993	TUBA8	-2.16	0.007	edgeR	NA	NA	NA
ENSBTAG00000024526	27	22570243	22576884		-2.16	0.0131	edgeR	NA	NA	NA
ENSBTAG00000006447	25	18605635	18656582	ACSM3	-2.13	0.0175	edgeR	NA	NA	NA
ENSBTAG00000038174	15	42515028	42516593		-2.13	0.0419	edgeR	NA	NA	NA
ENSBTAG00000014220	4	40457450	40560780		-2.12	0.00276	edgeR	NA	NA	NA
ENSBTAG00000021993	23	8537368	8554696	SPDEF	-2.11	0.00249	edgeR	NA	NA	NA
ENSBTAG00000005857	22	55695783	55714644		-2.11	0.00559	edgeR	NA	NA	NA
ENSBTAG00000038093	4	11912009	11921418	PEG10	-2.11	0.0198	edgeR	NA	NA	NA
ENSBTAG00000013256	5	1076799	1203289	LGR5	-2.1	0.0137	edgeR	NA	NA	NA
ENSBTAG00000033140	27	39139085	39139864	LRRC3B	-2.1	0.027	edgeR	NA	NA	NA
ENSBTAG00000046218	11	87525614	87536326	KLF11	-2.09	0.00042	edgeR	NA	NA	NA
ENSBTAG00000003721	15	76573748	76577430	CHST1	-2.08	0.0146	edgeR	NA	NA	NA
ENSBTAG00000038878	2	89699124	89771871		-2.06	0.0118	edgeR	NA	NA	NA
ENSBTAG00000010667	17	72198073	72208758	PIK3IP1	-2.05	0.0145	edgeR	NA	NA	NA
ENSBTAG00000013004	13	16278275	16404464	ITIH5	-2.05	0.0381	edgeR	NA	NA	NA
ENSBTAG00000031348	22	54041058	54057181	CCR9	-2.04	0.0154	edgeR	NA	NA	NA
ENSBTAG00000021928	11	104176568	104180741	FAM69B	-2.04	0.0293	edgeR	NA	NA	NA
ENSBTAG00000001912	4	107031452	107062131	TRPV5	-2.04	0.0465	edgeR	NA	NA	NA
ENSBTAG00000016936	7	12726019	12727906		-2.03	0.0113	edgeR	NA	NA	NA
ENSBTAG00000001242	26	34805081	34806484	ADRB1	-2.03	0.0273	edgeR	NA	NA	NA
ENSBTAG00000010531	11	20493493	20499001	CYP1B1	-2.03	0.043	edgeR	NA	NA	NA
ENSBTAG00000024125	6	27014753	27015007		-2.02	0.0332	edgeR	NA	NA	NA
ENSBTAG00000005697	10	39914871	40445335	MDGA2	-2.02	0.0411	edgeR	NA	NA	NA
ENSBTAG00000048030	17	72815092	72815633		-2	0.0151	edgeR	NA	NA	NA
ENSBTAG00000027263	3	21112094	21112565		-1.99	0.00151	edgeR	NA	NA	NA
ENSBTAG00000001862	7	59782768	60099412	PPP2R2B	-1.99	0.00223	edgeR	NA	NA	NA
ENSBTAG00000047116	20	71565056	71570576	TPPP	-1.99	0.00952	edgeR	NA	NA	NA
ENSBTAG00000017222	20	61912972	62427126	CTNND2	-1.98	0.0438	edgeR	NA	NA	NA
ENSBTAG00000012436	19	28375017	28377490	HES7	-1.97	0.0367	edgeR	NA	NA	NA
ENSBTAG00000020289	15	46368597	46371546	ZNF214	-1.97	0.0479	edgeR	NA	NA	NA
ENSBTAG00000034645	4	12441126	12478659	PON3	-1.96	0.00831	edgeR	NA	NA	NA
ENSBTAG00000008900	5	28622128	28637016	CELA1	-1.96	0.0169	edgeR	NA	NA	NA
ENSBTAG00000020665	8	69500592	69604707	GFRA2	-1.95	0.0114	edgeR	NA	NA	NA
ENSBTAG00000015095	21	48390858	48445207	TTC6	-1.94	0.0488	edgeR	NA	NA	NA
ENSBTAG00000012344	19	28590314	28595213	RPL26	-1.93	0.000966	edgeR	NA	NA	NA
ENSBTAG00000015656	19	26254180	26285583	WSCD1	-1.93	0.0131	edgeR	NA	NA	NA
ENSBTAG00000005063	14	2839180	2842655	THEM6	-1.92	0.0292	edgeR	NA	NA	NA
ENSBTAG00000012249	19	39171884	39177343	PRR15L	-1.9	0.00189	edgeR	NA	NA	NA
ENSBTAG00000001969	1	86953445	87005273	CCDC39	-1.9	0.0234	edgeR	NA	NA	NA
ENSBTAG00000033554	9	34623078	34661582	TRAPPC3L	-1.89	0.0216	edgeR	NA	NA	NA
ENSBTAG00000021025	1	77752546	77932253	P3H2	-1.89	0.0287	edgeR	NA	NA	NA
ENSBTAG00000019595	20	35999051	36178472	EGFLAM	-1.88	0.0127	edgeR	NA	NA	NA
ENSBTAG00000019350	21	47310562	47831598	SLC25A21	-1.87	0.0434	edgeR	NA	NA	NA
ENSBTAG00000016041	18	50838734	50840531	B3GNT8	-1.85	0.0224	edgeR	NA	NA	NA
ENSBTAG00000002914	15	41624351	41980708	GALNT18	-1.85	0.049	edgeR	NA	NA	NA
ENSBTAG00000035855	9	7903535	7904947		-1.83	0.00295	edgeR	NA	NA	NA
ENSBTAG00000019422	11	22366049	22367102		-1.83	0.00527	edgeR	NA	NA	NA
ENSBTAG00000002972	5	85217886	85310153	CASC1	-1.83	0.0161	edgeR	NA	NA	NA
ENSBTAG00000000418	18	21000513	21120358	TOX3	-1.83	0.0338	edgeR	NA	NA	NA
ENSBTAG00000004645	21	24596916	24836070	ADAMTSL3	-1.82	0.0195	edgeR	NA	NA	NA
ENSBTAG00000039688	17	53715930	53718425	FAM101A	-1.82	0.0448	edgeR	NA	NA	NA
ENSBTAG00000004838	18	23309540	23312757	IRX5	-1.8	0.00659	edgeR	NA	NA	NA
ENSBTAG00000017369	8	46594200	46690016	MAMDC2	-1.8	0.031	edgeR	NA	NA	NA
ENSBTAG00000032281	14	75849444	75850834		-1.79	0.00424	edgeR	NA	NA	NA
ENSBTAG00000033143	2	43529729	43530624		-1.79	0.00443	edgeR	NA	NA	NA
ENSBTAG00000013015	22	15467487	15499957	CCDC13	-1.79	0.0295	edgeR	NA	NA	NA
ENSBTAG00000010850	16	74993032	75000062	SERTAD4	-1.78	0.00623	edgeR	NA	NA	NA
ENSBTAG00000019801	3	92245963	92260622	FAM151A	-1.78	0.0122	edgeR	NA	NA	NA
ENSBTAG00000019907	19	43452812	43467553	WNK4	-1.78	0.0188	edgeR	NA	NA	NA
ENSBTAG00000045551	23	10574088	10576698		-1.78	0.0404	edgeR	NA	NA	NA
ENSBTAG00000024341	4	69349548	69354521	HOXA6	-1.76	0.0269	edgeR	NA	NA	NA
ENSBTAG00000013047	22	18740484	19647747	GRM7	-1.76	0.0386	edgeR	NA	NA	NA
ENSBTAG00000017496	6	108851271	108852813		-1.75	0.008	edgeR	NA	NA	NA
ENSBTAG00000018966	26	15372112	15701216	PLCE1	-1.75	0.00919	edgeR	NA	NA	NA
ENSBTAG00000004789	16	70932238	71016271	LGR6	-1.74	0.0184	edgeR	NA	NA	NA
ENSBTAG00000008487	25	34091771	34096054	VPS37D	-1.74	0.0428	edgeR	NA	NA	NA
ENSBTAG00000006734	5	77857448	77924511	BICD1	-1.74	0.0482	edgeR	NA	NA	NA
ENSBTAG00000032702	18	24012776	24013408		-1.73	0.00591	edgeR	NA	NA	NA
ENSBTAG00000020087	7	63576976	63641028	CAMK2A	-1.73	0.046	edgeR	NA	NA	NA
ENSBTAG00000031184	29	49368787	49370785	CDKN1C	-1.73	0.0465	edgeR	NA	NA	NA
ENSBTAG00000006754	18	55722336	55729578	DBP	-1.72	0.0458	edgeR	NA	NA	NA
ENSBTAG00000014063	23	12550367	12883939	DNAH8	-1.71	0.0108	edgeR	NA	NA	NA
ENSBTAG00000021282	4	11840470	11911742	SGCE	-1.69	0.0227	edgeR	NA	NA	NA
ENSBTAG00000005096	9	15041836	15046972	COX7A2	-1.68	0.00887	edgeR	NA	NA	NA
ENSBTAG00000044126	14	84253919	84504093	SNTB1	-1.68	0.0133	edgeR	NA	NA	NA
ENSBTAG00000009979	19	38583393	38585653	HOXB2	-1.68	0.0239	edgeR	NA	NA	NA
ENSBTAG00000022762	7	89654004	89655145		-1.66	0.0154	edgeR	NA	NA	NA
ENSBTAG00000006108	17	73216822	73220883	MMP11	-1.65	0.0428	edgeR	NA	NA	NA
ENSBTAG00000008382	5	11978661	12084278	METTL25	-1.64	0.0169	edgeR	NA	NA	NA
ENSBTAG00000033747	7	51888630	52144488	SIL1	-1.64	0.0294	edgeR	NA	NA	NA
ENSBTAG00000015341	14	83664779	83783770	DEPTOR	-1.63	0.0175	edgeR	NA	NA	NA
ENSBTAG00000025220	12	86812379	87425485	FAM155A	-1.63	0.0252	edgeR	NA	NA	NA
ENSBTAG00000011445	8	60420015	60439343	TMEM8B	-1.6	0.0285	edgeR	NA	NA	NA
ENSBTAG00000007439	29	17048263	17489455	TENM4	-1.6	0.0386	edgeR	NA	NA	NA
ENSBTAG00000019819	10	77989585	78165236	FUT8	-1.59	0.0131	edgeR	NA	NA	NA
ENSBTAG00000010389	6	92967767	92971371	STBD1	-1.59	0.0198	edgeR	NA	NA	NA
ENSBTAG00000031464	4	84662808	84663581		-1.58	0.0403	edgeR	NA	NA	NA
ENSBTAG00000013358	7	84523780	84525639	RPS23	-1.57	0.0124	edgeR	NA	NA	NA
ENSBTAG00000025595	22	7111728	7112287		-1.56	0.0277	edgeR	NA	NA	NA
ENSBTAG00000021427	19	38573225	38576915	HOXB3	-1.55	0.0224	edgeR	NA	NA	NA
ENSBTAG00000034693	5	8836101	9062297	SYT1	-1.55	0.0339	edgeR	NA	NA	NA
ENSBTAG00000001360	9	71974860	71978200		-1.53	0.0181	edgeR	NA	NA	NA
ENSBTAG00000012449	11	4632101	4685312	AFF3	-1.52	0.0455	edgeR	NA	NA	NA
ENSBTAG00000016736	19	45194104	45196727	HIGD1B	-1.51	0.0431	edgeR	NA	NA	NA
ENSBTAG00000013461	1	46415223	46420721	RPL24	-1.5	0.0208	edgeR	NA	NA	NA
ENSBTAG00000003986	7	52505097	52513059	CXXC5	-1.5	0.0445	edgeR	NA	NA	NA
ENSBTAG00000013813	16	52756766	52762408	KLHL17	-1.47	0.0351	edgeR	NA	NA	NA
ENSBTAG00000012724	10	21699229	21708079	AJUBA	-1.42	0.041	edgeR	NA	NA	NA
ENSBTAG00000018103	12	30352990	30357922	HMGB1	-1.41	0.0328	edgeR	NA	NA	NA
ENSBTAG00000018538	1	131590399	131658628	CEP70	-1.41	0.033	edgeR	NA	NA	NA
ENSBTAG00000017243	13	15984602	16002940	GATA3	-1.41	0.0387	edgeR	NA	NA	NA
ENSBTAG00000011963	18	51689627	51697161	RPS19	-1.39	0.0354	edgeR	NA	NA	NA
ENSBTAG00000013866	3	16505732	16507247	RPS27	-1.37	0.0456	edgeR	NA	NA	NA
ENSBTAG00000005349	15	44469327	44472127		-1.35	0.0449	edgeR	NA	NA	NA
ENSBTAG00000003936	2	107020657	107093550	PNKD	1.4	0.0349	edgeR	NA	NA	NA
ENSBTAG00000040564	10	72298985	72299176		1.42	0.032	edgeR	NA	NA	NA
ENSBTAG00000010394	1	84324970	84525526	MCF2L2	1.42	0.0402	edgeR	NA	NA	NA
ENSBTAG00000026909	10	87344476	87346625		1.43	0.0365	edgeR	NA	NA	NA
ENSBTAG00000010785	26	10714132	10748014	FAS	1.43	0.0383	edgeR	NA	NA	NA
ENSBTAG00000018073	5	114596006	114608640	TSPO	1.43	0.0473	edgeR	NA	NA	NA
ENSBTAG00000006369	5	82486885	82530466	MRPS35	1.46	0.025	edgeR	NA	NA	NA
ENSBTAG00000019933	3	100126262	100172587	MKNK1	1.46	0.0286	edgeR	NA	NA	NA
ENSBTAG00000016963	20	14008347	14285012	ADAMTS6	1.46	0.049	edgeR	NA	NA	NA
ENSBTAG00000027760	14	21890883	21891976		1.47	0.0462	edgeR	NA	NA	NA
ENSBTAG00000001432	15	84007598	84008311		1.47	0.0481	edgeR	NA	NA	NA
ENSBTAG00000040494	2	23299147	23299368	UBL5	1.48	0.0252	edgeR	NA	NA	NA
ENSBTAG00000045742	5	69161772	69206620	C12orf75	1.5	0.0343	edgeR	NA	NA	NA
ENSBTAG00000030669	3	86788072	87273175	FGGY	1.5	0.0357	edgeR	NA	NA	NA
ENSBTAG00000032881	14	35583263	35727312	SLCO5A1	1.5	0.0432	edgeR	NA	NA	NA
ENSBTAG00000006999	18	48502352	48631056	RYR1	1.51	0.021	edgeR	NA	NA	NA
ENSBTAG00000021144	21	32644740	32689060	PSTPIP1	1.51	0.0225	edgeR	NA	NA	NA
ENSBTAG00000018203	3	26319356	26347752	CD101	1.51	0.0344	edgeR	NA	NA	NA
ENSBTAG00000003836	7	71158812	71250704	ADAM19	1.52	0.0307	edgeR	NA	NA	NA
ENSBTAG00000013364	26	10504440	10540469	LIPM	1.52	0.033	edgeR	NA	NA	NA
ENSBTAG00000017201	21	42070332	42117187	AP4S1	1.55	0.0227	edgeR	NA	NA	NA
ENSBTAG00000011043	5	76033363	76050218	RAC2	1.56	0.0299	edgeR	NA	NA	NA
ENSBTAG00000010722	2	98497589	98498081		1.58	0.0224	edgeR	NA	NA	NA
ENSBTAG00000005978	19	28975559	29001212	PIK3R5	1.58	0.0272	edgeR	NA	NA	NA
ENSBTAG00000006939	8	85820087	85852096	FGD3	1.59	0.0138	edgeR	NA	NA	NA
ENSBTAG00000014368	3	9272217	9293445	SLAMF6	1.6	0.0137	edgeR	NA	NA	NA
ENSBTAG00000040367	2	92993922	92995706		1.6	0.0152	edgeR	NA	NA	NA
ENSBTAG00000002641	23	30236774	30241973		1.6	0.0212	edgeR	NA	NA	NA
ENSBTAG00000008897	5	28640675	28677837	BIN2	1.6	0.0275	edgeR	NA	NA	NA
ENSBTAG00000010155	19	14735718	14741999		1.62	0.0113	edgeR	NA	NA	NA
ENSBTAG00000046451	18	54101133	54104913		1.62	0.0225	edgeR	NA	NA	NA
ENSBTAG00000020000	19	24395974	24452796	RAP1GAP2	1.64	0.0293	edgeR	NA	NA	NA
ENSBTAG00000032812	14	45039060	45039371		1.64	0.0466	edgeR	NA	NA	NA
ENSBTAG00000002550	6	62506125	62506524		1.65	0.00782	edgeR	NA	NA	NA
ENSBTAG00000022880	4	89213079	89213890		1.65	0.019	edgeR	NA	NA	NA
ENSBTAG00000010998	2	90139395	90172951	CFLAR	1.66	0.00859	edgeR	NA	NA	NA
ENSBTAG00000011623	19	10903733	11032401	VMP1	1.66	0.0133	edgeR	NA	NA	NA
ENSBTAG00000044010	20	28721655	28743621	EMB	1.66	0.0272	edgeR	NA	NA	NA
ENSBTAG00000002702	29	49879043	49926003	TSPAN32	1.67	0.0322	edgeR	NA	NA	NA
ENSBTAG00000020466	15	9659320	9691005		1.68	0.0278	edgeR	NA	NA	NA
ENSBTAG00000003255	5	103995316	104017746	CD4	1.68	0.0364	edgeR	NA	NA	NA
ENSBTAG00000034295	5	104029019	104036158	LAG3	1.69	0.0322	edgeR	NA	NA	NA
ENSBTAG00000006651	8	39603073	39614295	INSL6	1.7	0.0445	edgeR	NA	NA	NA
ENSBTAG00000021029	15	67661945	67741048	PRR5L	1.71	0.0499	edgeR	NA	NA	NA
ENSBTAG00000000920	19	54312243	54405245	DNAH17	1.72	0.0131	edgeR	NA	NA	NA
ENSBTAG00000006223	2	126058353	126070741	THEMIS2	1.72	0.0392	edgeR	NA	NA	NA
ENSBTAG00000009455	3	78269730	78343709	IL12RB2	1.72	0.0461	edgeR	NA	NA	NA
ENSBTAG00000046871	3	86767074	86767697		1.74	0.0115	edgeR	NA	NA	NA
ENSBTAG00000047611	22	16612731	16613704		1.74	0.0156	edgeR	NA	NA	NA
ENSBTAG00000002199	6	67925293	68176596	CORIN	1.75	0.00659	edgeR	NA	NA	NA
ENSBTAG00000005442	3	78736778	78825880	WDR78	1.75	0.00786	edgeR	NA	NA	NA
ENSBTAG00000011290	14	68986919	68987671		1.75	0.0164	edgeR	NA	NA	NA
ENSBTAG00000039764	16	63689680	63690654	IER5	1.76	0.00631	edgeR	NA	NA	NA
ENSBTAG00000020018	9	35040651	35138636	FRK	1.76	0.0211	edgeR	NA	NA	NA
ENSBTAG00000021011	17	28834268	28835511		1.77	0.00281	edgeR	NA	NA	NA
ENSBTAG00000026376	25	10417665	10425321	SNN	1.78	0.00303	edgeR	NA	NA	NA
ENSBTAG00000021045	23	37262021	37343620	E2F3	1.8	0.00962	edgeR	NA	NA	NA
ENSBTAG00000046391	10	18928384	18935732	GRAMD2	1.8	0.0225	edgeR	NA	NA	NA
ENSBTAG00000025471	23	27533911	27536674	TNF	1.81	0.0428	edgeR	NA	NA	NA
ENSBTAG00000014167	15	52330181	52413459	RNF121	1.82	0.0319	edgeR	NA	NA	NA
ENSBTAG00000010411	29	37098498	37116122	ADAMTS8	1.83	0.0346	edgeR	NA	NA	NA
ENSBTAG00000038238	16	60651006	60651572		1.85	0.00667	edgeR	NA	NA	NA
ENSBTAG00000014435	23	27775678	27779418	TCF19	1.85	0.0397	edgeR	NA	NA	NA
ENSBTAG00000020684	12	56443650	56444762		1.86	0.00235	edgeR	NA	NA	NA
ENSBTAG00000001034	11	7153231	7179569	IL18R1	1.86	0.00292	edgeR	NA	NA	NA
ENSBTAG00000016424	25	2478689	2488857	MMP25	1.86	0.0394	edgeR	NA	NA	NA
ENSBTAG00000038411	8	62722030	62722587		1.87	0.00235	edgeR	NA	NA	NA
ENSBTAG00000013064	16	13744181	13774629	RGS18	1.88	0.0338	edgeR	NA	NA	NA
ENSBTAG00000016770	20	20811837	20816932	GAPT	1.89	0.00859	edgeR	NA	NA	NA
ENSBTAG00000007816	6	87555288	87556157		1.9	0.00591	edgeR	NA	NA	NA
ENSBTAG00000012916	8	31871390	31872132		1.92	0.000833	edgeR	NA	NA	NA
ENSBTAG00000007823	14	9262251	9508938	TG	1.92	0.0101	edgeR	NA	NA	NA
ENSBTAG00000001042	11	68232862	68255606	MXD1	1.93	0.000934	edgeR	NA	NA	NA
ENSBTAG00000044023	4	9792303	10039520	CDK6	1.93	0.011	edgeR	NA	NA	NA
ENSBTAG00000048225	1	72476820	72477521		1.94	0.00208	edgeR	NA	NA	NA
ENSBTAG00000005217	10	61556468	61557103		1.95	0.00146	edgeR	NA	NA	NA
ENSBTAG00000046056	9	50574574	50577379		1.95	0.00154	edgeR	NA	NA	NA
ENSBTAG00000015127	13	74393120	74412880	SDC4	1.95	0.00164	edgeR	NA	NA	NA
ENSBTAG00000046432	10	555202	555884		1.95	0.00269	edgeR	NA	NA	NA
ENSBTAG00000047238	25	27602222	27639821	ITGAM	1.95	0.00516	edgeR	NA	NA	NA
ENSBTAG00000001273	7	42028059	42075814	NLRP3	1.97	0.0307	edgeR	NA	NA	NA
ENSBTAG00000021755	2	60615828	60616790		1.98	0.00177	edgeR	NA	NA	NA
ENSBTAG00000012185	5	102158068	102168602	CLEC4E	1.98	0.0143	edgeR	NA	NA	NA
ENSBTAG00000005049	8	7658877	7710709	BLK	1.98	0.0428	edgeR	NA	NA	NA
ENSBTAG00000046688	7	34615435	34616823		1.99	0.00239	edgeR	NA	NA	NA
ENSBTAG00000014237	5	76080309	76111131	CYTH4	1.99	0.00279	edgeR	NA	NA	NA
ENSBTAG00000006221	18	25733029	25753920	ADGRG3	1.99	0.00281	edgeR	NA	NA	NA
ENSBTAG00000008004	16	66081122	66128113	NCF2	1.99	0.00433	edgeR	NA	NA	NA
ENSBTAG00000024492	16	52660395	52665705		1.99	0.0265	edgeR	NA	NA	NA
ENSBTAG00000007530	23	28613833	28622421	TRIM10	1.99	0.0322	edgeR	NA	NA	NA
ENSBTAG00000034170	20	11746001	11746270		2	0.00166	edgeR	NA	NA	NA
ENSBTAG00000023037	28	30766407	30766924		2	0.00267	edgeR	NA	NA	NA
ENSBTAG00000034918	26	11069934	11071316	IFIT2	2	0.00956	edgeR	NA	NA	NA
ENSBTAG00000000133	19	27921927	27923997	CD68	2.01	0.00211	edgeR	NA	NA	NA
ENSBTAG00000039652	29	37761271	37762491	PTGDR2	2.02	0.00126	edgeR	NA	NA	NA
ENSBTAG00000038067	18	24106722	24108521		2.02	0.0272	edgeR	NA	NA	NA
ENSBTAG00000000812	19	57604425	57621461		2.03	0.00489	edgeR	NA	NA	NA
ENSBTAG00000004580	15	84615940	84630983	MS4A1	2.03	0.0156	edgeR	NA	NA	NA
ENSBTAG00000017554	9	43832805	43884018	RTN4IP1	2.04	0.0265	edgeR	NA	NA	NA
ENSBTAG00000002596	18	62145373	62165477	VSTM1	2.06	0.00294	edgeR	NA	NA	NA
ENSBTAG00000001066	25	36673965	36691626		2.06	0.00465	edgeR	NA	NA	NA
ENSBTAG00000025826	10	12469673	12498031	SLC24A1	2.06	0.00658	edgeR	NA	NA	NA
ENSBTAG00000002478	16	53199433	53208249	AGMAT	2.07	0.00326	edgeR	NA	NA	NA
ENSBTAG00000027930	2	122169405	122170058		2.08	0.000324	edgeR	NA	NA	NA
ENSBTAG00000004557	2	27116745	27140610	DHRS9	2.08	0.0341	edgeR	NA	NA	NA
ENSBTAG00000046161	21	71507509	71509649		2.08	0.0434	edgeR	NA	NA	NA
ENSBTAG00000003120	2	17084655	17448607	ZNF385B	2.09	0.000523	edgeR	NA	NA	NA
ENSBTAG00000034883	22	7383752	7388696	CCR4	2.1	0.0171	edgeR	NA	NA	NA
ENSBTAG00000004813	8	103170080	103284200	SUSD1	2.11	0.00164	edgeR	NA	NA	NA
ENSBTAG00000045566	12	77988225	77988904		2.11	0.00786	edgeR	NA	NA	NA
ENSBTAG00000036224	18	61318606	61401807		2.12	0.000972	edgeR	NA	NA	NA
ENSBTAG00000014555	13	60037045	60071071	CASS4	2.12	0.0043	edgeR	NA	NA	NA
ENSBTAG00000045854	18	62895516	62898446		2.12	0.028	edgeR	NA	NA	NA
ENSBTAG00000017924	21	50322855	50324578	ODC1	2.14	0.00163	edgeR	NA	NA	NA
ENSBTAG00000030890	3	77154431	77154946		2.14	0.0043	edgeR	NA	NA	NA
ENSBTAG00000010103	10	43871178	43988950	TRIM9	2.15	0.0019	edgeR	NA	NA	NA
ENSBTAG00000019426	17	3880448	3946699	RNF175	2.15	0.0227	edgeR	NA	NA	NA
ENSBTAG00000044071	10	5409681	5410760	HRH2	2.16	0.00111	edgeR	NA	NA	NA
ENSBTAG00000046158	23	27225270	27231292		2.16	0.0178	edgeR	NA	NA	NA
ENSBTAG00000039673	15	27883638	27884824		2.16	0.0295	edgeR	NA	NA	NA
ENSBTAG00000032456	3	20792836	20793228	HIST2H2AC	2.17	0.0338	edgeR	NA	NA	NA
ENSBTAG00000011961	6	90673205	90674173		2.18	0.015	edgeR	NA	NA	NA
ENSBTAG00000045880	18	57938695	57953490		2.19	0.0009	edgeR	NA	NA	NA
ENSBTAG00000032705	20	8066341	8067501	CALM2	2.21	0.000221	edgeR	NA	NA	NA
ENSBTAG00000018059	1	64897608	64919556	CD80	2.21	0.000788	edgeR	NA	NA	NA
ENSBTAG00000018189	1	146527931	146532166		2.22	0.000252	edgeR	NA	NA	NA
ENSBTAG00000024964	12	18061076	18062037		2.24	0.000809	edgeR	NA	NA	NA
ENSBTAG00000008945	17	63278104	63289816	SDSL	2.25	0.0031	edgeR	NA	NA	NA
ENSBTAG00000020674	23	27529856	27531864	LTB	2.26	0.000145	edgeR	NA	NA	NA
ENSBTAG00000019017	11	107191850	107193047	IFITM1	2.26	0.00247	edgeR	NA	NA	NA
ENSBTAG00000034506	19	12231223	12231584	SNRPG	2.27	0.000147	edgeR	NA	NA	NA
ENSBTAG00000045529	18	62860199	62864521	NCR1	2.27	0.00947	edgeR	NA	NA	NA
ENSBTAG00000025257	19	14653467	14655028	CCL4	2.28	0.0112	edgeR	NA	NA	NA
ENSBTAG00000029930	19	23382429	23382523		2.28	0.0128	edgeR	NA	NA	NA
ENSBTAG00000009768	26	11083267	11090209	IFIT3	2.3	0.0186	edgeR	NA	NA	NA
ENSBTAG00000029897	19	11033062	11033153		2.31	0.000511	edgeR	NA	NA	NA
ENSBTAG00000005841	18	63349487	63355736		2.31	0.0163	edgeR	NA	NA	NA
ENSBTAG00000009359	15	38876122	38876667		2.32	5.77e-05	edgeR	NA	NA	NA
ENSBTAG00000038154	7	7886059	7894496	HSH2D	2.32	0.00133	edgeR	NA	NA	NA
ENSBTAG00000047190	7	34126023	34127202		2.32	0.0043	edgeR	NA	NA	NA
ENSBTAG00000018493	14	68428890	68454310	ERICH5	2.32	0.00703	edgeR	NA	NA	NA
ENSBTAG00000019554	8	82396095	82438817	FBP2	2.33	0.00378	edgeR	NA	NA	NA
ENSBTAG00000016998	12	19275074	19276925	ARL11	2.34	0.000592	edgeR	NA	NA	NA
ENSBTAG00000020350	11	2250455	2252492	DUSP2	2.34	0.0103	edgeR	NA	NA	NA
ENSBTAG00000033389	25	1167351	1168312		2.34	0.0107	edgeR	NA	NA	NA
ENSBTAG00000047248	3	63013693	63014043		2.36	0.000366	edgeR	NA	NA	NA
ENSBTAG00000034284	1	33853693	33854670		2.36	0.00355	edgeR	NA	NA	NA
ENSBTAG00000004680	19	25792457	25815845	SLC13A5	2.39	0.0292	edgeR	NA	NA	NA
ENSBTAG00000035013	27	3150950	3151920		2.39	0.0438	edgeR	NA	NA	NA
ENSBTAG00000046383	1	30300687	30304847		2.41	0.00324	edgeR	NA	NA	NA
ENSBTAG00000014983	3	78400188	78473783	IL23R	2.41	0.00377	edgeR	NA	NA	NA
ENSBTAG00000014329	13	74314687	74317437		2.41	0.00868	edgeR	NA	NA	NA
ENSBTAG00000019227	18	57997837	58000711		2.42	0.00196	edgeR	NA	NA	NA
ENSBTAG00000048184	18	62910388	62916510		2.42	0.0148	edgeR	NA	NA	NA
ENSBTAG00000017170	9	52921132	52922729		2.42	0.0279	edgeR	NA	NA	NA
ENSBTAG00000013452	10	52152813	52169474	AQP9	2.44	0.00281	edgeR	NA	NA	NA
ENSBTAG00000006194	29	44673879	44679325	FOSL1	2.44	0.00495	edgeR	NA	NA	NA
ENSBTAG00000025405	10	87110563	87132202	BATF	2.47	0.00349	edgeR	NA	NA	NA
ENSBTAG00000040347	12	68232526	68740385		2.49	0.00169	edgeR	NA	NA	NA
ENSBTAG00000039347	5	102144410	102152592	CLEC4D	2.51	0.000647	edgeR	NA	NA	NA
ENSBTAG00000006156	6	115687877	115716694	BST1	2.52	0.000163	edgeR	NA	NA	NA
ENSBTAG00000020676	13	75466513	75473824	MMP9	2.52	0.0342	edgeR	NA	NA	NA
ENSBTAG00000027172	3	30318709	30319287		2.53	1.94e-05	edgeR	NA	NA	NA
ENSBTAG00000000301	2	111598716	111600550		2.53	0.00133	edgeR	NA	NA	NA
ENSBTAG00000046911	22	12145566	12234035	SCN10A	2.53	0.0098	edgeR	NA	NA	NA
ENSBTAG00000015915	18	46358553	46363200	SBSN	2.53	0.0381	edgeR	NA	NA	NA
ENSBTAG00000038981	7	18709398	18743679		2.55	0.0393	edgeR	NA	NA	NA
ENSBTAG00000017483	23	50515222	50529891		2.56	3.55e-05	edgeR	NA	NA	NA
ENSBTAG00000046266	7	19187447	19190363	TNFSF9	2.58	0.0011	edgeR	NA	NA	NA
ENSBTAG00000000936	10	26150711	26153125	SLC39A2	2.6	0.00348	edgeR	NA	NA	NA
ENSBTAG00000045535	4	115246102	115301688	GALNTL5	2.6	0.021	edgeR	NA	NA	NA
ENSBTAG00000026637	9	41263086	41332371		2.63	4.49e-05	edgeR	NA	NA	NA
ENSBTAG00000048145	18	63239510	63242898		2.63	8.78e-05	edgeR	NA	NA	NA
ENSBTAG00000038149	18	61091348	61143063	NLRP12	2.63	0.000173	edgeR	NA	NA	NA
ENSBTAG00000015994	12	16361601	16394987	LRRC63	2.64	0.000272	edgeR	NA	NA	NA
ENSBTAG00000032831	14	42647473	42647670	MRPL33	2.65	1.27e-05	edgeR	NA	NA	NA
ENSBTAG00000021240	14	62247265	62451661	DCSTAMP	2.68	0.000302	edgeR	NA	NA	NA
ENSBTAG00000017883	16	55611221	55645394	LRRC38	2.69	0.0392	edgeR	NA	NA	NA
ENSBTAG00000020257	29	26244554	26303070	PTPN5	2.7	0.000456	edgeR	NA	NA	NA
ENSBTAG00000034159	3	7898510	7904866	FCRLA	2.7	0.00346	edgeR	NA	NA	NA
ENSBTAG00000017718	18	25446367	25454407	CCL22	2.71	0.00464	edgeR	NA	NA	NA
ENSBTAG00000023832	26	25960809	25972557	ADAM8	2.72	6.08e-07	edgeR	NA	NA	NA
ENSBTAG00000006998	18	48481124	48494788	RASGRP4	2.72	1.8e-06	edgeR	NA	NA	NA
ENSBTAG00000000381	7	21889526	21890683	S1PR4	2.75	1.75e-05	edgeR	NA	NA	NA
ENSBTAG00000043369	5	44710296	44710398	U6	2.75	0.00451	edgeR	NA	NA	NA
ENSBTAG00000046862	2	122053749	122057011	MARCKSL1	2.77	9.96e-05	edgeR	NA	NA	NA
ENSBTAG00000021647	18	62838472	62849020	FCAR	2.78	0.000227	edgeR	NA	NA	NA
ENSBTAG00000039413	18	63016439	63019902		2.78	0.000475	edgeR	NA	NA	NA
ENSBTAG00000005200	16	35800136	35935901	WDR64	2.78	0.0125	edgeR	NA	NA	NA
ENSBTAG00000029830	7	74185035	74185133	bta-mir-146a	2.79	0.0112	edgeR	NA	NA	NA
ENSBTAG00000033748	11	7196920	7221257	IL18RAP	2.8	1.27e-05	edgeR	NA	NA	NA
ENSBTAG00000002164	16	62138403	62214479	AXDND1	2.8	0.00849	edgeR	NA	NA	NA
ENSBTAG00000007043	21	60956931	60986261		2.8	0.0224	edgeR	NA	NA	NA
ENSBTAG00000006685	16	4402474	4406421	IL10	2.81	3.76e-05	edgeR	NA	NA	NA
ENSBTAG00000026148	7	11620385	11663606		2.81	0.0115	edgeR	NA	NA	NA
ENSBTAG00000004224	7	16534413	16544398	C19orf38	2.82	8.89e-05	edgeR	NA	NA	NA
ENSBTAG00000038520	6	85614106	85716159		2.82	0.000249	edgeR	NA	NA	NA
ENSBTAG00000016906	5	56024278	56029202	CYP27B1	2.82	0.00108	edgeR	NA	NA	NA
ENSBTAG00000046758	16	52656951	52657700	RNF223	2.84	0.0272	edgeR	NA	NA	NA
ENSBTAG00000006894	19	19758764	19956549	NOS2	2.86	5.32e-05	edgeR	NA	NA	NA
ENSBTAG00000039892	18	63179643	63192125		2.86	0.000703	edgeR	NA	NA	NA
ENSBTAG00000013170	2	92490401	92495797	CTLA4	2.86	0.00317	edgeR	NA	NA	NA
ENSBTAG00000047344	15	55121556	55122512		2.86	0.00322	edgeR	NA	NA	NA
ENSBTAG00000011279	13	74358170	74372227	MATN4	2.87	0.0327	edgeR	NA	NA	NA
ENSBTAG00000016239	10	65536979	65540482	DUOXA2	2.87	0.041	edgeR	NA	NA	NA
ENSBTAG00000045563	3	18268047	18269612		2.89	3.59e-06	edgeR	NA	NA	NA
ENSBTAG00000006523	9	97399159	97404522	SOD2	2.89	0.000114	edgeR	NA	NA	NA
ENSBTAG00000010316	7	16054555	16061272	ICAM5	2.89	0.00061	edgeR	NA	NA	NA
ENSBTAG00000033316	8	39415891	39460958	PDCD1LG2	2.9	0.00145	edgeR	NA	NA	NA
ENSBTAG00000010349	11	46349422	46360402	IL1A	2.9	0.0466	edgeR	NA	NA	NA
ENSBTAG00000001338	22	53761589	53762665	CCR3	2.93	0.0143	edgeR	NA	NA	NA
ENSBTAG00000008540	9	97750746	97787561	SLC22A1	2.95	0.00871	edgeR	NA	NA	NA
ENSBTAG00000047284	27	5425378	5427298		2.99	0.0046	edgeR	NA	NA	NA
ENSBTAG00000000128	20	3132655	3195021	FGF18	3.01	1.93e-07	edgeR	NA	NA	NA
ENSBTAG00000019293	8	70503688	70506163	EGR3	3.01	4.38e-06	edgeR	NA	NA	NA
ENSBTAG00000005952	10	21580449	21581861	CEBPE	3.01	0.00401	edgeR	2.98	0.00145	NA
ENSBTAG00000043086	4	112975142	112975253	Y_RNA	3.03	0.00559	edgeR	NA	NA	NA
ENSBTAG00000039355	7	44773998	44778671	MADCAM1	3.04	0.00585	edgeR	NA	NA	NA
ENSBTAG00000037924	10	23978360	23978755		3.04	0.0395	edgeR	NA	NA	NA
ENSBTAG00000012529	5	45830158	45834981	IFNG	3.05	0.0184	edgeR	NA	NA	NA
ENSBTAG00000047380	15	38041580	38044615	CALCA	3.05	0.0386	edgeR	NA	NA	NA
ENSBTAG00000026489	5	113437814	113438567	TNFRSF13C	3.06	0.0114	edgeR	NA	NA	NA
ENSBTAG00000008870	13	74191215	74196365	KCNS1	3.07	0.000259	edgeR	NA	NA	NA
ENSBTAG00000020159	2	122975078	122980139	NKAIN1	3.07	0.0239	edgeR	NA	NA	NA
ENSBTAG00000009393	29	46759818	46765617	GAL	3.08	0.0186	edgeR	NA	NA	NA
ENSBTAG00000039086	18	63267357	63270693		3.11	0.000163	edgeR	NA	NA	NA
ENSBTAG00000016841	7	74334045	74472502	ATP10B	3.11	0.00116	edgeR	NA	NA	NA
ENSBTAG00000038275	2	5230173	5251068	CYP27C1	3.12	0.0299	edgeR	NA	NA	NA
ENSBTAG00000002288	11	46302005	46310190	NT5DC4	3.15	0.0269	edgeR	NA	NA	NA
ENSBTAG00000047740	27	5185069	5186724		3.18	0.00169	edgeR	NA	NA	NA
ENSBTAG00000009539	14	43781699	43783047		3.19	2.33e-07	edgeR	NA	NA	NA
ENSBTAG00000001102	24	62615491	62638833	SERPINB10	3.19	0.0202	edgeR	NA	NA	NA
ENSBTAG00000018085	5	25730497	25744924	GTSF1	3.21	0.0428	edgeR	NA	NA	NA
ENSBTAG00000038910	19	50977054	50984331		3.22	0.000392	edgeR	NA	NA	NA
ENSBTAG00000019440	12	90532576	90541989	PROZ	3.23	0.000128	edgeR	NA	NA	NA
ENSBTAG00000037645	29	42445012	42451969		3.25	0.0403	edgeR	NA	NA	NA
ENSBTAG00000037537	18	57588055	57594260		3.26	2.3e-05	edgeR	NA	NA	NA
ENSBTAG00000026796	15	52287689	52290947		3.28	0.0189	edgeR	NA	NA	NA
ENSBTAG00000004662	26	11141011	11161385	SLC16A12	3.29	0.00119	edgeR	NA	NA	NA
ENSBTAG00000002998	1	72086119	72109936	MFI2	3.3	1.38e-06	edgeR	NA	NA	NA
ENSBTAG00000008463	22	11789927	11801567	SLC22A14	3.3	0.000397	edgeR	NA	NA	NA
ENSBTAG00000003856	18	42749252	42750804		3.32	2.16e-07	edgeR	NA	NA	NA
ENSBTAG00000013371	12	16418106	16456993	KIAA0226L	3.34	1.14e-07	edgeR	NA	NA	NA
ENSBTAG00000047401	25	32466577	32466729	5_8S_rRNA	3.34	0.0144	edgeR	NA	NA	NA
ENSBTAG00000040210	2	125629834	125630345		3.35	9.37e-10	edgeR	NA	NA	NA
ENSBTAG00000027327	13	75966858	75972885	OCSTAMP	3.35	1.08e-05	edgeR	NA	NA	NA
ENSBTAG00000016179	7	7873255	7883711	CIB3	3.36	0.0099	edgeR	NA	NA	NA
ENSBTAG00000019961	12	90758546	90763027	ATP4B	3.37	0.00281	edgeR	NA	NA	NA
ENSBTAG00000046633	21	69185855	69186382		3.41	6.77e-05	edgeR	NA	NA	NA
ENSBTAG00000004817	18	15498689	15499310		3.42	8.18e-07	edgeR	NA	NA	NA
ENSBTAG00000047268	15	63913734	63965294	WT1	3.47	0.00174	edgeR	NA	NA	NA
ENSBTAG00000030672	3	105846149	105847499		3.48	0.0219	edgeR	NA	NA	NA
ENSBTAG00000033169	4	49384791	49473121	LAMB4	3.49	0.00168	edgeR	NA	NA	NA
ENSBTAG00000014682	19	55917180	55918416		3.49	0.00488	edgeR	NA	NA	NA
ENSBTAG00000022534	13	53319470	53320263		3.49	0.00857	edgeR	NA	NA	NA
ENSBTAG00000046152	4	106123753	106206190	MGAM	3.51	9.19e-07	edgeR	NA	NA	NA
ENSBTAG00000003864	4	100282797	100324877	SLC13A4	3.51	0.000766	edgeR	NA	NA	NA
ENSBTAG00000031519	22	52858272	52862341		3.51	0.000766	edgeR	NA	NA	NA
ENSBTAG00000019694	2	95145119	95340402	ADAM23	3.52	6.27e-10	edgeR	NA	NA	NA
ENSBTAG00000037558	6	90822748	90824841		3.54	3.43e-07	edgeR	NA	NA	NA
ENSBTAG00000030343	5	106208179	106216757	FGF23	3.54	5.27e-07	edgeR	NA	NA	NA
ENSBTAG00000007307	16	38179781	38192438	SELE	3.54	0.0344	edgeR	NA	NA	NA
ENSBTAG00000006600	3	72477171	72478766		3.55	4.76e-10	edgeR	NA	NA	NA
ENSBTAG00000008327	19	57567606	57577938	CD300LB	3.56	0.000277	edgeR	NA	NA	NA
ENSBTAG00000019881	7	32973283	33031108		3.57	8.32e-07	edgeR	NA	NA	NA
ENSBTAG00000009192	3	98660627	98684828		3.57	0.000395	edgeR	NA	NA	NA
ENSBTAG00000045851	17	60293167	60293999		3.6	0.0046	edgeR	NA	NA	NA
ENSBTAG00000016052	12	29866540	29902118		3.6	0.0125	edgeR	NA	NA	NA
ENSBTAG00000004988	6	47468324	47479538	CCKAR	3.63	6.44e-06	edgeR	NA	NA	NA
ENSBTAG00000009868	25	36174074	36176834	VGF	3.68	0.000367	edgeR	NA	NA	NA
ENSBTAG00000004608	18	57574117	57583637		3.7	7.36e-06	edgeR	NA	NA	NA
ENSBTAG00000009171	18	61410278	61417516		3.72	0.000116	edgeR	NA	NA	NA
ENSBTAG00000004109	18	11076775	11077340		3.73	0.00607	edgeR	NA	NA	NA
ENSBTAG00000001051	18	63467220	63474744	OSCAR	3.77	1.24e-10	edgeR	NA	NA	NA
ENSBTAG00000016835	23	24390407	24397956	IL17F	3.77	0.000777	edgeR	NA	NA	NA
ENSBTAG00000018012	11	46636522	46639761	IL1F10	3.77	0.0382	edgeR	NA	NA	NA
ENSBTAG00000043948	20	29121455	29566631	HCN1	3.78	0.0324	edgeR	NA	NA	NA
ENSBTAG00000045517	26	29697181	29697697		3.79	0.00464	edgeR	NA	NA	NA
ENSBTAG00000047816	11	49095620	49096943		3.8	0.000147	edgeR	NA	NA	NA
ENSBTAG00000002035	19	40319250	40325150	ARL5C	3.82	0.000575	edgeR	NA	NA	NA
ENSBTAG00000014143	27	6692314	6736965	ASB5	3.82	0.00138	edgeR	NA	NA	NA
ENSBTAG00000042605	8	38392484	38392623	SNORA7	3.85	0.00371	edgeR	NA	NA	NA
ENSBTAG00000019348	18	63276864	63284020		3.88	2.21e-11	edgeR	NA	NA	NA
ENSBTAG00000039319	7	8508473	8532514		3.88	8.17e-06	edgeR	NA	NA	NA
ENSBTAG00000029996	7	12981791	12981868	bta-mir-27a	3.88	0.000284	edgeR	NA	NA	NA
ENSBTAG00000029982	19	9527305	9527391	bta-mir-142	3.91	0.000464	edgeR	NA	NA	NA
ENSBTAG00000039310	22	11766155	11774268	SLC22A13	3.92	2.03e-05	edgeR	NA	NA	NA
ENSBTAG00000048249	27	5788620	5790534		3.92	0.000598	edgeR	NA	NA	NA
ENSBTAG00000015872	13	47908389	47915709	PROKR2	3.92	0.00198	edgeR	NA	NA	NA
ENSBTAG00000031462	13	59979127	59980694		3.92	0.00262	edgeR	NA	NA	NA
ENSBTAG00000039234	26	10432620	10449946	LIPK	3.93	0.0257	edgeR	NA	NA	NA
ENSBTAG00000013820	26	35435896	35436976		3.95	1.5e-09	edgeR	NA	NA	NA
ENSBTAG00000000259	3	32183907	32203685	CHIA	3.96	0.000131	edgeR	NA	NA	NA
ENSBTAG00000017000	9	76064702	76079984	IL22RA2	3.99	0.0004	edgeR	NA	NA	NA
ENSBTAG00000017102	22	14944373	14944971		4	4.5e-07	edgeR	NA	NA	NA
ENSBTAG00000030124	1	5378510	5378601		4	0.0424	edgeR	NA	NA	NA
ENSBTAG00000030416	18	61931165	61932568		4.02	3.05e-08	edgeR	NA	NA	NA
ENSBTAG00000006566	18	46312178	46314341	FFAR2	4.02	2.03e-05	edgeR	NA	NA	NA
ENSBTAG00000016163	17	71434468	71437372	OSM	4.05	9.51e-07	edgeR	NA	NA	NA
ENSBTAG00000012057	15	84361364	84380392	GIF	4.07	1.66e-05	edgeR	NA	NA	NA
ENSBTAG00000010382	1	69935163	69961881	MUC13	4.09	0.000241	edgeR	NA	NA	NA
ENSBTAG00000004384	5	57303355	57318372	APOF	4.09	0.0118	edgeR	NA	NA	NA
ENSBTAG00000045710	2	66269410	66269501		4.11	0.0126	edgeR	NA	NA	NA
ENSBTAG00000002937	7	12206055	12266930	ADGRE3	4.12	4.76e-09	edgeR	NA	NA	NA
ENSBTAG00000010314	7	16051851	16052907	ICAM4	4.13	4.67e-05	edgeR	NA	NA	NA
ENSBTAG00000012052	2	135836956	135864707	PADI4	4.15	1.12e-08	edgeR	NA	NA	NA
ENSBTAG00000019103	25	2206391	2209499		4.15	2.6e-06	edgeR	NA	NA	NA
ENSBTAG00000009769	3	84711664	84712071		4.16	1.22e-07	edgeR	NA	NA	NA
ENSBTAG00000039693	13	74669485	74692955		4.16	0.00857	edgeR	NA	NA	NA
ENSBTAG00000018473	2	71099131	71134074	MARCO	4.2	3.57e-06	edgeR	NA	NA	NA
ENSBTAG00000023648	15	52255760	52259540		4.21	5.03e-06	edgeR	NA	NA	NA
ENSBTAG00000015592	5	25825586	25827510	GPR84	4.21	6.04e-06	edgeR	NA	NA	NA
ENSBTAG00000047744	10	22038226	22038788		4.24	5.49e-14	edgeR	NA	NA	NA
ENSBTAG00000015759	3	43137018	43137640		4.24	7.45e-07	edgeR	NA	NA	NA
ENSBTAG00000035224	24	62427625	62451599		4.25	1.86e-08	edgeR	NA	NA	NA
ENSBTAG00000047264	25	32367421	32390408		4.28	4.15e-07	edgeR	NA	NA	NA
ENSBTAG00000024852	22	52189557	52191061		4.28	0.000391	edgeR	NA	NA	NA
ENSBTAG00000017864	5	30688660	30692263	PRPH	4.28	0.00176	edgeR	NA	NA	NA
ENSBTAG00000015818	15	6132915	6141309		4.28	0.0224	edgeR	NA	NA	NA
ENSBTAG00000046291	18	55697574	55707567	FAM83E	4.3	0.00532	edgeR	NA	NA	NA
ENSBTAG00000004741	7	73006707	73017100	IL12B	4.31	3.58e-07	edgeR	NA	NA	NA
ENSBTAG00000030071	7	12981642	12981713	bta-mir-24-2	4.33	1.82e-07	edgeR	NA	NA	NA
ENSBTAG00000047107	17	40818491	40848672	TNIP3	4.36	3.35e-06	edgeR	NA	NA	NA
ENSBTAG00000031731	11	49760292	49761138		4.37	7.89e-10	edgeR	NA	NA	NA
ENSBTAG00000020001	25	1402494	1436118	MEIOB	4.38	6.25e-13	edgeR	NA	NA	NA
ENSBTAG00000043482	22	45657968	45658271	7SK	4.44	0.00282	edgeR	NA	NA	NA
ENSBTAG00000015551	4	100280752	100281437		4.46	2.67e-14	edgeR	NA	NA	NA
ENSBTAG00000026822	2	74044252	74045343		4.49	0.00242	edgeR	NA	NA	NA
ENSBTAG00000036423	26	22930890	22930995	bta-mir-146b	4.53	0.00165	edgeR	NA	NA	NA
ENSBTAG00000046232	9	28544216	28544698		4.54	4.87e-16	edgeR	NA	NA	NA
ENSBTAG00000016347	16	41137643	41138515		4.6	4.83e-16	edgeR	NA	NA	NA
ENSBTAG00000046090	29	46969455	46970420		4.61	6.1e-06	edgeR	NA	NA	NA
ENSBTAG00000034973	7	2302464	2303051		4.66	5.53e-15	edgeR	NA	NA	NA
ENSBTAG00000008477	29	48068209	48070209		4.69	7.03e-09	edgeR	NA	NA	NA
ENSBTAG00000045495	7	40465634	40466179		4.7	1.25e-08	edgeR	NA	NA	NA
ENSBTAG00000022394	29	26711467	26714908		4.75	0.00517	edgeR	NA	NA	NA
ENSBTAG00000034238	25	2536214	2540270	ZSCAN10	4.76	5.26e-06	edgeR	NA	NA	NA
ENSBTAG00000046216	25	11449827	11450815		4.84	0.049	edgeR	NA	NA	NA
ENSBTAG00000005507	28	14234516	14235496		4.84	0.0495	edgeR	NA	NA	NA
ENSBTAG00000029827	1	19881347	19881431	bta-mir-125b-2	4.84	0.0498	edgeR	NA	NA	NA
ENSBTAG00000048019	23	29078533	29079824		4.84	0.0498	edgeR	NA	NA	NA
ENSBTAG00000032846	2	25705589	25720829	ERICH2	4.84	0.0499	edgeR	NA	NA	NA
ENSBTAG00000013334	3	110001845	110012507	CSF3R	4.88	6.57e-07	edgeR	NA	NA	NA
ENSBTAG00000014486	12	36901244	36922492	ATP12A	4.89	1.94e-11	edgeR	NA	NA	NA
ENSBTAG00000044210	13	59349056	59363436	SPO11	4.89	0.0463	edgeR	NA	NA	NA
ENSBTAG00000030016	21	67604689	67604767	bta-mir-656	4.89	0.048	edgeR	NA	NA	NA
ENSBTAG00000009268	29	18522321	18522888		4.9	0.0444	edgeR	NA	NA	NA
ENSBTAG00000011704	13	63150593	63151022		4.93	2.05e-17	edgeR	NA	NA	NA
ENSBTAG00000009980	21	50392543	50393631		4.95	0.0411	edgeR	NA	NA	NA
ENSBTAG00000010035	2	117432360	117433630		4.95	0.0412	edgeR	NA	NA	NA
ENSBTAG00000043907	7	74190855	74190951	U2	4.95	0.0418	edgeR	NA	NA	NA
ENSBTAG00000026322	5	44652535	44656613		4.96	0.000204	edgeR	NA	NA	NA
ENSBTAG00000021218	25	26815266	26817727	MYLPF	4.96	0.0421	edgeR	NA	NA	NA
ENSBTAG00000010057	21	35264590	35267979	GZMB	4.98	0.00103	edgeR	NA	NA	NA
ENSBTAG00000047093	1	47062525	47063840		5	9.71e-05	edgeR	NA	NA	NA
ENSBTAG00000015027	8	76025045	76040735		5.01	2.18e-15	edgeR	NA	NA	NA
ENSBTAG00000045825	25	32467533	32467685	5_8S_rRNA	5.02	0.0386	edgeR	NA	NA	NA
ENSBTAG00000020095	15	84485248	84492848	MS4A3	5.13	5.86e-07	edgeR	NA	NA	NA
ENSBTAG00000045912	3	83945362	83946502		5.18	2.01e-05	edgeR	NA	NA	NA
ENSBTAG00000046276	13	50362601	50399181		5.19	3.36e-13	edgeR	NA	NA	NA
ENSBTAG00000045230	26	12253102	12253155		5.19	0.0183	edgeR	NA	NA	NA
ENSBTAG00000039028	13	74272869	74274940		5.19	0.0186	edgeR	NA	NA	NA
ENSBTAG00000045159	21	67486581	67486652	SNORD112	5.19	0.0186	edgeR	NA	NA	NA
ENSBTAG00000046455	21	71432821	71432927	U6	5.21	0.00407	edgeR	NA	NA	NA
ENSBTAG00000020077	22	52211821	52213755		5.31	0.0153	edgeR	NA	NA	NA
ENSBTAG00000029980	4	95402694	95402774	bta-mir-29b-1	5.31	0.0153	edgeR	NA	NA	NA
ENSBTAG00000045620	19	43863080	43863268	U2	5.34	0.00346	edgeR	NA	NA	NA
ENSBTAG00000013059	22	32285752	32286398		5.37	5.9e-10	edgeR	NA	NA	NA
ENSBTAG00000016968	18	39665073	39671884	CHST4	5.38	0.00972	edgeR	NA	NA	NA
ENSBTAG00000044215	8	39407226	39407302		5.38	0.00986	edgeR	NA	NA	NA
ENSBTAG00000008832	19	16110980	16114069	CCL1	5.41	0.000379	edgeR	NA	NA	NA
ENSBTAG00000046944	19	14602391	14605464		5.41	0.00311	edgeR	NA	NA	NA
ENSBTAG00000032022	6	94108967	94109493		5.45	7.04e-20	edgeR	NA	NA	NA
ENSBTAG00000008786	18	26593475	26593959		5.48	0.0136	edgeR	NA	NA	NA
ENSBTAG00000000226	27	36903867	36907355	DKK4	5.49	5.03e-06	edgeR	NA	NA	NA
ENSBTAG00000027923	3	27976839	27978841		5.51	4.98e-12	edgeR	NA	NA	NA
ENSBTAG00000032425	6	90664368	90665675	PPBP	5.6	0.00586	edgeR	NA	NA	NA
ENSBTAG00000004040	6	86810496	86835733	UGT2A3	5.62	0.000252	edgeR	NA	NA	NA
ENSBTAG00000023000	6	28075090	28075890		5.69	0.00307	edgeR	NA	NA	NA
ENSBTAG00000012201	25	37025335	37044626		5.7	8.24e-10	edgeR	NA	NA	NA
ENSBTAG00000035183	27	6194470	6196146		5.71	6.44e-06	edgeR	NA	NA	NA
ENSBTAG00000000119	6	10223759	10224427		5.73	4.95e-07	edgeR	NA	NA	NA
ENSBTAG00000035182	24	62340435	62350499	SERPINB13	5.74	2.28e-11	edgeR	NA	NA	NA
ENSBTAG00000012254	9	24538387	24539681		5.79	1.47e-09	edgeR	NA	NA	NA
ENSBTAG00000003628	4	106332950	106339086	PRSS58	5.8	0.00559	edgeR	NA	NA	NA
ENSBTAG00000037800	5	111045317	111048603	APOBEC3A	5.82	2.16e-05	edgeR	NA	NA	NA
ENSBTAG00000045987	3	5352171	5352859		5.86	0.00144	edgeR	NA	NA	NA
ENSBTAG00000029884	4	95402308	95402393		5.86	0.00146	edgeR	NA	NA	NA
ENSBTAG00000017294	8	105216969	105220438		5.87	0.0421	edgeR	NA	NA	NA
ENSBTAG00000045936	23	11093689	11132861		5.91	9.99e-08	edgeR	NA	NA	NA
ENSBTAG00000046482	10	26113954	26114424		5.93	4.02e-05	edgeR	NA	NA	NA
ENSBTAG00000017098	13	63247711	63254775	BPIFA1	5.96	0.0344	edgeR	NA	NA	NA
ENSBTAG00000032451	3	20825190	20825680		5.97	0.000852	edgeR	NA	NA	NA
ENSBTAG00000036391	19	23651570	23651680	bta-mir-212	5.97	0.000852	edgeR	NA	NA	NA
ENSBTAG00000046304	10	74754682	74754845	U1	5.98	1.18e-07	edgeR	NA	NA	NA
ENSBTAG00000023026	24	12747969	12765314		6.05	9.49e-09	edgeR	NA	NA	NA
ENSBTAG00000038504	27	6002871	6003728		6.1	0.000502	edgeR	NA	NA	NA
ENSBTAG00000030341	2	134289834	134289997	U1	6.11	0.000475	edgeR	NA	NA	NA
ENSBTAG00000048029	15	6124135	6132776		6.19	0.00111	edgeR	NA	NA	NA
ENSBTAG00000047574	14	40529994	40530440		6.32	0.000167	edgeR	NA	NA	NA
ENSBTAG00000010730	23	10627244	10628260		6.4	0.000567	edgeR	NA	NA	NA
ENSBTAG00000037554	24	62394583	62406502		6.41	5.59e-14	edgeR	NA	NA	NA
ENSBTAG00000022971	5	44421169	44426117		6.43	0.00022	edgeR	NA	NA	NA
ENSBTAG00000011299	6	12611740	12612251		6.49	4.36e-26	edgeR	NA	NA	NA
ENSBTAG00000026365	25	13059742	13060996		6.63	2.49e-11	edgeR	NA	NA	NA
ENSBTAG00000048104	18	42370950	42371571		6.64	9.21e-18	edgeR	NA	NA	NA
ENSBTAG00000048171	27	4888373	4890323		6.96	7.46e-06	edgeR	NA	NA	NA
ENSBTAG00000038961	3	11055065	11056394		7.04	0.000438	edgeR	NA	NA	NA
ENSBTAG00000047128	18	13927668	13928674	IL17C	7.06	2.17e-05	edgeR	NA	NA	NA
ENSBTAG00000013660	20	52768973	52769341		7.16	3.58e-07	edgeR	NA	NA	NA
ENSBTAG00000011941	5	44351615	44357569		7.16	6.04e-06	edgeR	NA	NA	NA
ENSBTAG00000047004	9	20058720	20059216		7.2	3.11e-07	edgeR	NA	NA	NA
ENSBTAG00000021166	16	72811911	72814133	FAM71A	7.22	2.75e-07	edgeR	NA	NA	NA
ENSBTAG00000034844	6	8432002	8432157		7.27	1.71e-29	edgeR	NA	NA	NA
ENSBTAG00000046975	19	14568542	14573104		7.44	9.21e-18	edgeR	NA	NA	NA
ENSBTAG00000020564	5	44533886	44559481		7.49	9.53e-05	edgeR	NA	NA	NA
ENSBTAG00000022395	29	26693329	26696498		7.52	0.000116	edgeR	NA	NA	NA
ENSBTAG00000025531	23	27793273	27794712	PSORS1C2	7.53	6.55e-08	edgeR	NA	NA	NA
ENSBTAG00000012710	13	66863225	66872531	GHRH	7.53	6.18e-05	edgeR	NA	NA	NA
ENSBTAG00000000198	5	44443587	44448198		7.67	0.00117	edgeR	NA	NA	NA
ENSBTAG00000046039	8	51614615	51615168		7.72	2.55e-17	edgeR	NA	NA	NA
ENSBTAG00000046351	2	66268594	66268685		7.81	7.32e-10	edgeR	NA	NA	NA
ENSBTAG00000048291	13	50354055	50354498		8.2	6.5e-20	edgeR	NA	NA	NA
ENSBTAG00000000426	15	43633307	43633857		8.65	3.64e-13	edgeR	NA	NA	NA
ENSBTAG00000009280	6	10923400	10924214		9.27	2.93e-16	edgeR	NA	NA	NA
ENSBTAG00000045819	2	46412021	46412626		9.99	1.71e-29	edgeR	NA	NA	NA
ENSBTAG00000000185	X	731932	759484	SLC6A14	NA	NA	NA	3.59	0.00577	Cuffdiff
ENSBTAG00000000745	4	65830992	65845186	AQP1	NA	NA	NA	-2.03	0.00577	Cuffdiff
ENSBTAG00000001444	23	27085415	27136954	TNXB	NA	NA	NA	-1.91	0.00577	Cuffdiff
ENSBTAG00000001788	16	55407771	55442826	PDPN	NA	NA	NA	2.03	0.00577	Cuffdiff
ENSBTAG00000002097	25	17146668	17201619	TMC5	NA	NA	NA	2.61	0.00577	Cuffdiff
ENSBTAG00000002215	7	772145	817756	GFPT2	NA	NA	NA	1.78	0.00577	Cuffdiff
ENSBTAG00000002953	8	101484812	101492588	TXN	NA	NA	NA	1.68	0.00577	Cuffdiff
ENSBTAG00000004269	9	73305313	73310869	SGK1	NA	NA	NA	1.55	0.00577	Cuffdiff
ENSBTAG00000004903	19	42356580	42361365	KRT15	NA	NA	NA	-2.94	0.00577	Cuffdiff
ENSBTAG00000005250	X	39639906	39653687	BGN	NA	NA	NA	-1.8	0.00577	Cuffdiff
ENSBTAG00000006505	3	17176217	17179005	S100A9	NA	NA	NA	2.87	0.00577	Cuffdiff
ENSBTAG00000007974	9	97434236	97460620		NA	NA	NA	1.71	0.00577	Cuffdiff
ENSBTAG00000008008	17	3949710	3963032	TLR2	NA	NA	NA	2.23	0.00577	Cuffdiff
ENSBTAG00000009125	21	5795677	5833339	ALDH1A3	NA	NA	NA	3.01	0.00577	Cuffdiff
ENSBTAG00000009585	18	34733118	34743031	CDH16	NA	NA	NA	2.76	0.00577	Cuffdiff
ENSBTAG00000009621	16	41507401	41508463		NA	NA	NA	NA	0.00577	Cuffdiff
ENSBTAG00000009812	6	90645964	90648076		NA	NA	NA	3.27	0.00577	Cuffdiff
ENSBTAG00000012595	14	68412747	68420944	HRSP12	NA	NA	NA	1.72	0.00577	Cuffdiff
ENSBTAG00000012894	4	10302667	10307412	SAMD9	NA	NA	NA	2.24	0.00577	Cuffdiff
ENSBTAG00000013210	3	8322938	8331146	ADAMTS4	NA	NA	NA	2.08	0.00577	Cuffdiff
ENSBTAG00000013981	21	45302740	45321878	SPTSSA	NA	NA	NA	2.14	0.00577	Cuffdiff
ENSBTAG00000014521	6	60231100	60265819	UGDH	NA	NA	NA	1.81	0.00577	Cuffdiff
ENSBTAG00000015735	7	8431773	8450807		NA	NA	NA	2.99	0.00577	Cuffdiff
ENSBTAG00000016688	X	66722399	66723397		NA	NA	NA	NA	0.00577	Cuffdiff
ENSBTAG00000018986	X	62476952	62508324	ACSL4	NA	NA	NA	2.1	0.00577	Cuffdiff
ENSBTAG00000019216	25	26225846	26229801	TUFM	NA	NA	NA	4.45	0.00577	Cuffdiff
ENSBTAG00000019636	8	10662268	10796378	SCARA5	NA	NA	NA	-1.81	0.00577	Cuffdiff
ENSBTAG00000020647	6	70179362	70183823	RASL11B	NA	NA	NA	2.45	0.00577	Cuffdiff
ENSBTAG00000020884	15	3474706	3494168	CASP4	NA	NA	NA	1.62	0.00577	Cuffdiff
ENSBTAG00000021321	13	60343084	60351717	SDCBP2	NA	NA	NA	3.01	0.00577	Cuffdiff
ENSBTAG00000023411	1	136747035	136790649		NA	NA	NA	1.98	0.00577	Cuffdiff
ENSBTAG00000025666	10	26814899	26815069	RPS29	NA	NA	NA	2.63	0.00577	Cuffdiff
ENSBTAG00000035959	23	29961279	29962663		NA	NA	NA	3.71	0.00577	Cuffdiff
ENSBTAG00000039130	7	14670708	14672994		NA	NA	NA	NA	0.00577	Cuffdiff
ENSBTAG00000039738	3	31900284	31986507	TMIGD3	NA	NA	NA	3.28	0.00577	Cuffdiff
ENSBTAG00000043971	7	8930803	8970307	NOTCH3	NA	NA	NA	-1.83	0.00577	Cuffdiff
ENSBTAG00000045497	21	66764061	66764393		NA	NA	NA	NA	0.00577	Cuffdiff
ENSBTAG00000046084	X	148319908	148326780		NA	NA	NA	-3.95	0.00577	Cuffdiff
ENSBTAG00000047008	12	69574459	69575727		NA	NA	NA	-3.7	0.00577	Cuffdiff
ENSBTAG00000047265	29	43163337	43163913		NA	NA	NA	2.12	0.00577	Cuffdiff
ENSBTAG00000009419	15	31213143	31240221	TRIM29	NA	NA	NA	-2.01	0.01005	Cuffdiff
ENSBTAG00000010156	12	15518992	15522535		NA	NA	NA	3.53	0.01005	Cuffdiff
ENSBTAG00000015113	3	105949584	105950924	CITED4	NA	NA	NA	-1.68	0.01005	Cuffdiff
ENSBTAG00000017455	27	33816038	33896288	ADAM9	NA	NA	NA	1.51	0.01005	Cuffdiff
ENSBTAG00000018506	5	58013470	58014035		NA	NA	NA	NA	0.01005	Cuffdiff
ENSBTAG00000021102	11	21040425	21095033	GALM	NA	NA	NA	-1.77	0.01005	Cuffdiff
ENSBTAG00000022613	4	71186306	71189107		NA	NA	NA	1.7	0.01005	Cuffdiff
ENSBTAG00000027126	15	58050605	58064001	MUC15	NA	NA	NA	-2.75	0.01005	Cuffdiff
ENSBTAG00000032819	1	71072051	71085633	MUC20	NA	NA	NA	3.38	0.01005	Cuffdiff
ENSBTAG00000037811	19	16232968	16234839	CCL2	NA	NA	NA	1.85	0.01005	Cuffdiff
ENSBTAG00000007115	27	25943820	25973543	GSR	NA	NA	NA	1.93	0.01397	Cuffdiff
ENSBTAG00000008636	3	79284893	79734224	PDE4B	NA	NA	NA	1.79	0.01397	Cuffdiff
ENSBTAG00000010562	16	77367502	77389361	CD34	NA	NA	NA	-1.77	0.01397	Cuffdiff
ENSBTAG00000012164	1	119896120	119939362	CP	NA	NA	NA	2.16	0.01397	Cuffdiff
ENSBTAG00000012491	X	148404252	148409530		NA	NA	NA	-4.66	0.01397	Cuffdiff
ENSBTAG00000012514	3	93728705	93751305	PODN	NA	NA	NA	-1.89	0.01397	Cuffdiff
ENSBTAG00000018058	3	113208933	113216709	C2orf82	NA	NA	NA	-3.4	0.01397	Cuffdiff
ENSBTAG00000019081	22	51859652	51889946	COL7A1	NA	NA	NA	-2.12	0.01397	Cuffdiff
ENSBTAG00000005043	X	91232235	91236073	TIMP1	NA	NA	NA	2.19	0.0174	Cuffdiff
ENSBTAG00000007581	19	34084460	34104983	ADORA2B	NA	NA	NA	1.91	0.0174	Cuffdiff
ENSBTAG00000007626	X	84816193	84819838	IL2RG	NA	NA	NA	1.67	0.0174	Cuffdiff
ENSBTAG00000011600	13	35600313	35626614	MAP3K8	NA	NA	NA	1.73	0.0174	Cuffdiff
ENSBTAG00000015830	7	5187675	5199183	SLC5A5	NA	NA	NA	2.95	0.0174	Cuffdiff
ENSBTAG00000020034	14	24847257	24920713	LYN	NA	NA	NA	1.62	0.0174	Cuffdiff
ENSBTAG00000020250	21	22949800	23048041	SLC28A1	NA	NA	NA	3.06	0.0174	Cuffdiff
ENSBTAG00000026323	5	44554333	44559920		NA	NA	NA	8.58	0.0174	Cuffdiff
ENSBTAG00000001702	19	28432877	28435112	TMEM107	NA	NA	NA	-3.08	0.02051	Cuffdiff
ENSBTAG00000004558	10	65243195	65246838	C15orf48	NA	NA	NA	1.79	0.02051	Cuffdiff
ENSBTAG00000008328	19	57552926	57556471		NA	NA	NA	NA	0.02051	Cuffdiff
ENSBTAG00000014932	X	139018055	139033616	ARSE	NA	NA	NA	-1.93	0.02051	Cuffdiff
ENSBTAG00000036418	X	99936305	99936412	bta-mir-223	NA	NA	NA	3.9	0.02051	Cuffdiff
ENSBTAG00000004757	18	50173268	50202104	LTBP4	NA	NA	NA	-1.51	0.02335	Cuffdiff
ENSBTAG00000007239	2	44850892	44867293	TNFAIP6	NA	NA	NA	2.11	0.02335	Cuffdiff
ENSBTAG00000009080	2	36256325	36348759	ITGB6	NA	NA	NA	1.61	0.02335	Cuffdiff
ENSBTAG00000018052	7	20191965	20256722	PTPRS	NA	NA	NA	-1.58	0.02335	Cuffdiff
ENSBTAG00000039719	3	23672339	23703529	PHGDH	NA	NA	NA	-1.64	0.02335	Cuffdiff
ENSBTAG00000046693	19	57472339	57477414		NA	NA	NA	NA	0.02621	Cuffdiff
ENSBTAG00000004423	15	8264444	8359734	ARHGAP42	NA	NA	NA	1.62	0.02883	Cuffdiff
ENSBTAG00000008951	2	131791680	131857642	ALPL	NA	NA	NA	1.93	0.02883	Cuffdiff
ENSBTAG00000011316	3	108990074	108999453	ZC3H12A	NA	NA	NA	1.5	0.02883	Cuffdiff
ENSBTAG00000039530	8	73147853	73152844	NEFM	NA	NA	NA	3.57	0.02883	Cuffdiff
ENSBTAG00000004871	24	41855938	41874838	NDUFV2	NA	NA	NA	1.44	0.03151	Cuffdiff
ENSBTAG00000007692	6	92487186	92487991		NA	NA	NA	-3.61	0.03151	Cuffdiff
ENSBTAG00000008124	X	118112447	118186827		NA	NA	NA	1.61	0.03151	Cuffdiff
ENSBTAG00000009430	22	13075303	13192146	MYRIP	NA	NA	NA	-2.99	0.03151	Cuffdiff
ENSBTAG00000038134	18	35125731	35146419	ZDHHC1	NA	NA	NA	-1.69	0.03151	Cuffdiff
ENSBTAG00000013688	10	86595706	86608816	PGF	NA	NA	NA	-2.8	0.03378	Cuffdiff
ENSBTAG00000023198	24	62591413	62609170		NA	NA	NA	2.59	0.03378	Cuffdiff
ENSBTAG00000002923	22	12613418	12627354	CX3CR1	NA	NA	NA	-2.24	0.03607	Cuffdiff
ENSBTAG00000015739	19	47721711	47747246	MRC2	NA	NA	NA	-2.05	0.03607	Cuffdiff
ENSBTAG00000046156	18	1748745	1760788	ST3GAL2	NA	NA	NA	-1.63	0.03607	Cuffdiff
ENSBTAG00000007319	21	71145150	71156637	JAG2	NA	NA	NA	-1.52	0.03805	Cuffdiff
ENSBTAG00000016331	25	3894381	3900145	ROGDI	NA	NA	NA	-1.39	0.03805	Cuffdiff
ENSBTAG00000009012	1	111027804	111033868	PTX3	NA	NA	NA	2.95	0.04042	Cuffdiff
ENSBTAG00000013755	1	69801844	69899676	ITGB5	NA	NA	NA	-1.51	0.04042	Cuffdiff
ENSBTAG00000020281	10	43640454	43692975	NIN	NA	NA	NA	1.43	0.04042	Cuffdiff
ENSBTAG00000017104	3	15482856	15486936	MUC1	NA	NA	NA	2.11	0.04281	Cuffdiff
ENSBTAG00000020465	13	48618063	48665879	FERMT1	NA	NA	NA	1.8	0.04281	Cuffdiff
ENSBTAG00000023028	28	43426276	43657765	WDFY4	NA	NA	NA	1.56	0.04281	Cuffdiff
ENSBTAG00000039686	3	92260763	92309036	ACOT11	NA	NA	NA	-1.62	0.04281	Cuffdiff
ENSBTAG00000006031	7	92510676	92699410	ADGRV1	NA	NA	NA	-2.1	0.04455	Cuffdiff
ENSBTAG00000006729	28	18003736	18191994	ARID5B	NA	NA	NA	1.41	0.04455	Cuffdiff
ENSBTAG00000007828	14	9334778	9371281	SLA	NA	NA	NA	1.51	0.04455	Cuffdiff
ENSBTAG00000009997	29	47917031	48011753	ANO1	NA	NA	NA	-1.39	0.04455	Cuffdiff
ENSBTAG00000014762	21	20013719	20031094	ISG20	NA	NA	NA	1.7	0.04455	Cuffdiff
ENSBTAG00000040116	22	59841218	59841862	H1FX	NA	NA	NA	-1.59	0.04455	Cuffdiff
ENSBTAG00000003806	3	20228528	20233933	ECM1	NA	NA	NA	1.52	0.0464	Cuffdiff
ENSBTAG00000008419	15	52913333	52984107	PDE2A	NA	NA	NA	-1.46	0.0464	Cuffdiff
ENSBTAG00000010932	28	24397288	24447263	DNAJC12	NA	NA	NA	-1.73	0.0464	Cuffdiff
ENSBTAG00000017834	16	1041923	1055957	PRELP	NA	NA	NA	-2.12	0.0464	Cuffdiff
ENSBTAG00000024950	19	48447902	48467904	ACE	NA	NA	NA	1.92	0.0464	Cuffdiff
ENSBTAG00000037651	3	16869280	16872613	S100A2	NA	NA	NA	1.8	0.0464	Cuffdiff
ENSBTAG00000038073	21	68149406	68149541		NA	NA	NA	-3.07	0.0464	Cuffdiff
ENSBTAG00000011975	23	50673599	50678845	SERPINB1	NA	NA	NA	1.56	0.04817	Cuffdiff
ENSBTAG00000012848	2	124819576	124906896	PTPRU	NA	NA	NA	-1.49	0.04817	Cuffdiff
ENSBTAG00000020801	14	11839259	11871079	FAM49B	NA	NA	NA	1.57	0.04817	Cuffdiff
ENSBTAG00000000504	3	55179369	55210377	GTF2B	NA	NA	NA	1.36	0.0498	Cuffdiff
