# Supplementary material for: Genome-Wide Transcriptional and Post-transcriptional Regulation of Innate Immune and Defense Responses of Bovine Mammary Gland to Staphylococcus aureus
Source: Front Cell Infect Microbiol. 2016 Dec 26;6:193. doi: 10.3389/fcimb.2016.00193 (PMC5183581; doi:10.3389/fcimb.2016.00193)
Supplement: Supplementary file 12 [file Table7.xlsx]

## Sheet: Sheet1
Table S7. differentially expressed genes detected in low vs. control
Ensembl_ID	Chr	Start	End	Gene_name	log2FC_edgeR	FDR_edgeR	Methods.x	log2FC_Cuffdiff	FDR_Cuffdiff	Methods.y		Note: the highlighted genes are commonly detected differeentially expressed genes (DEGs) by both edgeR and Cuffdiff2
ENSBTAG00000022275	1	54649606	54650250		4.82	8.24e-17	edgeR	4.82	0.00577	Cuffdiff
ENSBTAG00000037600	8	84843154	84843546	RPS15A	2.89	1.17e-06	edgeR	2.89	0.00577	Cuffdiff
ENSBTAG00000008026	13	52575278	52576188	OXT	7.73	4.17e-06	edgeR	7.73	0.01005	Cuffdiff
ENSBTAG00000038430	23	34219298	34219825		2.52	6.56e-05	edgeR	2.52	0.00577	Cuffdiff
ENSBTAG00000046100	26	14093095	14093609		-2.27	0.000105	edgeR	-3.87	0.00577	Cuffdiff
ENSBTAG00000007969	22	16909073	16918353	CIDEC	5.19	0.000465	edgeR	5.19	0.00577	Cuffdiff
ENSBTAG00000030114	7	62809304	62809404	bta-mir-143	3.55	0.00166	edgeR	1.66	0.0498	Cuffdiff
ENSBTAG00000000575	8	105965498	106067887	TNC	3.76	0.00168	edgeR	3.43	0.00577	Cuffdiff
ENSBTAG00000039035	3	8027845	8029776	HSPA6	-2.48	0.00222	edgeR	-2.49	0.01005	Cuffdiff
ENSBTAG00000021480	3	113633794	113664182	SAG	3.93	0.0081	edgeR	3.62	0.0498	Cuffdiff
ENSBTAG00000046076	21	71594102	71596399		2.63	0.0201	edgeR	3.41	0.00577	Cuffdiff
ENSBTAG00000003367	5	114966366	114990262		-3.64	0.0225	edgeR	-3.68	0.00577	Cuffdiff
ENSBTAG00000035959	23	29961279	29962663		-1.88	0.024	edgeR	-1.88	0.01397	Cuffdiff
ENSBTAG00000013366	15	44175366	44203114	NRIP3	3.78	0.0276	edgeR	3.74	0.00577	Cuffdiff
ENSBTAG00000047008	12	69574459	69575727		-1.61	0.0319	edgeR	-4.41	0.01397	Cuffdiff
ENSBTAG00000033835	3	8229236	8234089	MPZ	4.65	0.0368	edgeR	4.65	0.00577	Cuffdiff
ENSBTAG00000011207	7	17106394	17114222	CNN1	2.69	0.0381	edgeR	2.72	0.00577	Cuffdiff
ENSBTAG00000014291	3	30942961	30957520	WNT2B	3.08	0.0393	edgeR	2.95	0.02883	Cuffdiff
ENSBTAG00000006720	3	21983348	21999397	GJA5	3.73	0.0394	edgeR	3.65	0.00577	Cuffdiff
ENSBTAG00000001864	8	65341202	65373695	NR4A3	3.15	0.0397	edgeR	3.61	0.00577	Cuffdiff
ENSBTAG00000002319	11	100603004	100777880	HMCN2	2.84	0.0478	edgeR	3.32	0.01397	Cuffdiff
ENSBTAG00000034844	6	8432002	8432157		6.87	9.52e-27	edgeR	NA	NA	NA
ENSBTAG00000045819	2	46412021	46412626		9.24	1.37e-25	edgeR	NA	NA	NA
ENSBTAG00000011299	6	12611740	12612251		6.15	5.25e-24	edgeR	NA	NA	NA
ENSBTAG00000046039	8	51614615	51615168		8.06	2.79e-19	edgeR	NA	NA	NA
ENSBTAG00000015027	8	76025045	76040735		5.68	1.37e-18	edgeR	NA	NA	NA
ENSBTAG00000018010	3	49541295	49686388	ABCA4	-6.06	1.52e-18	edgeR	NA	NA	NA
ENSBTAG00000037844	20	53409876	54014021	CDH18	-6.6	4e-18	edgeR	NA	NA	NA
ENSBTAG00000032022	6	94108967	94109493		5.1	5.37e-18	edgeR	NA	NA	NA
ENSBTAG00000048291	13	50354055	50354498		7.68	1.58e-17	edgeR	NA	NA	NA
ENSBTAG00000016071	17	13627444	13736747	HHIP	-6.01	4.87e-17	edgeR	NA	NA	NA
ENSBTAG00000011704	13	63150593	63151022		4.79	9.1e-17	edgeR	NA	NA	NA
ENSBTAG00000024061	11	11221415	11227722	NOTO	-7.94	1.58e-16	edgeR	NA	NA	NA
ENSBTAG00000034973	7	2302464	2303051		4.8	7.49e-16	edgeR	NA	NA	NA
ENSBTAG00000046232	9	28544216	28544698		4.39	3.09e-15	edgeR	NA	NA	NA
ENSBTAG00000018575	5	1907925	2352693	TRHDE	-5.19	7.69e-15	edgeR	NA	NA	NA
ENSBTAG00000009280	6	10923400	10924214		8.69	5.74e-14	edgeR	NA	NA	NA
ENSBTAG00000015551	4	100280752	100281437		4.17	9.69e-13	edgeR	NA	NA	NA
ENSBTAG00000027923	3	27976839	27978841		5.64	9.69e-13	edgeR	NA	NA	NA
ENSBTAG00000031918	2	74646310	74649158		-9.05	8.72e-12	edgeR	NA	NA	NA
ENSBTAG00000013059	22	32285752	32286398		5.7	1.34e-11	edgeR	NA	NA	NA
ENSBTAG00000012254	9	24538387	24539681		6.18	1.38e-11	edgeR	NA	NA	NA
ENSBTAG00000047872	5	27680393	27687189	KRT84	-8.96	1.45e-11	edgeR	NA	NA	NA
ENSBTAG00000016347	16	41137643	41138515		3.76	2.15e-11	edgeR	NA	NA	NA
ENSBTAG00000021261	7	46213582	46213977		-4.75	2.15e-11	edgeR	NA	NA	NA
ENSBTAG00000046190	7	53585216	53588056		-5.88	2.38e-11	edgeR	NA	NA	NA
ENSBTAG00000000426	15	43633307	43633857		8.12	2.94e-11	edgeR	NA	NA	NA
ENSBTAG00000026365	25	13059742	13060996		6.49	4.89e-11	edgeR	NA	NA	NA
ENSBTAG00000046351	2	66268594	66268685		7.91	9.41e-11	edgeR	NA	NA	NA
ENSBTAG00000047744	10	22038226	22038788		3.64	9.88e-11	edgeR	NA	NA	NA
ENSBTAG00000046276	13	50362601	50399181		4.61	1.33e-10	edgeR	NA	NA	NA
ENSBTAG00000037794	19	30080604	30103436		-6.51	3.96e-10	edgeR	NA	NA	NA
ENSBTAG00000046975	19	14568542	14573104		5.59	6.38e-10	edgeR	NA	NA	NA
ENSBTAG00000024731	29	32860723	32861454		-4.16	1.12e-09	edgeR	NA	NA	NA
ENSBTAG00000020001	25	1402494	1436118	MEIOB	3.67	1.98e-09	edgeR	NA	NA	NA
ENSBTAG00000038058	15	83365200	83406167		-8.37	2.31e-09	edgeR	NA	NA	NA
ENSBTAG00000008020	5	65648255	65648799		-4.35	3.29e-09	edgeR	NA	NA	NA
ENSBTAG00000045495	7	40465634	40466179		4.75	3.82e-09	edgeR	NA	NA	NA
ENSBTAG00000047004	9	20058720	20059216		7.56	4.25e-09	edgeR	NA	NA	NA
ENSBTAG00000013820	26	35435896	35436976		3.78	7.51e-09	edgeR	NA	NA	NA
ENSBTAG00000037638	5	27443921	27454389	KRT73	-4.61	1.61e-08	edgeR	NA	NA	NA
ENSBTAG00000000119	6	10223759	10224427		6.08	1.8e-08	edgeR	NA	NA	NA
ENSBTAG00000007887	25	8554540	8655588	GRIN2A	-5.97	3.8e-08	edgeR	NA	NA	NA
ENSBTAG00000048179	3	83474568	83474966		-3.98	3.8e-08	edgeR	NA	NA	NA
ENSBTAG00000048104	18	42370950	42371571		4.51	4.05e-08	edgeR	NA	NA	NA
ENSBTAG00000037881	18	63915227	63915565		-4.26	6.36e-08	edgeR	NA	NA	NA
ENSBTAG00000010306	17	41318286	41446129	RXFP1	-5.94	7.16e-08	edgeR	NA	NA	NA
ENSBTAG00000040210	2	125629834	125630345		3	7.18e-08	edgeR	NA	NA	NA
ENSBTAG00000046320	15	30007426	30018517	CXCR5	-4.18	9.27e-08	edgeR	NA	NA	NA
ENSBTAG00000039633	19	24538976	24539905		-5.83	9.59e-08	edgeR	NA	NA	NA
ENSBTAG00000020363	6	43675600	43863550	GBA3	-4.58	1.06e-07	edgeR	NA	NA	NA
ENSBTAG00000019694	2	95145119	95340402	ADAM23	3.07	1.2e-07	edgeR	NA	NA	NA
ENSBTAG00000031731	11	49760292	49761138		3.81	1.59e-07	edgeR	NA	NA	NA
ENSBTAG00000012801	2	38326897	38363855	UPP2	-4.81	1.76e-07	edgeR	NA	NA	NA
ENSBTAG00000020368	9	44674889	44677439		-3.03	4.71e-07	edgeR	NA	NA	NA
ENSBTAG00000006339	23	29403153	29403978		-3.52	4.79e-07	edgeR	NA	NA	NA
ENSBTAG00000007024	5	104077163	104077952		-2.89	5.74e-07	edgeR	NA	NA	NA
ENSBTAG00000004170	8	68113367	68114189		-3.58	7.49e-07	edgeR	NA	NA	NA
ENSBTAG00000008477	29	48068209	48070209		4.12	8.93e-07	edgeR	NA	NA	NA
ENSBTAG00000004456	15	32262285	32344317	TECTA	-4.58	1.4e-06	edgeR	NA	NA	NA
ENSBTAG00000013047	22	18740484	19647747	GRM7	-3.5	1.64e-06	edgeR	NA	NA	NA
ENSBTAG00000006600	3	72477171	72478766		2.79	2.24e-06	edgeR	NA	NA	NA
ENSBTAG00000031898	2	76761756	77286491	CNTNAP5	-3.54	2.58e-06	edgeR	NA	NA	NA
ENSBTAG00000046304	10	74754682	74754845	U1	5.48	2.97e-06	edgeR	NA	NA	NA
ENSBTAG00000013660	20	52768973	52769341		6.77	3.35e-06	edgeR	NA	NA	NA
ENSBTAG00000000128	20	3132655	3195021	FGF18	2.75	4.16e-06	edgeR	NA	NA	NA
ENSBTAG00000005099	3	73263144	73263914		-3.61	4.16e-06	edgeR	NA	NA	NA
ENSBTAG00000017864	5	30688660	30692263	PRPH	5.97	4.16e-06	edgeR	NA	NA	NA
ENSBTAG00000024453	16	73866649	73868568	RD3	-7.39	5.35e-06	edgeR	NA	NA	NA
ENSBTAG00000004830	27	34517618	34625508	ADAM18	-5.43	5.65e-06	edgeR	NA	NA	NA
ENSBTAG00000017016	14	21033277	21034329		-2.69	7.02e-06	edgeR	NA	NA	NA
ENSBTAG00000039319	7	8508473	8532514		3.94	7.55e-06	edgeR	NA	NA	NA
ENSBTAG00000019355	10	100981353	101066199	KCNK10	-7.46	7.98e-06	edgeR	NA	NA	NA
ENSBTAG00000007509	18	62084373	62098245	CACNG8	-4.65	8.6e-06	edgeR	NA	NA	NA
ENSBTAG00000008828	10	12218274	12258674	IGDCC3	-5.24	8.89e-06	edgeR	NA	NA	NA
ENSBTAG00000047569	24	60351647	60352993		-4.07	9.3e-06	edgeR	NA	NA	NA
ENSBTAG00000011160	8	38691668	38692228	TPD52L3	-7.26	1.54e-05	edgeR	NA	NA	NA
ENSBTAG00000013095	19	20548272	20561593	FOXN1	-3.74	1.7e-05	edgeR	NA	NA	NA
ENSBTAG00000025718	23	4709297	4906605	HMGCLL1	-3.76	1.86e-05	edgeR	NA	NA	NA
ENSBTAG00000009013	2	115488210	115488855		-2.61	1.9e-05	edgeR	NA	NA	NA
ENSBTAG00000045912	3	83945362	83946502		5.13	1.94e-05	edgeR	NA	NA	NA
ENSBTAG00000003560	12	18173185	18173958		-2.39	2.73e-05	edgeR	NA	NA	NA
ENSBTAG00000008922	5	74226738	74228722	APOL6	7.96	2.77e-05	edgeR	NA	NA	NA
ENSBTAG00000045829	7	44968578	44971470	AZU1	-7.13	2.83e-05	edgeR	NA	NA	NA
ENSBTAG00000037925	13	74347296	74347738		-2.7	3.24e-05	edgeR	NA	NA	NA
ENSBTAG00000022796	8	48953078	48954464		-2.51	5.06e-05	edgeR	NA	NA	NA
ENSBTAG00000014967	2	134512629	134616219	PAX7	-5	5.59e-05	edgeR	NA	NA	NA
ENSBTAG00000048002	21	14484199	14484581		-3.44	5.8e-05	edgeR	NA	NA	NA
ENSBTAG00000006530	5	82260539	82260790		-2.57	6.17e-05	edgeR	NA	NA	NA
ENSBTAG00000015759	3	43137018	43137640		3.69	6.17e-05	edgeR	NA	NA	NA
ENSBTAG00000021649	3	14353658	14354168		-2.35	6.88e-05	edgeR	NA	NA	NA
ENSBTAG00000021667	9	26693805	26856917		-3.43	7.47e-05	edgeR	NA	NA	NA
ENSBTAG00000047054	26	47635451	47651856	CLRN3	-3.13	0.000102	edgeR	NA	NA	NA
ENSBTAG00000007729	20	6205300	6206217		-4.92	0.000108	edgeR	NA	NA	NA
ENSBTAG00000001322	8	25210484	25319682	SAXO1	-3.56	0.000132	edgeR	NA	NA	NA
ENSBTAG00000008382	5	11978661	12084278	METTL25	-2.4	0.000135	edgeR	NA	NA	NA
ENSBTAG00000034170	20	11746001	11746270		2.38	0.00016	edgeR	NA	NA	NA
ENSBTAG00000037576	20	57027189	57145663	MARCH11	-6.85	0.000163	edgeR	NA	NA	NA
ENSBTAG00000017483	23	50515222	50529891		2.44	0.000169	edgeR	NA	NA	NA
ENSBTAG00000037775	5	30713144	30723571		2.55	0.000174	edgeR	NA	NA	NA
ENSBTAG00000019348	18	63276864	63284020		2.37	0.00023	edgeR	NA	NA	NA
ENSBTAG00000003676	2	125600540	125600953		-3.09	0.000233	edgeR	NA	NA	NA
ENSBTAG00000032136	25	26099148	26099910		-2.9	0.000263	edgeR	NA	NA	NA
ENSBTAG00000035660	4	13589056	13589466	RPL36AL	-2.8	0.000263	edgeR	NA	NA	NA
ENSBTAG00000032831	14	42647473	42647670	MRPL33	2.35	0.000341	edgeR	NA	NA	NA
ENSBTAG00000010103	10	43871178	43988950	TRIM9	2.45	0.000349	edgeR	NA	NA	NA
ENSBTAG00000015533	16	43027923	43064263	PTCHD2	-4.7	0.000361	edgeR	NA	NA	NA
ENSBTAG00000032281	14	75849444	75850834		-2.18	0.000391	edgeR	NA	NA	NA
ENSBTAG00000046348	8	20374796	20452505	ELAVL2	-6.66	0.000396	edgeR	NA	NA	NA
ENSBTAG00000019422	11	22366049	22367102		-2.27	0.000406	edgeR	NA	NA	NA
ENSBTAG00000024632	2	56711720	57011911		-3.55	0.000418	edgeR	NA	NA	NA
ENSBTAG00000020887	16	64095722	64426026	CACNA1E	-3.09	0.00045	edgeR	NA	NA	NA
ENSBTAG00000044144	15	16604381	17100655	GUCY1A2	-3.63	0.00045	edgeR	NA	NA	NA
ENSBTAG00000047264	25	32367421	32390408		3.19	0.000505	edgeR	NA	NA	NA
ENSBTAG00000038910	19	50977054	50984331		3.24	0.000531	edgeR	NA	NA	NA
ENSBTAG00000017509	28	24745815	24833215	MYPN	-4.98	0.000533	edgeR	NA	NA	NA
ENSBTAG00000001265	1	81127291	81135756	HRG	3.39	0.000554	edgeR	NA	NA	NA
ENSBTAG00000045759	6	108806015	108806461		-2.95	0.000593	edgeR	NA	NA	NA
ENSBTAG00000047190	7	34126023	34127202		2.64	0.000609	edgeR	NA	NA	NA
ENSBTAG00000006060	15	62491158	62539312	DCDC1	-3.28	0.000636	edgeR	NA	NA	NA
ENSBTAG00000046517	25	38755868	38757762		-2.91	0.000716	edgeR	NA	NA	NA
ENSBTAG00000001925	6	85255406	85318173	TMPRSS11D	-2.87	0.000718	edgeR	NA	NA	NA
ENSBTAG00000047743	6	41709362	43021626	KCNIP4	-2.45	0.00083	edgeR	NA	NA	NA
ENSBTAG00000014847	15	58532712	58609229	BBOX1	-6.53	0.000905	edgeR	NA	NA	NA
ENSBTAG00000032846	2	25705589	25720829	ERICH2	5.96	0.000927	edgeR	NA	NA	NA
ENSBTAG00000017248	19	57139506	57139865	RPS25	-2.38	0.000976	edgeR	NA	NA	NA
ENSBTAG00000016059	17	38326306	38327234		3.67	0.000976	edgeR	NA	NA	NA
ENSBTAG00000008325	27	28188743	28189079		-2.59	0.00101	edgeR	NA	NA	NA
ENSBTAG00000002355	5	29102541	29120314		-3.42	0.00105	edgeR	NA	NA	NA
ENSBTAG00000045621	19	14931963	14935460	C17orf50	-4.49	0.00106	edgeR	NA	NA	NA
ENSBTAG00000005697	10	39914871	40445335	MDGA2	-2.91	0.00109	edgeR	NA	NA	NA
ENSBTAG00000011237	23	23795772	24250799	PKHD1	-4.51	0.0011	edgeR	NA	NA	NA
ENSBTAG00000020609	28	39619130	39619833		-2.33	0.00111	edgeR	NA	NA	NA
ENSBTAG00000047128	18	13927668	13928674	IL17C	6.16	0.00124	edgeR	NA	NA	NA
ENSBTAG00000003865	1	67255524	67344655	CASR	-3.12	0.00131	edgeR	NA	NA	NA
ENSBTAG00000045563	3	18268047	18269612		2.26	0.00137	edgeR	NA	NA	NA
ENSBTAG00000045987	3	5352171	5352859		5.84	0.00139	edgeR	NA	NA	NA
ENSBTAG00000047710	21	53268933	53269714		-4.46	0.0014	edgeR	NA	NA	NA
ENSBTAG00000004817	18	15498689	15499310		2.51	0.00141	edgeR	NA	NA	NA
ENSBTAG00000032705	20	8066341	8067501	CALM2	2.08	0.00141	edgeR	NA	NA	NA
ENSBTAG00000017434	3	114040651	114090322	MROH2A	-4.41	0.00145	edgeR	NA	NA	NA
ENSBTAG00000002008	4	96266937	96267801		3.8	0.00147	edgeR	NA	NA	NA
ENSBTAG00000033143	2	43529729	43530624		-2.01	0.00184	edgeR	NA	NA	NA
ENSBTAG00000005122	1	81097435	81121112	KNG1	2.8	0.00192	edgeR	NA	NA	NA
ENSBTAG00000005096	9	15041836	15046972	COX7A2	-1.98	0.00195	edgeR	NA	NA	NA
ENSBTAG00000035776	6	96794894	97503220	C4orf22	-2.84	0.002	edgeR	NA	NA	NA
ENSBTAG00000048061	29	7128510	7240131	GRM5	-3.03	0.00201	edgeR	NA	NA	NA
ENSBTAG00000047085	17	51374860	51380364	PRAME	-6.31	0.00219	edgeR	NA	NA	NA
ENSBTAG00000009268	29	18522321	18522888		5.72	0.00243	edgeR	NA	NA	NA
ENSBTAG00000017222	20	61912972	62427126	CTNND2	-2.69	0.00245	edgeR	NA	NA	NA
ENSBTAG00000013481	3	99918428	99933505		-6.38	0.00247	edgeR	NA	NA	NA
ENSBTAG00000039673	15	27883638	27884824		2.62	0.00251	edgeR	NA	NA	NA
ENSBTAG00000014058	6	116534190	116998914	LDB2	-1.97	0.00256	edgeR	NA	NA	NA
ENSBTAG00000018399	1	53530575	53687569	MYH15	-2.87	0.00263	edgeR	NA	NA	NA
ENSBTAG00000015335	9	7914952	8455993	ADGRB3	-3.07	0.00288	edgeR	NA	NA	NA
ENSBTAG00000001154	15	55940757	55973229	DGAT2	2.17	0.00306	edgeR	NA	NA	NA
ENSBTAG00000003871	18	50564356	50581387	CYP2B6	-2.52	0.00317	edgeR	NA	NA	NA
ENSBTAG00000030416	18	61931165	61932568		2.53	0.00323	edgeR	NA	NA	NA
ENSBTAG00000003258	7	90900125	90900797		-2.48	0.00325	edgeR	NA	NA	NA
ENSBTAG00000017102	22	14944373	14944971		2.79	0.00325	edgeR	NA	NA	NA
ENSBTAG00000005270	11	80245328	80259032		-6.21	0.00337	edgeR	NA	NA	NA
ENSBTAG00000047266	25	35186322	35186681		-2.22	0.00338	edgeR	NA	NA	NA
ENSBTAG00000045746	5	115038841	115060319		-3.92	0.00359	edgeR	NA	NA	NA
ENSBTAG00000001010	18	4559081	4703601	ADAMTS18	3.35	0.0037	edgeR	NA	NA	NA
ENSBTAG00000048225	1	72476820	72477521		1.97	0.0037	edgeR	NA	NA	NA
ENSBTAG00000032702	18	24012776	24013408		-1.9	0.00381	edgeR	NA	NA	NA
ENSBTAG00000003120	2	17084655	17448607	ZNF385B	1.93	0.0039	edgeR	NA	NA	NA
ENSBTAG00000033312	27	34367778	34483222		-3.66	0.00418	edgeR	NA	NA	NA
ENSBTAG00000027172	3	30318709	30319287		1.97	0.00427	edgeR	NA	NA	NA
ENSBTAG00000045575	5	114343283	114343741		-1.98	0.00427	edgeR	NA	NA	NA
ENSBTAG00000004741	7	73006707	73017100	IL12B	3.02	0.00432	edgeR	NA	NA	NA
ENSBTAG00000035059	15	80515014	80515961		-6.18	0.00463	edgeR	NA	NA	NA
ENSBTAG00000012344	19	28590314	28595213	RPL26	-1.83	0.00472	edgeR	NA	NA	NA
ENSBTAG00000021972	20	59285274	59560606	DNAH5	-2.38	0.00472	edgeR	NA	NA	NA
ENSBTAG00000004944	8	349043	544502	ANXA10	-6.12	0.00516	edgeR	NA	NA	NA
ENSBTAG00000012953	16	59478750	59704984	ASTN1	-3.31	0.00516	edgeR	NA	NA	NA
ENSBTAG00000001404	25	22178045	22278773	CACNG3	-6.12	0.00522	edgeR	NA	NA	NA
ENSBTAG00000027930	2	122169405	122170058		1.83	0.00529	edgeR	NA	NA	NA
ENSBTAG00000047105	10	197184	201982		4.26	0.00541	edgeR	NA	NA	NA
ENSBTAG00000035926	12	707018	708407		-2.02	0.00546	edgeR	NA	NA	NA
ENSBTAG00000003856	18	42749252	42750804		2.17	0.0056	edgeR	NA	NA	NA
ENSBTAG00000012765	16	12544470	12545294		-1.95	0.0056	edgeR	NA	NA	NA
ENSBTAG00000015395	5	45728876	45729747		-3.61	0.0056	edgeR	NA	NA	NA
ENSBTAG00000003383	1	70697540	70698145		-1.99	0.00593	edgeR	NA	NA	NA
ENSBTAG00000019708	7	23779096	23882198		-2.25	0.00593	edgeR	NA	NA	NA
ENSBTAG00000043482	22	45657968	45658271	7SK	4.25	0.0061	edgeR	NA	NA	NA
ENSBTAG00000019041	22	33069684	33589723	FAM19A1	-3.59	0.0062	edgeR	NA	NA	NA
ENSBTAG00000038849	9	28071827	28219689	TRDN	-2.67	0.00648	edgeR	NA	NA	NA
ENSBTAG00000045991	1	98127789	98128106		-2.42	0.00648	edgeR	NA	NA	NA
ENSBTAG00000002912	4	79986254	79997754	INHBA	4.89	0.00754	edgeR	NA	NA	NA
ENSBTAG00000040367	2	92993922	92995706		1.82	0.00783	edgeR	NA	NA	NA
ENSBTAG00000045993	10	20960285	20960867		-2.9	0.00797	edgeR	NA	NA	NA
ENSBTAG00000019425	5	790668	857389	TSPAN8	-5.98	0.00817	edgeR	NA	NA	NA
ENSBTAG00000035855	9	7903535	7904947		-1.79	0.00823	edgeR	NA	NA	NA
ENSBTAG00000008623	29	47692830	47699877	FGF3	-6.02	0.00836	edgeR	NA	NA	NA
ENSBTAG00000023000	6	28075090	28075890		5.44	0.00854	edgeR	NA	NA	NA
ENSBTAG00000038520	6	85614106	85716159		2.34	0.00862	edgeR	NA	NA	NA
ENSBTAG00000033747	7	51888630	52144488	SIL1	-1.99	0.00869	edgeR	NA	NA	NA
ENSBTAG00000039357	3	18484769	18486100		2.26	0.00869	edgeR	NA	NA	NA
ENSBTAG00000018520	2	30321635	30415283	SCN1A	-4.1	0.00871	edgeR	NA	NA	NA
ENSBTAG00000021827	9	73063429	73066402	TCF21	5.58	0.00893	edgeR	NA	NA	NA
ENSBTAG00000014381	4	66062161	66090181	CRHR2	5.58	0.00897	edgeR	NA	NA	NA
ENSBTAG00000045566	12	77988225	77988904		2.15	0.00923	edgeR	NA	NA	NA
ENSBTAG00000039261	5	27430824	27438447	KRT2	-3.05	0.00977	edgeR	NA	NA	NA
ENSBTAG00000007052	21	62760703	62772148	BDKRB1	4.22	0.00977	edgeR	NA	NA	NA
ENSBTAG00000034284	1	33853693	33854670		2.26	0.00978	edgeR	NA	NA	NA
ENSBTAG00000033335	21	13421643	13422116		-2.78	0.00989	edgeR	NA	NA	NA
ENSBTAG00000024188	23	30713382	30713762		-3.07	0.00993	edgeR	NA	NA	NA
ENSBTAG00000030071	7	12981642	12981713	bta-mir-24-2	2.87	0.0101	edgeR	NA	NA	NA
ENSBTAG00000002581	23	7011924	7018235		3.06	0.0105	edgeR	NA	NA	NA
ENSBTAG00000012624	5	39422870	39442801	PDZRN4	4.03	0.0109	edgeR	NA	NA	NA
ENSBTAG00000019159	5	75550904	75568048	PVALB	-2.51	0.0109	edgeR	NA	NA	NA
ENSBTAG00000025335	11	73529506	73529964		-2.42	0.0109	edgeR	NA	NA	NA
ENSBTAG00000046161	21	71507509	71509649		2.62	0.0113	edgeR	NA	NA	NA
ENSBTAG00000014063	23	12550367	12883939	DNAH8	-1.79	0.0118	edgeR	NA	NA	NA
ENSBTAG00000000219	5	96408804	96761516	GRIN2B	-2.66	0.0119	edgeR	NA	NA	NA
ENSBTAG00000047548	20	22138978	22139421		-2.62	0.0119	edgeR	NA	NA	NA
ENSBTAG00000016421	9	101442938	101443961		-1.79	0.0121	edgeR	NA	NA	NA
ENSBTAG00000019811	13	51110902	51173199	HAO1	-5.87	0.0125	edgeR	NA	NA	NA
ENSBTAG00000002023	17	60047141	60131472	NOS1	-3.12	0.0128	edgeR	NA	NA	NA
ENSBTAG00000019092	19	15284156	15295984	FNDC8	-3.96	0.0128	edgeR	NA	NA	NA
ENSBTAG00000007482	7	3274170	3274557		-2.66	0.0132	edgeR	NA	NA	NA
ENSBTAG00000003019	4	114773449	114779653	CRYGN	-2.95	0.0132	edgeR	NA	NA	NA
ENSBTAG00000019017	11	107191850	107193047	IFITM1	2.11	0.0132	edgeR	NA	NA	NA
ENSBTAG00000000595	7	18006365	18076590	FBN3	-2.37	0.0134	edgeR	NA	NA	NA
ENSBTAG00000020357	3	20082069	20126434	GOLPH3L	-2	0.0134	edgeR	NA	NA	NA
ENSBTAG00000023541	23	26726417	26794259	C6orf10	3.41	0.0134	edgeR	NA	NA	NA
ENSBTAG00000021739	16	42700409	42701796	NPPB	5.43	0.0136	edgeR	NA	NA	NA
ENSBTAG00000019379	19	22167563	22186258	TUSC5	4.47	0.014	edgeR	NA	NA	NA
ENSBTAG00000012992	20	42271054	42415421	CDH6	-2.28	0.014	edgeR	NA	NA	NA
ENSBTAG00000038174	15	42515028	42516593		-2.51	0.0142	edgeR	NA	NA	NA
ENSBTAG00000011537	3	65200088	65200398		-5.81	0.0147	edgeR	NA	NA	NA
ENSBTAG00000026181	3	113907720	114031371	UGT1A1	-1.86	0.0152	edgeR	NA	NA	NA
ENSBTAG00000019961	12	90758546	90763027	ATP4B	3.1	0.0155	edgeR	NA	NA	NA
ENSBTAG00000033470	7	61446179	61487954	SPINK6	4.77	0.0157	edgeR	NA	NA	NA
ENSBTAG00000012376	2	49736040	49736399		-2.7	0.016	edgeR	NA	NA	NA
ENSBTAG00000047908	10	42863856	42864152	Metazoa_SRP	5.27	0.0161	edgeR	NA	NA	NA
ENSBTAG00000045551	23	10574088	10576698		-2.05	0.0167	edgeR	NA	NA	NA
ENSBTAG00000045710	2	66269410	66269501		4.04	0.0168	edgeR	NA	NA	NA
ENSBTAG00000046497	29	38880449	38892585		-5.79	0.0168	edgeR	NA	NA	NA
ENSBTAG00000047398	10	23778292	23779414		5.27	0.0168	edgeR	NA	NA	NA
ENSBTAG00000045579	14	1204508	1204909		2.48	0.0171	edgeR	NA	NA	NA
ENSBTAG00000004081	29	1965869	2605125	FAT3	1.96	0.0172	edgeR	NA	NA	NA
ENSBTAG00000020105	8	76468680	76484933		3.26	0.0174	edgeR	NA	NA	NA
ENSBTAG00000009631	2	127356739	127362422	ZNF683	1.81	0.0174	edgeR	NA	NA	NA
ENSBTAG00000031250	8	104586635	104587023		-5.76	0.0184	edgeR	NA	NA	NA
ENSBTAG00000007073	12	16184646	16242341	CPB2	2.78	0.0191	edgeR	NA	NA	NA
ENSBTAG00000013732	4	89805491	89823611	GPR37	1.95	0.0192	edgeR	NA	NA	NA
ENSBTAG00000021685	13	54623917	54631595	EEF1A2	4.37	0.0192	edgeR	NA	NA	NA
ENSBTAG00000046332	28	419154	421910	ACTA1	2.81	0.0192	edgeR	NA	NA	NA
ENSBTAG00000048171	27	4888373	4890323		4.25	0.0192	edgeR	NA	NA	NA
ENSBTAG00000017860	4	103888216	104017538	HIPK2	-1.86	0.0192	edgeR	NA	NA	NA
ENSBTAG00000045603	7	53908354	53910744	PCDHB4	1.92	0.0195	edgeR	NA	NA	NA
ENSBTAG00000016575	25	309841	312520	PDIA2	3.83	0.0195	edgeR	NA	NA	NA
ENSBTAG00000009828	15	28909315	28916825	FXYD2	2.42	0.0198	edgeR	NA	NA	NA
ENSBTAG00000005985	24	5614221	5621035	CBLN2	3.8	0.0201	edgeR	NA	NA	NA
ENSBTAG00000019132	6	104304075	104320863	DMP1	2.67	0.0201	edgeR	NA	NA	NA
ENSBTAG00000047375	3	93978825	93987512		-3.86	0.0201	edgeR	NA	NA	NA
ENSBTAG00000039366	3	11533840	11539776		2.37	0.0202	edgeR	NA	NA	NA
ENSBTAG00000001901	7	43580138	43581051		-2.19	0.0215	edgeR	NA	NA	NA
ENSBTAG00000029857	7	62810733	62810820	bta-mir-145	2.92	0.0215	edgeR	NA	NA	NA
ENSBTAG00000025595	22	7111728	7112287		-1.71	0.0222	edgeR	NA	NA	NA
ENSBTAG00000012529	5	45830158	45834981	IFNG	3.08	0.0234	edgeR	NA	NA	NA
ENSBTAG00000004580	15	84615940	84630983	MS4A1	2.08	0.0253	edgeR	NA	NA	NA
ENSBTAG00000019137	2	29933317	29994583	SCN7A	3.89	0.0255	edgeR	NA	NA	NA
ENSBTAG00000017436	2	90461666	90585163	ALS2CR11	-1.92	0.0255	edgeR	NA	NA	NA
ENSBTAG00000011558	11	2130834	2140973	GPAT2	3.89	0.0255	edgeR	NA	NA	NA
ENSBTAG00000022880	4	89213079	89213890		1.71	0.0255	edgeR	NA	NA	NA
ENSBTAG00000017924	21	50322855	50324578	ODC1	1.79	0.0264	edgeR	NA	NA	NA
ENSBTAG00000026822	2	74044252	74045343		3.91	0.0264	edgeR	NA	NA	NA
ENSBTAG00000035182	24	62340435	62350499	SERPINB13	2.83	0.0264	edgeR	NA	NA	NA
ENSBTAG00000037429	9	17302418	17303587	HTR1B	3.06	0.0264	edgeR	NA	NA	NA
ENSBTAG00000004692	10	38912008	38912352		-3.25	0.0266	edgeR	NA	NA	NA
ENSBTAG00000019792	28	15428478	15474740	SLC16A9	2.41	0.027	edgeR	NA	NA	NA
ENSBTAG00000002335	7	67715959	67719274	HAND1	4.47	0.0275	edgeR	NA	NA	NA
ENSBTAG00000048021	18	54129780	54131732	PNMAL2	2.46	0.0275	edgeR	NA	NA	NA
ENSBTAG00000007131	22	5258463	5452369	GADL1	-2.41	0.0275	edgeR	NA	NA	NA
ENSBTAG00000008942	3	113219680	113266318	NGEF	2.3	0.028	edgeR	NA	NA	NA
ENSBTAG00000044050	14	24295567	24610955	XKR4	-2.99	0.0283	edgeR	NA	NA	NA
ENSBTAG00000004468	8	86686388	86689386	BARX1	2.78	0.0288	edgeR	NA	NA	NA
ENSBTAG00000005759	2	133289295	133295334		3.31	0.0293	edgeR	NA	NA	NA
ENSBTAG00000011379	10	75235434	75637242	KCNH5	-2.77	0.0293	edgeR	NA	NA	NA
ENSBTAG00000019732	8	6818691	6913336	GLRA3	-2.76	0.0293	edgeR	NA	NA	NA
ENSBTAG00000030341	2	134289834	134289997	U1	5.08	0.0293	edgeR	NA	NA	NA
ENSBTAG00000038411	8	62722030	62722587		1.61	0.0293	edgeR	NA	NA	NA
ENSBTAG00000045230	26	12253102	12253155		5.08	0.0293	edgeR	NA	NA	NA
ENSBTAG00000009980	21	50392543	50393631		5.08	0.0294	edgeR	NA	NA	NA
ENSBTAG00000027263	3	21112094	21112565		-1.62	0.0294	edgeR	NA	NA	NA
ENSBTAG00000013461	1	46415223	46420721	RPL24	-1.56	0.0298	edgeR	NA	NA	NA
ENSBTAG00000019172	2	134864754	134910576	IGSF21	-2.79	0.0298	edgeR	NA	NA	NA
ENSBTAG00000046216	25	11449827	11450815		5.08	0.0298	edgeR	NA	NA	NA
ENSBTAG00000007169	19	25140459	25157998	P2RX1	2.94	0.0299	edgeR	NA	NA	NA
ENSBTAG00000009539	14	43781699	43783047		1.8	0.0299	edgeR	NA	NA	NA
ENSBTAG00000018831	17	66356385	66369068	DAO	5.08	0.0299	edgeR	NA	NA	NA
ENSBTAG00000024075	11	7229706	7284500	SLC9A4	-3.76	0.0299	edgeR	NA	NA	NA
ENSBTAG00000045117	1	73566953	73567026	bta-mir-2287	5.08	0.0299	edgeR	NA	NA	NA
ENSBTAG00000016357	9	71884621	71913826	VNN2	1.82	0.0303	edgeR	NA	NA	NA
ENSBTAG00000016963	20	14008347	14285012	ADAMTS6	1.66	0.0309	edgeR	NA	NA	NA
ENSBTAG00000047177	7	15707595	15709872		2.51	0.031	edgeR	NA	NA	NA
ENSBTAG00000038173	23	31112603	31113277	H2BFS	-2.39	0.0318	edgeR	NA	NA	NA
ENSBTAG00000046063	19	47441444	47441573	SNORA3	-2.96	0.0318	edgeR	NA	NA	NA
ENSBTAG00000040605	18	12433768	12434808	FOXL1	3.09	0.0319	edgeR	NA	NA	NA
ENSBTAG00000046322	17	75145211	75145929		1.66	0.0329	edgeR	NA	NA	NA
ENSBTAG00000022762	7	89654004	89655145		-1.63	0.0333	edgeR	NA	NA	NA
ENSBTAG00000014738	4	69311987	69314613	HOXA11	3.48	0.0346	edgeR	NA	NA	NA
ENSBTAG00000001360	9	71974860	71978200		-1.55	0.0347	edgeR	NA	NA	NA
ENSBTAG00000003684	21	51772760	52095083	LRFN5	-3.69	0.0371	edgeR	NA	NA	NA
ENSBTAG00000020203	29	44993275	44994609	TMEM151A	-3.87	0.0381	edgeR	NA	NA	NA
ENSBTAG00000046871	3	86767074	86767697		1.67	0.0385	edgeR	NA	NA	NA
ENSBTAG00000045610	5	111524747	111610218	CACNA1I	-2.59	0.0394	edgeR	NA	NA	NA
ENSBTAG00000012295	18	19032743	19124256	NKD1	2.47	0.0401	edgeR	NA	NA	NA
ENSBTAG00000004159	11	27260475	27263699	SIX2	2.86	0.0402	edgeR	NA	NA	NA
ENSBTAG00000016801	3	3576688	3636911	RXRG	2.84	0.0402	edgeR	NA	NA	NA
ENSBTAG00000024964	12	18061076	18062037		1.73	0.0402	edgeR	NA	NA	NA
ENSBTAG00000031669	11	54723190	55906462		-2.22	0.0402	edgeR	NA	NA	NA
ENSBTAG00000047248	3	63013693	63014043		1.74	0.0402	edgeR	NA	NA	NA
ENSBTAG00000021566	26	21470763	21546730	PAX2	-2.76	0.0405	edgeR	NA	NA	NA
ENSBTAG00000017496	6	108851271	108852813		-1.6	0.0418	edgeR	NA	NA	NA
ENSBTAG00000039664	22	49660685	49661474		-2.4	0.0418	edgeR	NA	NA	NA
ENSBTAG00000002100	7	44797942	44803445	GZMM	2.13	0.0433	edgeR	NA	NA	NA
ENSBTAG00000003076	9	34900462	35013668	NT5DC1	-1.82	0.0438	edgeR	NA	NA	NA
ENSBTAG00000014370	18	15541254	15594951	NETO2	1.97	0.0444	edgeR	NA	NA	NA
ENSBTAG00000026645	19	56993408	56999724		-2.54	0.0446	edgeR	NA	NA	NA
ENSBTAG00000030898	15	84666774	84691574	MS4A13	-3.16	0.0455	edgeR	NA	NA	NA
ENSBTAG00000003234	18	8636042	8729511	HSD17B2	-5.47	0.0455	edgeR	NA	NA	NA
ENSBTAG00000020584	17	56311086	56408960	IFT81	1.59	0.0459	edgeR	NA	NA	NA
ENSBTAG00000046584	17	72808678	72809396	IGLV5-52	2.5	0.0464	edgeR	NA	NA	NA
ENSBTAG00000006758	17	45268623	45269814		1.81	0.0465	edgeR	NA	NA	NA
ENSBTAG00000047786	29	40674002	40676155	LRRC10B	3.28	0.0465	edgeR	NA	NA	NA
ENSBTAG00000036019	1	150961578	150972224	RIPPLY3	2.75	0.0465	edgeR	NA	NA	NA
ENSBTAG00000025250	19	14673890	14675910		1.75	0.0472	edgeR	NA	NA	NA
ENSBTAG00000012489	21	31860207	31983703	TMEM266	-1.74	0.0473	edgeR	NA	NA	NA
ENSBTAG00000006579	15	54418559	54459500	P4HA3	3.04	0.0475	edgeR	NA	NA	NA
ENSBTAG00000009769	3	84711664	84712071		2.07	0.0478	edgeR	NA	NA	NA
ENSBTAG00000027936	3	51326167	51349674	C1orf146	-2.59	0.049	edgeR	NA	NA	NA
ENSBTAG00000000552	10	36092995	36103677	DISP2	-3.32	0.0496	edgeR	NA	NA	NA
ENSBTAG00000000057	3	15470302	15480443	THBS3	NA	NA	NA	2.45	0.01397	Cuffdiff
ENSBTAG00000000507	5	27977007	27992869	NR4A1	NA	NA	NA	2.24	0.01005	Cuffdiff
ENSBTAG00000001545	6	46724553	46749777	SLC34A2	NA	NA	NA	-2.24	0.0174	Cuffdiff
ENSBTAG00000001592	4	117906798	117920021	INSIG1	NA	NA	NA	-1.6	0.04042	Cuffdiff
ENSBTAG00000001981	3	33337960	33373481	SLC6A17	NA	NA	NA	2.37	0.0174	Cuffdiff
ENSBTAG00000002080	14	47005560	47013935	NOV	NA	NA	NA	2.14	0.01005	Cuffdiff
ENSBTAG00000002097	25	17146668	17201619	TMC5	NA	NA	NA	-2.74	0.02051	Cuffdiff
ENSBTAG00000002215	7	772145	817756	GFPT2	NA	NA	NA	2.22	0.00577	Cuffdiff
ENSBTAG00000002680	19	15792361	15810652	TMEM132E	NA	NA	NA	3.05	0.00577	Cuffdiff
ENSBTAG00000003165	22	36876910	37037695	ADAMTS9	NA	NA	NA	1.94	0.0174	Cuffdiff
ENSBTAG00000004432	X	63497121	63590236	CHRDL1	NA	NA	NA	1.85	0.02621	Cuffdiff
ENSBTAG00000004588	18	52303109	52316896	KCNN4	NA	NA	NA	-1.63	0.02335	Cuffdiff
ENSBTAG00000004860	7	26237929	26329594	SLC27A6	NA	NA	NA	-3.4	0.00577	Cuffdiff
ENSBTAG00000004948	11	83655864	83659066	FAM84A	NA	NA	NA	-1.94	0.00577	Cuffdiff
ENSBTAG00000005021	20	64147933	64352311	SEMA5A	NA	NA	NA	1.83	0.04455	Cuffdiff
ENSBTAG00000005353	2	108075460	108082534	DES	NA	NA	NA	2.74	0.01005	Cuffdiff
ENSBTAG00000005419	4	114249782	114262317	AOC1	NA	NA	NA	2.94	0.01005	Cuffdiff
ENSBTAG00000006253	4	93609408	93636607	FLNC	NA	NA	NA	2.14	0.00577	Cuffdiff
ENSBTAG00000006263	25	18102959	18118225	GP2	NA	NA	NA	-2.05	0.00577	Cuffdiff
ENSBTAG00000006276	19	53978217	53984772	C1QTNF1	NA	NA	NA	1.65	0.03378	Cuffdiff
ENSBTAG00000006762	7	59136028	59267638	SH3RF2	NA	NA	NA	-1.8	0.03378	Cuffdiff
ENSBTAG00000007239	2	44850892	44867293	TNFAIP6	NA	NA	NA	3.14	0.00577	Cuffdiff
ENSBTAG00000007692	6	92487186	92487991		NA	NA	NA	-3.54	0.03378	Cuffdiff
ENSBTAG00000008240	1	154923159	154967566	GALNT15	NA	NA	NA	2.43	0.00577	Cuffdiff
ENSBTAG00000008366	19	40340981	40352870	STAC2	NA	NA	NA	2.1	0.01397	Cuffdiff
ENSBTAG00000008434	5	110125415	110132060	GCAT	NA	NA	NA	-1.68	0.02335	Cuffdiff
ENSBTAG00000008553	5	107909393	107934878	B4GALNT3	NA	NA	NA	-1.69	0.04042	Cuffdiff
ENSBTAG00000009226	23	9133906	9166228	SCUBE3	NA	NA	NA	3.83	0.02335	Cuffdiff
ENSBTAG00000009282	X	91723575	91734163	PORCN	NA	NA	NA	2.28	0.00577	Cuffdiff
ENSBTAG00000009523	X	19608676	19659279	SLC9A6	NA	NA	NA	2.22	0.03805	Cuffdiff
ENSBTAG00000009585	18	34733118	34743031	CDH16	NA	NA	NA	-2.41	0.01005	Cuffdiff
ENSBTAG00000009621	16	41507401	41508463		NA	NA	NA	NA	0.00577	Cuffdiff
ENSBTAG00000009733	8	82460864	82491694	FBP1	NA	NA	NA	-2.13	0.04042	Cuffdiff
ENSBTAG00000009772	7	98947946	99003794	LIX1	NA	NA	NA	-1.98	0.03805	Cuffdiff
ENSBTAG00000010156	12	15518992	15522535		NA	NA	NA	2.79	0.03378	Cuffdiff
ENSBTAG00000010647	8	79336288	79743284	NTRK2	NA	NA	NA	1.71	0.03607	Cuffdiff
ENSBTAG00000010852	23	31343551	31373121		NA	NA	NA	-3.75	0.00577	Cuffdiff
ENSBTAG00000010932	28	24397288	24447263	DNAJC12	NA	NA	NA	-2.83	0.00577	Cuffdiff
ENSBTAG00000011487	26	34501797	34518069	PLEKHS1	NA	NA	NA	2	0.01397	Cuffdiff
ENSBTAG00000012628	15	66580653	66637083	SLC1A2	NA	NA	NA	-3.24	0.00577	Cuffdiff
ENSBTAG00000012780	19	9441748	9471498	LPO	NA	NA	NA	-2.94	0.00577	Cuffdiff
ENSBTAG00000012794	5	66950501	67040705	PAH	NA	NA	NA	-2.81	0.00577	Cuffdiff
ENSBTAG00000012866	10	10945425	10999244	THBS4	NA	NA	NA	2.14	0.03607	Cuffdiff
ENSBTAG00000012916	8	31871390	31872132		NA	NA	NA	-3.22	0.0498	Cuffdiff
ENSBTAG00000012918	23	22162642	22189911	CRISP3	NA	NA	NA	-4.01	0.00577	Cuffdiff
ENSBTAG00000013210	3	8322938	8331146	ADAMTS4	NA	NA	NA	2.29	0.00577	Cuffdiff
ENSBTAG00000013303	13	64794728	64841518	ACSS2	NA	NA	NA	-2	0.00577	Cuffdiff
ENSBTAG00000013662	1	43541936	43717619	COL8A1	NA	NA	NA	3.81	0.00577	Cuffdiff
ENSBTAG00000014229	25	16821399	16908660	SYT17	NA	NA	NA	-2.26	0.04042	Cuffdiff
ENSBTAG00000015441	11	10717554	10732398	ACTG2	NA	NA	NA	3.35	0.00577	Cuffdiff
ENSBTAG00000016026	1	127132777	127229651	PCOLCE2	NA	NA	NA	2.41	0.00577	Cuffdiff
ENSBTAG00000016208	13	67663138	67697607	TGM2	NA	NA	NA	2.73	0.02051	Cuffdiff
ENSBTAG00000016305	1	74545919	74630220	ATP13A4	NA	NA	NA	-3.27	0.04817	Cuffdiff
ENSBTAG00000016688	X	66722399	66723397		NA	NA	NA	NA	0.00577	Cuffdiff
ENSBTAG00000016874	7	12366856	12370535		NA	NA	NA	-1.41	0.04817	Cuffdiff
ENSBTAG00000017104	3	15482856	15486936	MUC1	NA	NA	NA	-2.25	0.00577	Cuffdiff
ENSBTAG00000017167	17	2652180	2657479	LRAT	NA	NA	NA	-3.02	0.04455	Cuffdiff
ENSBTAG00000017537	13	78319020	78368752	PTGIS	NA	NA	NA	1.69	0.02883	Cuffdiff
ENSBTAG00000017672	18	58028567	58036098	HAS1	NA	NA	NA	NA	0.00577	Cuffdiff
ENSBTAG00000017834	16	1041923	1055957	PRELP	NA	NA	NA	1.53	0.02883	Cuffdiff
ENSBTAG00000018424	3	116650278	116662501	ACKR3	NA	NA	NA	1.69	0.02335	Cuffdiff
ENSBTAG00000018506	5	58013470	58014035		NA	NA	NA	NA	0.04281	Cuffdiff
ENSBTAG00000018777	1	68263141	68420954	ADCY5	NA	NA	NA	2.47	0.03151	Cuffdiff
ENSBTAG00000019517	25	33787889	33820672	ELN	NA	NA	NA	1.62	0.03805	Cuffdiff
ENSBTAG00000019587	14	40275716	40307947	PI15	NA	NA	NA	1.95	0.03607	Cuffdiff
ENSBTAG00000019799	16	4562016	4574093	FCAMR	NA	NA	NA	-2.03	0.02051	Cuffdiff
ENSBTAG00000020729	10	72617792	72641194	DHRS7	NA	NA	NA	-1.51	0.03805	Cuffdiff
ENSBTAG00000021077	23	25375270	25388620		NA	NA	NA	1.37	0.0498	Cuffdiff
ENSBTAG00000021276	1	144067291	144071071	TFF3	NA	NA	NA	-1.66	0.0464	Cuffdiff
ENSBTAG00000021609	23	20206358	20250984	ADGRF1	NA	NA	NA	-2.77	0.00577	Cuffdiff
ENSBTAG00000023472	18	48282679	48286857	PPP1R14A	NA	NA	NA	1.63	0.04281	Cuffdiff
ENSBTAG00000025666	10	26814899	26815069	RPS29	NA	NA	NA	1.88	0.00577	Cuffdiff
ENSBTAG00000026710	2	119657309	119664584	C2orf72	NA	NA	NA	-1.96	0.04817	Cuffdiff
ENSBTAG00000026813	5	30080721	30084591	AQP5	NA	NA	NA	-2	0.04281	Cuffdiff
ENSBTAG00000027126	15	58050605	58064001	MUC15	NA	NA	NA	-3.11	0.00577	Cuffdiff
ENSBTAG00000027409	13	52437394	52447854	SLC4A11	NA	NA	NA	2.15	0.0464	Cuffdiff
ENSBTAG00000031753	23	31361715	31367294	BTN1A1	NA	NA	NA	-3.8	0.04042	Cuffdiff
ENSBTAG00000032531	22	48611898	48613043		NA	NA	NA	3.25	0.01005	Cuffdiff
ENSBTAG00000038532	15	52563234	52567329		NA	NA	NA	-2.18	0.00577	Cuffdiff
ENSBTAG00000043197	18	56396137	56396220	SNORD33	NA	NA	NA	NA	0.0498	Cuffdiff
ENSBTAG00000044027	12	81980948	82108529	ITGBL1	NA	NA	NA	1.95	0.03805	Cuffdiff
ENSBTAG00000045497	21	66764061	66764393		NA	NA	NA	NA	0.00577	Cuffdiff
ENSBTAG00000046135	14	69160054	69161571		NA	NA	NA	NA	0.02335	Cuffdiff
ENSBTAG00000046693	19	57472339	57477414		NA	NA	NA	NA	0.04817	Cuffdiff
ENSBTAG00000047613	6	119387684	119418513	HTRA3	NA	NA	NA	2.44	0.00577	Cuffdiff
ENSBTAG00000047957	26	21132751	21133969		NA	NA	NA	-2.84	0.00577	Cuffdiff
ENSBTAG00000048091	11	103283461	103287512		NA	NA	NA	-3.65	0.0174	Cuffdiff
ENSBTAG00000048250	6	87189736	87204439		NA	NA	NA	-3.18	0.00577	Cuffdiff
