# Supplementary material for: Genome-Wide Transcriptional and Post-transcriptional Regulation of Innate Immune and Defense Responses of Bovine Mammary Gland to Staphylococcus aureus
Source: Front Cell Infect Microbiol. 2016 Dec 26;6:193. doi: 10.3389/fcimb.2016.00193 (PMC5183581; doi:10.3389/fcimb.2016.00193)
Supplement: Supplementary file 13 [file Table8.xlsx]

## Sheet: Sheet1
Table S8. differentially expressed genes detected in high vs low
Ensembl_ID	Chr	Start	End	Gene_name	log2FC_edgeR	FDR_edgeR	Methods.x	log2FC_Cuffdiff	FDR_Cuffdiff		Note: the highlighted genes are commonly detected differeentially expressed genes (DEGs) by both edgeR and Cuffdiff2
ENSBTAG00000039035	3	8027845	8029776	HSPA6	4.62	1.64e-09	edgeR	4.65	0.00577
ENSBTAG00000007492	11	104474620	104505740	ADAMTSL2	-4.39	5.35e-07	edgeR	-4.49	0.00577
ENSBTAG00000012638	3	17163820	17165262	S100A12	4.1	5.37e-07	edgeR	3.98	0.00577
ENSBTAG00000021462	19	40981690	40983998	CSF3	4.12	5.37e-07	edgeR	4.21	0.00577
ENSBTAG00000020580	15	84389636	84404937	TCN1	4.67	1.5e-06	edgeR	4.85	0.00577
ENSBTAG00000006692	16	4478919	4484314	IL19	7.98	4.23e-06	edgeR	7.98	0.00577
ENSBTAG00000004714	7	17746040	17748352	MCEMP1	3.95	6.3e-06	edgeR	3.79	0.00577
ENSBTAG00000008851	18	57863011	57867573		3.07	6.31e-06	edgeR	3	0.02051
ENSBTAG00000020859	19	23403657	23411269	SERPINF2	4.12	6.31e-06	edgeR	4.26	0.00577
ENSBTAG00000039037	24	62364703	62384881		4.82	1.37e-05	edgeR	4.89	0.00577
ENSBTAG00000046218	11	87525614	87536326	KLF11	-2.6	2.6e-05	edgeR	-2.63	0.01397
ENSBTAG00000004148	13	74337277	74339570	SLPI	6.06	3.33e-05	edgeR	6.01	0.00577
ENSBTAG00000019716	6	90559882	90563647	IL-8	3.56	5.01e-05	edgeR	3.6	0.00577
ENSBTAG00000019123	25	2691854	2704324	MEFV	3.1	6.31e-05	edgeR	3.4	0.00577
ENSBTAG00000003741	26	24330861	24403159	NEURL1	-2.59	6.93e-05	edgeR	-2.83	0.01005
ENSBTAG00000004716	7	17737516	17738903	RETN	3.22	6.93e-05	edgeR	3.17	0.00577
ENSBTAG00000021518	15	29193486	29233495	TMPRSS4	-5.29	6.93e-05	edgeR	-5.72	0.00577
ENSBTAG00000045737	18	45337460	45339631		-3.25	6.93e-05	edgeR	-3.15	0.00577
ENSBTAG00000019554	8	82396095	82438817	FBP2	3.27	8.33e-05	edgeR	3.49	0.0464
ENSBTAG00000015865	11	68678749	68715047	CAPN14	5.41	9.03e-05	edgeR	5.49	0.00577
ENSBTAG00000008428	4	7528100	7556112	UPP1	2.49	9.88e-05	edgeR	2.34	0.03378
ENSBTAG00000013929	18	34746055	34749250	RRAD	4.06	0.000228	edgeR	4.2	0.00577
ENSBTAG00000006136	2	132636462	132657392	CDA	3.48	0.000239	edgeR	3.48	0.00577
ENSBTAG00000008366	19	40340981	40352870	STAC2	-3.93	0.000239	edgeR	-3.93	0.00577
ENSBTAG00000023198	24	62591413	62609170		5.07	0.000239	edgeR	5.18	0.03805
ENSBTAG00000006343	11	6721485	6757777	IL1R2	3.89	0.000264	edgeR	4.03	0.00577
ENSBTAG00000006221	18	25733029	25753920	ADGRG3	2.53	0.000284	edgeR	2.58	0.01397
ENSBTAG00000047904	17	55053667	55054749		3.28	0.000317	edgeR	3.13	0.01397
ENSBTAG00000020643	29	33240588	33255647	BARX2	-3.04	0.000332	edgeR	-3.31	0.00577
ENSBTAG00000014400	2	129927356	129942090	E2F2	2.48	0.000355	edgeR	2.53	0.02621
ENSBTAG00000018882	18	51926743	51931019		-3.78	0.000372	edgeR	-4	0.04281
ENSBTAG00000000720	8	82365269	82371037	CTSL	3.54	0.000397	edgeR	3.64	0.00577
ENSBTAG00000023026	24	12747969	12765314		3.85	0.000569	edgeR	3.8	0.03151
ENSBTAG00000013371	12	16418106	16456993	KIAA0226L	2.43	0.000581	edgeR	2.04	0.00577
ENSBTAG00000006566	18	46312178	46314341	FFAR2	3.6	0.000644	edgeR	3.35	0.04042
ENSBTAG00000017527	9	43886256	43937667	AIM1	3.15	0.000724	edgeR	3.2	0.00577
ENSBTAG00000013662	1	43541936	43717619	COL8A1	-5.56	0.000823	edgeR	-5.63	0.01397
ENSBTAG00000002123	13	26772494	26932201	MYO3A	-3.63	0.000829	edgeR	-3.67	0.03805
ENSBTAG00000014291	3	30942961	30957520	WNT2B	-4.5	0.000934	edgeR	-4.87	0.00577
ENSBTAG00000027409	13	52437394	52447854	SLC4A11	-5.16	0.000951	edgeR	-6.51	0.00577
ENSBTAG00000013578	3	32269408	32284496	CHI3L2	4.72	0.00104	edgeR	4.76	0.00577
ENSBTAG00000020582	25	2179213	2183525	PRSS22	2.65	0.00104	edgeR	2.69	0.00577
ENSBTAG00000032017	2	72523471	72527172	INHBB	-2.51	0.00104	edgeR	-2.48	0.00577
ENSBTAG00000047379	25	37125929	37175162		3.68	0.00104	edgeR	4.02	0.00577
ENSBTAG00000001444	23	27085415	27136954	TNXB	-2.8	0.00113	edgeR	-3.13	0.00577
ENSBTAG00000025250	19	14673890	14675910		2.33	0.00133	edgeR	2.34	0.02335
ENSBTAG00000039992	5	30728352	30735852		2.62	0.00135	edgeR	3.31	0.00577
ENSBTAG00000010343	6	115276058	115404039	C1QTNF7	-3	0.00141	edgeR	-3.44	0.02335
ENSBTAG00000024195	3	92779834	92789221	LDLRAD1	-3.08	0.00141	edgeR	-3.06	0.03151
ENSBTAG00000027225	27	5124123	5125987		3.7	0.00141	edgeR	3.9	0.00577
ENSBTAG00000045861	18	63479271	63486993	TARM1	2.9	0.00147	edgeR	3.05	0.02883
ENSBTAG00000006694	7	48661078	48669442	CXCL14	-2.19	0.00149	edgeR	-2.09	0.00577
ENSBTAG00000016849	13	74043097	74066950	PABPC1L	5.32	0.00159	edgeR	5.32	0.00577
ENSBTAG00000000634	3	117584073	117637812	MLPH	-2.9	0.00169	edgeR	-3.42	0.0174
ENSBTAG00000045808	5	120992689	120995979	IL17REL	3.1	0.00169	edgeR	3.18	0.01005
ENSBTAG00000031351	17	71606712	71619967	SEC14L4	-2.47	0.00198	edgeR	-2.64	0.04455
ENSBTAG00000006732	4	49526574	49615802	NRCAM	3.99	0.00206	edgeR	4	0.00577
ENSBTAG00000047786	29	40674002	40676155	LRRC10B	-5.79	0.00206	edgeR	-5.79	0.00577
ENSBTAG00000024340	4	67651907	67654339	TRIL	-2.71	0.00219	edgeR	-3.01	0.02335
ENSBTAG00000019665	11	46699166	46706152	IL1RN	3.21	0.00251	edgeR	3.18	0.00577
ENSBTAG00000019595	20	35999051	36178472	EGFLAM	-2.29	0.00255	edgeR	-2.16	0.01397
ENSBTAG00000012456	4	10372349	10419397	HEPACAM2	-2.57	0.00263	edgeR	-2.65	0.03151
ENSBTAG00000013443	5	56877709	56887195	SDR9C7	-2.61	0.00287	edgeR	-2.46	0.0174
ENSBTAG00000002450	15	83602863	83605727	FAM111A	2.1	0.00337	edgeR	2.07	0.00577
ENSBTAG00000000396	23	11051544	11055416	PIM1	2.28	0.0034	edgeR	2.34	0.00577
ENSBTAG00000009835	19	36731340	36792932	CACNA1G	-2.92	0.00343	edgeR	-3.63	0.03151
ENSBTAG00000011446	21	34626181	34651240	SEMA7A	2	0.00343	edgeR	2.07	0.00577
ENSBTAG00000018773	5	31090625	31097555	RND1	3.51	0.00354	edgeR	3.7	0.00577
ENSBTAG00000038042	2	106906773	106914272		2.92	0.00359	edgeR	2.9	0.02051
ENSBTAG00000001406	3	27300171	27324708	MAB21L3	4.03	0.00373	edgeR	4.14	0.00577
ENSBTAG00000001321	11	46410277	46418787	IL1B	2.87	0.00402	edgeR	2.92	0.00577
ENSBTAG00000005668	6	23816193	23898886	SLC39A8	3.31	0.00415	edgeR	3.14	0.00577
ENSBTAG00000012628	15	66580653	66637083	SLC1A2	4.75	0.00415	edgeR	4.51	0.00577
ENSBTAG00000021830	9	70734253	70804135	ENPP1	-2.13	0.00415	edgeR	-2.07	0.00577
ENSBTAG00000023659	18	24125366	24126333		2.28	0.00415	edgeR	2.29	0.00577
ENSBTAG00000004903	19	42356580	42361365	KRT15	-3.86	0.00418	edgeR	-4.09	0.00577
ENSBTAG00000000745	4	65830992	65845186	AQP1	-2.93	0.00425	edgeR	-3.01	0.00577
ENSBTAG00000002319	11	100603004	100777880		-3.64	0.00436	edgeR	-4.07	0.01005
ENSBTAG00000010841	3	22571922	22615024	FMO5	-2.07	0.00445	edgeR	-1.86	0.02051
ENSBTAG00000012640	3	17146918	17147898	S100A8	4.06	0.00456	edgeR	4.1	0.00577
ENSBTAG00000017593	23	15148077	15163188	TREM1	2.5	0.00461	edgeR	2.66	0.00577
ENSBTAG00000003345	17	32712712	32889849	FAT4	-2.25	0.00468	edgeR	-2.23	0.00577
ENSBTAG00000017834	16	1041923	1055957	PRELP	-3.51	0.00491	edgeR	-3.65	0.00577
ENSBTAG00000019915	8	112578066	112639758	GSN	-2.33	0.00491	edgeR	-2.65	0.01005
ENSBTAG00000027513	6	90695494	90697557		3.25	0.005	edgeR	3.15	0.00577
ENSBTAG00000002551	5	88852393	88860007	KCNJ8	-2.68	0.00525	edgeR	-2.78	0.01397
ENSBTAG00000014762	21	20013719	20031094	ISG20	2.4	0.00548	edgeR	2.42	0.00577
ENSBTAG00000000507	5	27977007	27992869	NR4A1	-3.51	0.00616	edgeR	-3.48	0.00577
ENSBTAG00000002923	22	12613418	12627354	CX3CR1	-3.29	0.00616	edgeR	-3.25	0.00577
ENSBTAG00000007932	13	62106257	62151619	HCK	2.14	0.00616	edgeR	1.87	0.01005
ENSBTAG00000019517	25	33787889	33820672	ELN	-2.58	0.00616	edgeR	-2.8	0.00577
ENSBTAG00000038067	18	24106722	24108521		2.48	0.00616	edgeR	2.21	0.00577
ENSBTAG00000001785	13	53261635	53304213	TGM3	3.42	0.00618	edgeR	3.53	0.00577
ENSBTAG00000010667	17	72198073	72208758	PIK3IP1	-2.34	0.00619	edgeR	-2.7	0.02621
ENSBTAG00000002555	3	99641131	99646599	PDZK1IP1	3.63	0.00625	edgeR	3.75	0.00577
ENSBTAG00000007901	7	18767695	18834685	ADGRE1	2.83	0.00625	edgeR	2.81	0.00577
ENSBTAG00000014127	16	69263776	69271399	PTGS2	2.21	0.00631	edgeR	2.43	0.0174
ENSBTAG00000020755	16	38049259	38080862	SELP	2	0.00632	edgeR	2.07	0.00577
ENSBTAG00000010742	26	21056133	21108833	PKD2L1	3.03	0.00651	edgeR	3.23	0.00577
ENSBTAG00000015032	7	53446106	53448979	CD14	2.14	0.00707	edgeR	2.14	0.02051
ENSBTAG00000010155	19	14735718	14741999		1.77	0.0072	edgeR	1.76	0.00577
ENSBTAG00000016026	1	127132777	127229651	PCOLCE2	-3.06	0.00737	edgeR	-3.12	0.00577
ENSBTAG00000004645	21	24596916	24836070	ADAMTSL3	-2.1	0.00739	edgeR	-2.15	0.02621
ENSBTAG00000013205	1	77198182	77343645	IL1RAP	2.5	0.00745	edgeR	2.59	0.00577
ENSBTAG00000018777	1	68263141	68420954	ADCY5	-3.25	0.00766	edgeR	-3.89	0.00577
ENSBTAG00000043971	7	8930803	8970307	NOTCH3	-2.17	0.00784	edgeR	-2.42	0.00577
ENSBTAG00000013125	18	52202332	52215619	PLAUR	2.03	0.00792	edgeR	1.96	0.00577
ENSBTAG00000006984	16	5105577	5124229	CD55	1.82	0.00796	edgeR	1.88	0.0174
ENSBTAG00000009292	19	6237391	6239838	TMEM100	-3.27	0.00806	edgeR	-3.53	0.03378
ENSBTAG00000017863	28	25631917	25647735	SRGN	1.78	0.00832	edgeR	1.91	0.00577
ENSBTAG00000016874	7	12366856	12370535		1.91	0.0085	edgeR	1.91	0.00577
ENSBTAG00000046744	7	12733954	12742933	PALM3	-3.16	0.0085	edgeR	-3.47	0.02051
ENSBTAG00000000057	3	15470302	15480443	THBS3	-3.27	0.0088	edgeR	-3.56	0.00577
ENSBTAG00000005244	12	32842604	32844825	RASL11A	-2.54	0.00892	edgeR	-2.86	0.04817
ENSBTAG00000000735	21	26481215	26490869	BCL2A1	2.09	0.00913	edgeR	2.15	0.01005
ENSBTAG00000002080	14	47005560	47013935	NOV	-3.36	0.00975	edgeR	-3.27	0.00577
ENSBTAG00000015739	19	47721711	47747246	MRC2	-2.78	0.0102	edgeR	-3.14	0.00577
ENSBTAG00000013888	21	48214179	48217962	FOXA1	-2.17	0.0106	edgeR	-2.24	0.0464
ENSBTAG00000009998	10	81396104	81494769	GALNT16	-1.85	0.0107	edgeR	-1.89	0.03151
ENSBTAG00000008441	19	54458856	54459555	SOCS3	1.77	0.0112	edgeR	1.82	0.02051
ENSBTAG00000001562	5	25929035	25936083	NFE2	2.51	0.0123	edgeR	2.58	0.00577
ENSBTAG00000018571	11	7121609	7141103	IL1RL1	2.63	0.0128	edgeR	2.58	0.02621
ENSBTAG00000019887	18	39204698	39218132		3.6	0.0132	edgeR	4.36	0.02883
ENSBTAG00000002030	3	114309328	114336917	SPP2	-3.86	0.0136	edgeR	-3.86	0.02883
ENSBTAG00000002340	4	72833497	72862043	STEAP4	2.31	0.0136	edgeR	1.83	0.02335
ENSBTAG00000008240	1	154923159	154967566	GALNT15	-3.85	0.0139	edgeR	-4.44	0.00577
ENSBTAG00000038706	18	24112351	24114381		3.23	0.0139	edgeR	1.56	0.04817
ENSBTAG00000005140	2	133632742	133634622		-1.73	0.014	edgeR	-2.02	0.00577
ENSBTAG00000030114	7	62809304	62809404	bta-mir-143	-3.34	0.0141	edgeR	-2.49	0.00577
ENSBTAG00000012247	16	52424102	52428456	MXRA8	-2.51	0.0143	edgeR	-2.8	0.00577
ENSBTAG00000015046	22	50928327	50941427	MST1R	1.96	0.0145	edgeR	1.89	0.02621
ENSBTAG00000032819	1	71072051	71085633	MUC20	3.93	0.0147	edgeR	4.01	0.0174
ENSBTAG00000002624	24	46196113	46290465	PSTPIP2	1.95	0.0149	edgeR	1.86	0.01005
ENSBTAG00000014921	4	31578311	31582667	IL6	3.61	0.0151	edgeR	4.09	0.00577
ENSBTAG00000006720	3	21983348	21999397	GJA5	-4	0.0156	edgeR	-4.03	0.00577
ENSBTAG00000008922	5	74226738	74228722	APOL6	-4.97	0.0159	edgeR	-4.97	0.00577
ENSBTAG00000010531	11	20493493	20499001	CYP1B1	-2.36	0.0178	edgeR	-2.36	0.03151
ENSBTAG00000007531	5	75641217	75659769	NCF4	1.87	0.0179	edgeR	1.87	0.00577
ENSBTAG00000005431	22	17961211	18018234	LMCD1	-1.88	0.0191	edgeR	-2.01	0.00577
ENSBTAG00000014207	7	18391616	18408987	ADAMTS10	-1.89	0.0191	edgeR	-2.26	0.00577
ENSBTAG00000013736	6	115981183	116105180	PROM1	2.21	0.0194	edgeR	2.3	0.00577
ENSBTAG00000005379	16	3367787	3384777	SLC41A1	1.73	0.0195	edgeR	1.74	0.03607
ENSBTAG00000002097	25	17146668	17201619	TMC5	5.22	0.0211	edgeR	5.35	0.00577
ENSBTAG00000009658	11	66762701	66788487	PLEK	2.17	0.0219	edgeR	2.26	0.00577
ENSBTAG00000045822	15	74915626	74916613		-2.22	0.0219	edgeR	-2.53	0.00577
ENSBTAG00000012671	7	64295657	64339418	TNIP1	1.53	0.0221	edgeR	1.58	0.02051
ENSBTAG00000001981	3	33337960	33373481	SLC6A17	-3.23	0.0234	edgeR	-3.4	0.00577
ENSBTAG00000019070	19	33357141	33382707	PMP22	-1.78	0.0234	edgeR	-1.73	0.01397
ENSBTAG00000013054	3	106724609	106737437	MFSD2A	2.75	0.0241	edgeR	2.91	0.02051
ENSBTAG00000031252	15	75507140	75567303	CD82	1.84	0.0243	edgeR	1.87	0.00577
ENSBTAG00000048155	11	106822997	106831824		1.89	0.0243	edgeR	1.81	0.00577
ENSBTAG00000005718	8	25129168	25142901	PLIN2	2.26	0.0243	edgeR	2.28	0.02621
ENSBTAG00000020342	16	39957137	39971282	MYOC	-2.78	0.0245	edgeR	-3.1	0.00577
ENSBTAG00000007596	14	72386751	72399660	GEM	-2.06	0.0259	edgeR	-2.01	0.02335
ENSBTAG00000018165	23	32681207	32763526	FAM65B	1.85	0.0264	edgeR	1.9	0.0464
ENSBTAG00000010927	18	14096667	14174040	CBFA2T3	-2.23	0.0267	edgeR	-2.46	0.00577
ENSBTAG00000001429	20	4337739	4356155	NEURL1B	-1.86	0.0269	edgeR	-1.96	0.00577
ENSBTAG00000023411	1	136747035	136790649		2.21	0.0273	edgeR	2.42	0.00577
ENSBTAG00000019354	11	46785772	46812769	PAX8	2.92	0.0273	edgeR	2.87	0.0464
ENSBTAG00000007129	15	42548308	42674631	MRVI1	-2.3	0.0275	edgeR	-2.46	0.00577
ENSBTAG00000027051	2	125784497	125811602	PTAFR	1.69	0.0275	edgeR	1.64	0.00577
ENSBTAG00000011207	7	17106394	17114222	CNN1	-2.65	0.0297	edgeR	-2.92	0.00577
ENSBTAG00000021321	13	60343084	60351717	SDCBP2	3.84	0.0305	edgeR	3.94	0.00577
ENSBTAG00000013755	1	69801844	69899676	ITGB5	-1.98	0.0308	edgeR	-2.16	0.00577
ENSBTAG00000040398	6	73368358	73396166	MGC148692	-2.14	0.0309	edgeR	-2.81	0.02621
ENSBTAG00000014465	25	36198560	36206859	SERPINE1	1.82	0.0311	edgeR	1.79	0.00577
ENSBTAG00000020250	21	22949800	23048041	SLC28A1	3.48	0.0315	edgeR	3.24	0.01005
ENSBTAG00000038134	18	35125731	35146419	ZDHHC1	-1.61	0.032	edgeR	-1.72	0.03378
ENSBTAG00000008951	2	131791680	131857642	ALPL	2.55	0.0322	edgeR	2.69	0.00577
ENSBTAG00000005021	20	64147933	64352311	SEMA5A	-1.96	0.0324	edgeR	-2.06	0.02621
ENSBTAG00000016819	2	122723225	122783830	FABP3	3.02	0.0342	edgeR	3.37	0.03151
ENSBTAG00000013688	10	86595706	86608816	PGF	-2.45	0.0343	edgeR	-2.79	0.03805
ENSBTAG00000004680	19	25792457	25815845	SLC13A5	2.44	0.0348	edgeR	2.52	0.02335
ENSBTAG00000037693	7	14314680	14378558	MUC16	3.38	0.0353	edgeR	3.37	0.00577
ENSBTAG00000003574	5	115683472	115697601	KIAA1644	-2.57	0.0362	edgeR	-2.55	0.04455
ENSBTAG00000007581	19	34084460	34104983	ADORA2B	2.45	0.0363	edgeR	2.37	0.00577
ENSBTAG00000010464	17	69431677	69478074	MN1	-2.25	0.0375	edgeR	-2.57	0.02621
ENSBTAG00000019771	7	44926931	44939347	PALM	-1.76	0.0378	edgeR	-1.91	0.00577
ENSBTAG00000006031	7	92510676	92699410	ADGRV1	-2.51	0.0403	edgeR	-2.35	0.01005
ENSBTAG00000013530	23	27399306	27402825	DDAH2	-1.99	0.0403	edgeR	-2.18	0.01397
ENSBTAG00000007383	24	31675533	32049400	ZNF521	-1.65	0.0414	edgeR	-1.83	0.0464
ENSBTAG00000011238	3	9022904	9053379	CD48	1.73	0.0414	edgeR	1.72	0.01005
ENSBTAG00000019636	8	10662268	10796378	SCARA5	-2.05	0.0426	edgeR	-2.28	0.00577
ENSBTAG00000001492	20	35248388	35347535	FYB	2.02	0.0435	edgeR	2.09	0.00577
ENSBTAG00000024406	4	25258619	25271426	AGR2	3.07	0.0435	edgeR	3.14	0.01005
ENSBTAG00000005353	2	108075460	108082534	DES	-2.84	0.044	edgeR	-3.23	0.00577
ENSBTAG00000013071	16	47942386	47947791	GPR153	-2.55	0.0444	edgeR	-2.85	0.00577
ENSBTAG00000047613	6	119387684	119418513	HTRA3	-2.69	0.0445	edgeR	-3.06	0.00577
ENSBTAG00000010562	16	77367502	77389361	CD34	-1.89	0.0447	edgeR	-1.98	0.00577
ENSBTAG00000023472	18	48282679	48286857	PPP1R14A	-2.34	0.0453	edgeR	-2.63	0.00577
ENSBTAG00000017722	16	37973199	38045988		1.73	0.0454	edgeR	1.82	0.0174
ENSBTAG00000002912	4	79986254	79997754	INHBA	-3.78	0.0463	edgeR	-3.9	0.0174
ENSBTAG00000013909	1	58428032	58464999	BOC	-1.65	0.0463	edgeR	-1.68	0.04817
ENSBTAG00000018517	8	42109679	42141155	VLDLR	1.76	0.0486	edgeR	1.83	0.02051
ENSBTAG00000038532	15	52563234	52567329		2.67	0.049	edgeR	2.77	0.00577
ENSBTAG00000014486	12	36901244	36922492	ATP12A	5.52	2.79e-11	edgeR	NA	NA
ENSBTAG00000035224	24	62427625	62451599		6.69	1.64e-09	edgeR	NA	NA
ENSBTAG00000037554	24	62394583	62406502		4.87	7.75e-08	edgeR	NA	NA
ENSBTAG00000030343	5	106208179	106216757	FGF23	4.61	1.77e-07	edgeR	NA	NA
ENSBTAG00000012052	2	135836956	135864707	PADI4	4.08	6.06e-07	edgeR	NA	NA
ENSBTAG00000025531	23	27793273	27794712	PSORS1C2	7.75	6.06e-07	edgeR	NA	NA
ENSBTAG00000012201	25	37025335	37044626		4.9	4.23e-06	edgeR	NA	NA
ENSBTAG00000013732	4	89805491	89823611	GPR37	-3.93	4.23e-06	edgeR	NA	NA
ENSBTAG00000001382	16	3479418	3498921	SLC26A9	4.78	6.31e-06	edgeR	NA	NA
ENSBTAG00000019881	7	32973283	33031108		3.73	2e-05	edgeR	NA	NA
ENSBTAG00000037558	6	90822748	90824841		3.23	2.52e-05	edgeR	NA	NA
ENSBTAG00000009294	21	66740466	66760017	DEGS2	-3.49	3.2e-05	edgeR	NA	NA
ENSBTAG00000023832	26	25960809	25972557	ADAM8	2.5	3.33e-05	edgeR	NA	NA
ENSBTAG00000017602	29	36619711	36645779	TMEM45B	-4.34	4.42e-05	edgeR	NA	NA
ENSBTAG00000010833	22	16886273	16896124	IL17RE	-2.73	6.93e-05	edgeR	NA	NA
ENSBTAG00000034238	25	2536214	2540270	ZSCAN10	4.99	6.93e-05	edgeR	NA	NA
ENSBTAG00000001051	18	63467220	63474744	OSCAR	2.59	7.03e-05	edgeR	NA	NA
ENSBTAG00000024980	11	19179548	19302492	VIT	-3.15	7.15e-05	edgeR	NA	NA
ENSBTAG00000014382	3	83834791	83876648	KANK4	-3.36	8.97e-05	edgeR	NA	NA
ENSBTAG00000004685	22	17372630	17613438	SRGAP3	-3.3	9.13e-05	edgeR	NA	NA
ENSBTAG00000047815	18	50417677	50424483		-6.41	9.13e-05	edgeR	NA	NA
ENSBTAG00000020095	15	84485248	84492848	MS4A3	5.21	9.88e-05	edgeR	NA	NA
ENSBTAG00000046152	4	106123753	106206190	MGAM	3.31	9.88e-05	edgeR	NA	NA
ENSBTAG00000000569	1	73973533	73976720	HES1	-2.59	0.000118	edgeR	NA	NA
ENSBTAG00000010610	6	25889906	25894862	DDIT4L	-4.31	0.000122	edgeR	NA	NA
ENSBTAG00000013364	26	10504440	10540469	LIPM	2.57	0.000122	edgeR	NA	NA
ENSBTAG00000021903	23	32901068	32942727	KIAA0319	-4.53	0.000122	edgeR	NA	NA
ENSBTAG00000031519	22	52858272	52862341		7.26	0.000123	edgeR	NA	NA
ENSBTAG00000006810	6	87327028	87335880	ODAM	7.06	0.000152	edgeR	NA	NA
ENSBTAG00000047107	17	40818491	40848672	TNIP3	3.89	0.000168	edgeR	NA	NA
ENSBTAG00000011847	8	85499333	85524670	ASPN	-3.42	0.000204	edgeR	NA	NA
ENSBTAG00000010634	6	4372937	4376146	NDNF	-3.02	0.000206	edgeR	NA	NA
ENSBTAG00000006440	10	12264594	12291146	IGDCC4	-3.57	0.000208	edgeR	NA	NA
ENSBTAG00000002110	10	9994010	10066954	DMGDH	-3.35	0.000216	edgeR	NA	NA
ENSBTAG00000004574	6	12092955	12201473	UGT8	-3.11	0.000219	edgeR	NA	NA
ENSBTAG00000015830	7	5187675	5199183	SLC5A5	6.52	0.000226	edgeR	NA	NA
ENSBTAG00000020597	16	39505828	39532677	FMO3	-4.07	0.000234	edgeR	NA	NA
ENSBTAG00000022779	12	10667343	10690088	OLFM4	3.44	0.000239	edgeR	NA	NA
ENSBTAG00000029970	4	69327760	69327844	bta-mir-196b	-5.09	0.000256	edgeR	NA	NA
ENSBTAG00000046911	22	12145566	12234035	SCN10A	3.82	0.000256	edgeR	NA	NA
ENSBTAG00000008327	19	57567606	57577938	CD300LB	4.14	0.000286	edgeR	NA	NA
ENSBTAG00000038234	10	10072118	10082600	BHMT2	-3.7	0.000286	edgeR	NA	NA
ENSBTAG00000014439	16	35975651	36045361	KMO	3.54	0.000294	edgeR	NA	NA
ENSBTAG00000018147	2	58582461	58712391	NXPH2	-3.48	0.000305	edgeR	NA	NA
ENSBTAG00000006523	9	97399159	97404522	SOD2	2.91	0.000349	edgeR	NA	NA
ENSBTAG00000044021	11	70768387	70813750	FAM179A	-3.3	0.000355	edgeR	NA	NA
ENSBTAG00000031814	17	63302947	63311098	SDS	2.72	0.000372	edgeR	NA	NA
ENSBTAG00000043991	26	18136427	18196310	SLIT1	-3.28	0.000378	edgeR	NA	NA
ENSBTAG00000022395	29	26693329	26696498		7.49	0.00039	edgeR	NA	NA
ENSBTAG00000014530	3	35969787	36337030	NTNG1	-3.06	0.000409	edgeR	NA	NA
ENSBTAG00000018300	12	34673864	34757696	TNFRSF19	-3.03	0.000409	edgeR	NA	NA
ENSBTAG00000045936	23	11093689	11132861		4.34	0.000409	edgeR	NA	NA
ENSBTAG00000003163	13	55329942	55342707	RBBP8NL	-2.49	0.00042	edgeR	NA	NA
ENSBTAG00000046482	10	26113954	26114424		5.7	0.00042	edgeR	NA	NA
ENSBTAG00000006187	19	34685357	34687892	MFAP4	-3.54	0.000425	edgeR	NA	NA
ENSBTAG00000013534	19	45241325	45250609	GFAP	-7.52	0.000427	edgeR	NA	NA
ENSBTAG00000013452	10	52152813	52169474	AQP9	3.04	0.000514	edgeR	NA	NA
ENSBTAG00000002998	1	72086119	72109936	MFI2	2.69	0.00054	edgeR	NA	NA
ENSBTAG00000015821	15	42759305	42796464	AMPD3	2.29	0.000575	edgeR	NA	NA
ENSBTAG00000002937	7	12206055	12266930	ADGRE3	2.7	0.000579	edgeR	NA	NA
ENSBTAG00000009868	25	36174074	36176834	VGF	4.13	0.000595	edgeR	NA	NA
ENSBTAG00000000226	27	36903867	36907355	DKK4	4.68	0.000659	edgeR	NA	NA
ENSBTAG00000013305	25	10178375	10200646		3.53	0.000665	edgeR	NA	NA
ENSBTAG00000014620	20	1903854	1907281	FOXI1	-3.33	0.000823	edgeR	NA	NA
ENSBTAG00000047093	1	47062525	47063840		6.8	0.000929	edgeR	NA	NA
ENSBTAG00000012969	6	19381413	19511148	DKK2	-3.16	0.000991	edgeR	NA	NA
ENSBTAG00000001042	11	68232862	68255606	MXD1	2.04	0.000999	edgeR	NA	NA
ENSBTAG00000021928	11	104176568	104180741	FAM69B	-2.9	0.000999	edgeR	NA	NA
ENSBTAG00000016283	10	89488356	89523829	TMEM63C	-3.82	0.001	edgeR	NA	NA
ENSBTAG00000038149	18	61091348	61143063	NLRP12	2.63	0.00104	edgeR	NA	NA
ENSBTAG00000035182	24	62340435	62350499	SERPINB13	2.91	0.00108	edgeR	NA	NA
ENSBTAG00000019801	3	92245963	92260622	FAM151A	-2.28	0.00113	edgeR	NA	NA
ENSBTAG00000017554	9	43832805	43884018	RTN4IP1	2.86	0.00118	edgeR	NA	NA
ENSBTAG00000004043	18	63174842	63177907		2.4	0.00129	edgeR	NA	NA
ENSBTAG00000021166	16	72811911	72814133	FAM71A	4.71	0.00129	edgeR	NA	NA
ENSBTAG00000006024	21	34903758	34906887	ISLR	-4.82	0.00141	edgeR	NA	NA
ENSBTAG00000006686	6	20450525	20529959	NPNT	-2.83	0.00141	edgeR	NA	NA
ENSBTAG00000006811	1	36837036	37123463	EPHA3	-4.17	0.00141	edgeR	NA	NA
ENSBTAG00000017478	14	11892028	11907430	GSDMC	-3.17	0.00141	edgeR	NA	NA
ENSBTAG00000047116	20	71565056	71570576	TPPP	-2.47	0.00141	edgeR	NA	NA
ENSBTAG00000004040	6	86810496	86835733	UGT2A3	5.71	0.00147	edgeR	NA	NA
ENSBTAG00000000737	10	58902923	58996135	DMXL2	2.84	0.00159	edgeR	NA	NA
ENSBTAG00000009797	17	47630080	47712174	RIMBP2	-2.82	0.0016	edgeR	NA	NA
ENSBTAG00000009171	18	61410278	61417516		3.82	0.00169	edgeR	NA	NA
ENSBTAG00000015592	5	25825586	25827510	GPR84	3.25	0.00169	edgeR	NA	NA
ENSBTAG00000017540	28	14999858	15136823	FAM13C	-2.34	0.00169	edgeR	NA	NA
ENSBTAG00000019428	22	53851969	53858019		2.11	0.00169	edgeR	NA	NA
ENSBTAG00000021240	14	62247265	62451661	DCSTAMP	2.55	0.00169	edgeR	NA	NA
ENSBTAG00000009438	6	82560093	82962887	EPHA5	-3.85	0.00211	edgeR	NA	NA
ENSBTAG00000009748	15	30450602	30455935	MFRP	4.62	0.00212	edgeR	NA	NA
ENSBTAG00000017378	5	105799704	105837839	GALNT8	-3.3	0.00212	edgeR	NA	NA
ENSBTAG00000007073	12	16184646	16242341	CPB2	2.85	0.00215	edgeR	NA	NA
ENSBTAG00000020105	8	76468680	76484933		-7.48	0.00215	edgeR	NA	NA
ENSBTAG00000022394	29	26711467	26714908		5.57	0.00215	edgeR	NA	NA
ENSBTAG00000011274	5	103899878	103906801	ENO2	-3.86	0.00218	edgeR	NA	NA
ENSBTAG00000003045	13	36326194	36333080	BAMBI	-2.65	0.00223	edgeR	NA	NA
ENSBTAG00000009192	3	98660627	98684828		3.87	0.00223	edgeR	NA	NA
ENSBTAG00000021647	18	62838472	62849020	FCAR	2.58	0.00223	edgeR	NA	NA
ENSBTAG00000046805	18	50345655	50352744	CYP2F1	-5.46	0.00223	edgeR	NA	NA
ENSBTAG00000017674	16	52595746	52599094	SCNN1D	2.11	0.00225	edgeR	NA	NA
ENSBTAG00000000259	3	32183907	32203685	CHIA	4.04	0.00249	edgeR	NA	NA
ENSBTAG00000010316	7	16054555	16061272	ICAM5	2.89	0.00249	edgeR	NA	NA
ENSBTAG00000002471	22	26101271	26322519	CHL1	-2.85	0.00251	edgeR	NA	NA
ENSBTAG00000004224	7	16534413	16544398	C19orf38	2.5	0.00254	edgeR	NA	NA
ENSBTAG00000000301	2	111598716	111600550		2.6	0.00257	edgeR	NA	NA
ENSBTAG00000027407	13	54526443	54527951	TNFRSF6B	2.43	0.00261	edgeR	NA	NA
ENSBTAG00000024911	26	10464922	10496553	LIPN	6.54	0.00262	edgeR	NA	NA
ENSBTAG00000004608	18	57574117	57583637		2.95	0.00264	edgeR	NA	NA
ENSBTAG00000021743	14	45995145	46040760	ZNF704	-2.74	0.00264	edgeR	NA	NA
ENSBTAG00000046583	3	91919532	91925379	TMEM61	-3.36	0.00264	edgeR	NA	NA
ENSBTAG00000014761	29	40456336	40466766		2.61	0.00279	edgeR	NA	NA
ENSBTAG00000006447	25	18605635	18656582	ACSM3	-2.64	0.00307	edgeR	NA	NA
ENSBTAG00000016936	7	12726019	12727906		-2.41	0.00307	edgeR	NA	NA
ENSBTAG00000043948	20	29121455	29566631	HCN1	5.42	0.00307	edgeR	NA	NA
ENSBTAG00000006998	18	48481124	48494788	RASGRP4	1.95	0.00308	edgeR	NA	NA
ENSBTAG00000007051	27	23856777	23857658	CLDN23	-2.92	0.00317	edgeR	NA	NA
ENSBTAG00000046768	4	76720883	76725301	IGFBP1	-7.05	0.00332	edgeR	NA	NA
ENSBTAG00000002150	23	24346988	24350509	IL17	4.43	0.00336	edgeR	NA	NA
ENSBTAG00000019440	12	90532576	90541989	PROZ	2.86	0.00337	edgeR	NA	NA
ENSBTAG00000009870	3	118182616	118184696	HES6	-3.81	0.00354	edgeR	NA	NA
ENSBTAG00000006726	24	8587478	8645504	CCDC102B	-3.58	0.00355	edgeR	NA	NA
ENSBTAG00000018189	1	146527931	146532166		1.98	0.00355	edgeR	NA	NA
ENSBTAG00000005308	15	7148661	7165793	ANGPTL5	-5.81	0.00373	edgeR	NA	NA
ENSBTAG00000014220	4	40457450	40560780		-2.19	0.00384	edgeR	NA	NA
ENSBTAG00000009631	2	127356739	127362422	ZNF683	-2.27	0.00386	edgeR	NA	NA
ENSBTAG00000019212	11	80842561	80844195	KCNS3	-2.79	0.00388	edgeR	NA	NA
ENSBTAG00000002821	10	12099600	12114284	CILP	-2.9	0.0041	edgeR	NA	NA
ENSBTAG00000013201	12	30136998	30159808	ALOX5AP	2.07	0.0041	edgeR	NA	NA
ENSBTAG00000011941	5	44351615	44357569		4.7	0.00423	edgeR	NA	NA
ENSBTAG00000016116	12	33647815	33648405		2.3	0.00426	edgeR	NA	NA
ENSBTAG00000019137	2	29933317	29994583	SCN7A	-5.77	0.00431	edgeR	NA	NA
ENSBTAG00000006877	14	76757695	77111545	MMP16	-2.76	0.00468	edgeR	NA	NA
ENSBTAG00000008945	17	63278104	63289816	SDSL	2.36	0.00468	edgeR	NA	NA
ENSBTAG00000012057	15	84361364	84380392	GIF	3.21	0.00468	edgeR	NA	NA
ENSBTAG00000032051	11	44724159	44731845		-3.17	0.00468	edgeR	NA	NA
ENSBTAG00000018948	18	53991370	54022923	HIF3A	-3.11	0.00476	edgeR	NA	NA
ENSBTAG00000034372	25	2214197	2217438		2.71	0.0049	edgeR	NA	NA
ENSBTAG00000010578	7	62769961	62773956	IL17B	-2.07	0.00509	edgeR	NA	NA
ENSBTAG00000015690	7	20831528	20841683	PLIN4	-2.81	0.00516	edgeR	NA	NA
ENSBTAG00000013334	3	110001845	110012507	CSF3R	3.08	0.00518	edgeR	NA	NA
ENSBTAG00000000106	24	4308177	4325743	FAM69C	-3.04	0.00531	edgeR	NA	NA
ENSBTAG00000014340	5	20995380	21002991	KERA	-3.13	0.00549	edgeR	NA	NA
ENSBTAG00000048104	18	42370950	42371571		2.14	0.00549	edgeR	NA	NA
ENSBTAG00000014600	14	10821670	11047549	ADCY8	-2.72	0.00574	edgeR	NA	NA
ENSBTAG00000029857	7	62810733	62810820	bta-mir-145	-3.76	0.00581	edgeR	NA	NA
ENSBTAG00000005041	11	72920571	72971981	CIB4	-3.15	0.00596	edgeR	NA	NA
ENSBTAG00000047740	27	5185069	5186724		3.17	0.00606	edgeR	NA	NA
ENSBTAG00000014143	27	6692314	6736965	ASB5	3.63	0.00609	edgeR	NA	NA
ENSBTAG00000012295	18	19032743	19124256	NKD1	-3.15	0.00616	edgeR	NA	NA
ENSBTAG00000017390	6	46127372	46155777	LGI2	-4.21	0.00616	edgeR	NA	NA
ENSBTAG00000019379	19	22167563	22186258	TUSC5	-5.12	0.00616	edgeR	NA	NA
ENSBTAG00000022588	14	34427579	34830956	C8orf34	2.73	0.00616	edgeR	NA	NA
ENSBTAG00000033835	3	8229236	8234089	MPZ	-6.59	0.00616	edgeR	NA	NA
ENSBTAG00000045620	19	43863080	43863268	U2	7.17	0.00616	edgeR	NA	NA
ENSBTAG00000015127	13	74393120	74412880	SDC4	1.85	0.00619	edgeR	NA	NA
ENSBTAG00000021876	10	56678901	56805084	WDR72	-3.92	0.00619	edgeR	NA	NA
ENSBTAG00000021282	4	11840470	11911742	SGCE	-2.02	0.0062	edgeR	NA	NA
ENSBTAG00000007503	21	55882606	55899913	STRC	2.12	0.00625	edgeR	NA	NA
ENSBTAG00000008832	19	16110980	16114069	CCL1	4.55	0.00625	edgeR	NA	NA
ENSBTAG00000037429	9	17302418	17303587	HTR1B	-3.7	0.00625	edgeR	NA	NA
ENSBTAG00000039337	7	8389985	8399577		5.78	0.00625	edgeR	NA	NA
ENSBTAG00000046862	2	122053749	122057011	MARCKSL1	2.21	0.00626	edgeR	NA	NA
ENSBTAG00000038093	4	11912009	11921418	PEG10	-2.47	0.00627	edgeR	NA	NA
ENSBTAG00000022514	3	12546984	12563851	CD5L	-4.28	0.00659	edgeR	NA	NA
ENSBTAG00000002025	5	33340318	33341883	AMIGO2	-2.27	0.00666	edgeR	NA	NA
ENSBTAG00000024115	3	105414636	105435303	FOXO6	-6.7	0.00666	edgeR	NA	NA
ENSBTAG00000000936	10	26150711	26153125	SLC39A2	2.64	0.00683	edgeR	NA	NA
ENSBTAG00000000919	9	25873435	25884617	HEY2	-3.34	0.0069	edgeR	NA	NA
ENSBTAG00000038961	3	11055065	11056394		7.04	0.007	edgeR	NA	NA
ENSBTAG00000046455	21	71432821	71432927	U6	7.04	0.007	edgeR	NA	NA
ENSBTAG00000026637	9	41263086	41332371		2.06	0.00706	edgeR	NA	NA
ENSBTAG00000006354	18	39173135	39179293		3.43	0.00707	edgeR	NA	NA
ENSBTAG00000009891	21	59397853	59491932	PPP4R4	-2.78	0.00707	edgeR	NA	NA
ENSBTAG00000010314	7	16051851	16052907	ICAM4	3.29	0.00707	edgeR	NA	NA
ENSBTAG00000017369	8	46594200	46690016	MAMDC2	-2.2	0.00707	edgeR	NA	NA
ENSBTAG00000008870	13	74191215	74196365	KCNS1	2.73	0.0072	edgeR	NA	NA
ENSBTAG00000002092	23	10836790	10848749	PI16	-3.27	0.00731	edgeR	NA	NA
ENSBTAG00000010543	7	39936164	39946911	FGFR4	-2.93	0.00752	edgeR	NA	NA
ENSBTAG00000006734	5	77857448	77924511	BICD1	-2.22	0.00752	edgeR	NA	NA
ENSBTAG00000008463	22	11789927	11801567	SLC22A14	2.97	0.00752	edgeR	NA	NA
ENSBTAG00000018473	2	71099131	71134074	MARCO	2.76	0.00764	edgeR	NA	NA
ENSBTAG00000012919	18	26021950	26043124	MMP15	-1.91	0.00766	edgeR	NA	NA
ENSBTAG00000015902	3	66382018	66445670	PTGFR	-2.58	0.00803	edgeR	NA	NA
ENSBTAG00000046010	25	38342493	38343056	BHLHA15	3.89	0.00807	edgeR	NA	NA
ENSBTAG00000010062	4	48956493	49014467	SLC26A4	3.78	0.00821	edgeR	NA	NA
ENSBTAG00000016052	12	29866540	29902118		6.2	0.00828	edgeR	NA	NA
ENSBTAG00000003353	18	23962442	24002080	SLC6A2	-2.43	0.00832	edgeR	NA	NA
ENSBTAG00000005063	14	2839180	2842655	THEM6	-2.28	0.00832	edgeR	NA	NA
ENSBTAG00000013920	1	58469279	58575453	CFAP44	-1.96	0.00832	edgeR	NA	NA
ENSBTAG00000004813	8	103170080	103284200	SUSD1	1.95	0.00832	edgeR	NA	NA
ENSBTAG00000024526	27	22570243	22576884		-2.36	0.00872	edgeR	NA	NA
ENSBTAG00000011445	8	60420015	60439343	TMEM8B	-1.89	0.0088	edgeR	NA	NA
ENSBTAG00000026322	5	44652535	44656613		4.15	0.00887	edgeR	NA	NA
ENSBTAG00000047191	5	105762455	105764041		-2.66	0.00887	edgeR	NA	NA
ENSBTAG00000013469	19	39793401	39852765	SRCIN1	-2.89	0.00893	edgeR	NA	NA
ENSBTAG00000016163	17	71434468	71437372	OSM	2.5	0.00893	edgeR	NA	NA
ENSBTAG00000011961	6	90673205	90674173		2.56	0.00895	edgeR	NA	NA
ENSBTAG00000013015	22	15467487	15499957	CCDC13	-2.12	0.00895	edgeR	NA	NA
ENSBTAG00000016149	20	35092195	35158959	C9	3.33	0.00895	edgeR	NA	NA
ENSBTAG00000030432	10	101571088	101629775	TTC8	-1.79	0.00913	edgeR	NA	NA
ENSBTAG00000039597	1	4893290	4894998	KRTAP27-1	7.8	0.00913	edgeR	NA	NA
ENSBTAG00000023270	24	10434674	10515343	CDH19	-2.83	0.00922	edgeR	NA	NA
ENSBTAG00000032531	22	48611898	48613043		-4.02	0.00942	edgeR	NA	NA
ENSBTAG00000031278	13	60355542	60362412	SNPH	-2.04	0.00956	edgeR	NA	NA
ENSBTAG00000020564	5	44533886	44559481		5.24	0.00958	edgeR	NA	NA
ENSBTAG00000022971	5	44421169	44426117		4.86	0.00959	edgeR	NA	NA
ENSBTAG00000008158	24	54728527	54786445	CCDC68	-2.45	0.00969	edgeR	NA	NA
ENSBTAG00000001315	8	21763506	21768460	DMRTA1	-2.28	0.00977	edgeR	NA	NA
ENSBTAG00000006233	20	31484954	31510630	NIM1K	-3.95	0.00978	edgeR	NA	NA
ENSBTAG00000008900	5	28622128	28637016	CELA1	-2.17	0.00988	edgeR	NA	NA
ENSBTAG00000016424	25	2478689	2488857	MMP25	2.26	0.0101	edgeR	NA	NA
ENSBTAG00000003986	7	52505097	52513059	CXXC5	-1.84	0.0102	edgeR	NA	NA
ENSBTAG00000005670	2	136480737	136491543	ARHGEF19	-2.35	0.0103	edgeR	NA	NA
ENSBTAG00000014051	14	59137214	59436333	ANGPT1	-2.59	0.0104	edgeR	NA	NA
ENSBTAG00000016574	25	292324	299280	RGS11	-2.46	0.0105	edgeR	NA	NA
ENSBTAG00000008026	13	52575278	52576188	OXT	-4.72	0.0106	edgeR	NA	NA
ENSBTAG00000008380	10	15103981	15196986	ITGA11	-2.82	0.0106	edgeR	NA	NA
ENSBTAG00000039686	3	92260763	92309036	ACOT11	-2.13	0.0106	edgeR	NA	NA
ENSBTAG00000018390	15	84972313	85011313	GLB1L2	-2.79	0.0107	edgeR	NA	NA
ENSBTAG00000033554	9	34623078	34661582	TRAPPC3L	-2.12	0.0109	edgeR	NA	NA
ENSBTAG00000025101	19	27490118	27500094	ASGR2	1.82	0.0109	edgeR	NA	NA
ENSBTAG00000039310	22	11766155	11774268	SLC22A13	2.76	0.0109	edgeR	NA	NA
ENSBTAG00000006685	16	4402474	4406421	IL10	2.04	0.011	edgeR	NA	NA
ENSBTAG00000007423	14	47432903	47461083	TNFRSF11B	-4.81	0.0111	edgeR	NA	NA
ENSBTAG00000002135	5	100740574	100747672	CD69	2.01	0.0112	edgeR	NA	NA
ENSBTAG00000003600	16	27679426	27748095	CAPN8	-2.34	0.0112	edgeR	NA	NA
ENSBTAG00000006579	15	54418559	54459500	P4HA3	-3.48	0.0112	edgeR	NA	NA
ENSBTAG00000012182	3	77571199	77573843	DIRAS3	-2.41	0.0112	edgeR	NA	NA
ENSBTAG00000016341	3	6228349	6426528	RGS5	-2.81	0.0112	edgeR	NA	NA
ENSBTAG00000018966	26	15372112	15701216	PLCE1	-1.8	0.0112	edgeR	NA	NA
ENSBTAG00000019234	23	47355128	47510231	BMP6	-1.94	0.0112	edgeR	NA	NA
ENSBTAG00000021811	13	60729756	60773778	ANGPT4	-2.48	0.0112	edgeR	NA	NA
ENSBTAG00000014154	5	99775091	99779613		-2.05	0.0113	edgeR	NA	NA
ENSBTAG00000047766	16	75539496	75540404	G0S2	2.03	0.0114	edgeR	NA	NA
ENSBTAG00000012710	13	66863225	66872531	GHRH	5.02	0.0115	edgeR	NA	NA
ENSBTAG00000010620	11	13463414	13490532	ATP6V1B1	-3.47	0.0118	edgeR	NA	NA
ENSBTAG00000018965	16	50847258	50898579	PRDM16	-3.08	0.012	edgeR	NA	NA
ENSBTAG00000012897	5	57874054	57898519	ITGA7	-2.81	0.0121	edgeR	NA	NA
ENSBTAG00000014011	10	58662512	58711813	TMOD2	-2.5	0.0121	edgeR	NA	NA
ENSBTAG00000013004	13	16278275	16404464	ITIH5	-2.43	0.0122	edgeR	NA	NA
ENSBTAG00000033169	4	49384791	49473121	LAMB4	3.58	0.0125	edgeR	NA	NA
ENSBTAG00000011359	19	51152180	51155591	CD7	-1.74	0.0128	edgeR	NA	NA
ENSBTAG00000015880	21	58949073	59007741	PRIMA1	-2.17	0.0128	edgeR	NA	NA
ENSBTAG00000003864	4	100282797	100324877	SLC13A4	2.93	0.0129	edgeR	NA	NA
ENSBTAG00000045535	4	115246102	115301688	GALNTL5	3.18	0.0129	edgeR	NA	NA
ENSBTAG00000035183	27	6194470	6196146		3.46	0.0136	edgeR	NA	NA
ENSBTAG00000024560	16	30304540	30359147	C1orf95	-2.04	0.0137	edgeR	NA	NA
ENSBTAG00000005985	24	5614221	5621035	CBLN2	-6.88	0.0138	edgeR	NA	NA
ENSBTAG00000019244	17	74356168	74364530	P2RX6	3.18	0.014	edgeR	NA	NA
ENSBTAG00000010652	7	4927816	4939026	PDE4C	-3.38	0.014	edgeR	NA	NA
ENSBTAG00000006037	13	73833119	73847404	WISP2	-2.45	0.0143	edgeR	NA	NA
ENSBTAG00000021133	27	12619929	12807702	TENM3	-2.46	0.0143	edgeR	NA	NA
ENSBTAG00000006859	18	51735956	51780801		1.81	0.0144	edgeR	NA	NA
ENSBTAG00000012637	11	45690020	45699417	C2orf40	-3.13	0.0145	edgeR	NA	NA
ENSBTAG00000016768	15	34769329	34791462	SCN3B	-4.22	0.0147	edgeR	NA	NA
ENSBTAG00000039652	29	37761271	37762491	PTGDR2	1.74	0.0148	edgeR	NA	NA
ENSBTAG00000012449	11	4632101	4685312	AFF3	-1.8	0.0149	edgeR	NA	NA
ENSBTAG00000013368	26	10542379	10570091	ANKRD22	1.87	0.0149	edgeR	NA	NA
ENSBTAG00000021685	13	54623917	54631595	EEF1A2	-4.41	0.0159	edgeR	NA	NA
ENSBTAG00000000707	14	9176079	9187850	WISP1	-2.05	0.0159	edgeR	NA	NA
ENSBTAG00000016906	5	56024278	56029202	CYP27B1	2.36	0.0162	edgeR	NA	NA
ENSBTAG00000039693	13	74669485	74692955		5.97	0.0162	edgeR	NA	NA
ENSBTAG00000040518	2	122343234	122344583		2.12	0.0162	edgeR	NA	NA
ENSBTAG00000012624	5	39422870	39442801	PDZRN4	-4.79	0.0165	edgeR	NA	NA
ENSBTAG00000012219	21	33574740	33610470	CSPG4	-2.18	0.0175	edgeR	NA	NA
ENSBTAG00000022484	12	69742532	69743248	SOX21	-3.18	0.0176	edgeR	NA	NA
ENSBTAG00000010858	18	16654447	16732300	ABCC11	-2.77	0.0183	edgeR	NA	NA
ENSBTAG00000030483	18	57419935	57425155	KLK7	-3.18	0.0184	edgeR	NA	NA
ENSBTAG00000001945	10	80078677	80113797	ARG2	1.93	0.0184	edgeR	NA	NA
ENSBTAG00000031184	29	49368787	49370785	CDKN1C	-2.03	0.0184	edgeR	NA	NA
ENSBTAG00000014435	23	27775678	27779418	TCF19	2.13	0.0185	edgeR	NA	NA
ENSBTAG00000011666	29	18084681	18090595	THRSP	-2.83	0.0186	edgeR	NA	NA
ENSBTAG00000009124	29	29274999	29317604	FEZ1	-2.94	0.0186	edgeR	NA	NA
ENSBTAG00000011405	20	71602439	71645343	CEP72	-1.93	0.0186	edgeR	NA	NA
ENSBTAG00000005085	2	127615050	127630608	TRIM63	-6.94	0.019	edgeR	NA	NA
ENSBTAG00000011952	6	87035926	87094952	SULT1E1	6.63	0.019	edgeR	NA	NA
ENSBTAG00000011932	16	68870182	68886786	PRG4	-3.35	0.0191	edgeR	NA	NA
ENSBTAG00000040253	7	73611117	73672127	ADRA1B	-3.92	0.0191	edgeR	NA	NA
ENSBTAG00000014167	15	52330181	52413459	RNF121	2.01	0.0194	edgeR	NA	NA
ENSBTAG00000008111	1	131669531	131722942	ESYT3	-2.77	0.0197	edgeR	NA	NA
ENSBTAG00000016801	3	3576688	3636911	RXRG	-4.22	0.0197	edgeR	NA	NA
ENSBTAG00000015707	23	15122242	15133440	TREML2	2.1	0.0198	edgeR	NA	NA
ENSBTAG00000008693	14	21456452	21464699	EFCAB1	-6.5	0.02	edgeR	NA	NA
ENSBTAG00000010551	3	9645440	9670496	ATP1A2	-2.97	0.0202	edgeR	NA	NA
ENSBTAG00000004384	5	57303355	57318372	APOF	5.91	0.0202	edgeR	NA	NA
ENSBTAG00000018994	1	95752049	95767928	TNFSF10	-1.7	0.0206	edgeR	NA	NA
ENSBTAG00000010907	5	25627052	25631242	PPP1R1A	-2.64	0.0207	edgeR	NA	NA
ENSBTAG00000011982	16	72740451	72753761	BATF3	1.98	0.0208	edgeR	NA	NA
ENSBTAG00000003871	18	50564356	50581387	CYP2B6	-2.64	0.0212	edgeR	NA	NA
ENSBTAG00000005633	20	7604086	7716625	ARHGEF28	-1.88	0.0217	edgeR	NA	NA
ENSBTAG00000023407	1	141269173	141271197	B3GALT5	-2.83	0.0219	edgeR	NA	NA
ENSBTAG00000047767	25	36120183	36130679	MUC3A	6.14	0.0219	edgeR	NA	NA
ENSBTAG00000000198	5	44443587	44448198		5.81	0.022	edgeR	NA	NA
ENSBTAG00000006108	17	73216822	73220883	MMP11	-1.87	0.0223	edgeR	NA	NA
ENSBTAG00000000886	15	57434891	57523813		5.86	0.0225	edgeR	NA	NA
ENSBTAG00000001558	10	104090288	104098734	PATL2	-4.03	0.0226	edgeR	NA	NA
ENSBTAG00000029884	4	95402308	95402393		5.86	0.0229	edgeR	NA	NA
ENSBTAG00000001010	18	4559081	4703601	ADAMTS18	-2.94	0.0234	edgeR	NA	NA
ENSBTAG00000010496	25	36741209	36770974	STAG3	-2.02	0.0234	edgeR	NA	NA
ENSBTAG00000005247	8	77785287	77910313	FRMD3	-2.24	0.0236	edgeR	NA	NA
ENSBTAG00000007969	22	16909073	16918353	CIDEC	-3.73	0.0236	edgeR	NA	NA
ENSBTAG00000026753	2	106936887	106940905		2.9	0.0237	edgeR	NA	NA
ENSBTAG00000013873	20	6360600	6365489	MSX2	-2.46	0.0237	edgeR	NA	NA
ENSBTAG00000016841	7	74334045	74472502	ATP10B	2.49	0.0238	edgeR	NA	NA
ENSBTAG00000005018	5	113843751	113862537	NFAM1	1.63	0.0239	edgeR	NA	NA
ENSBTAG00000039803	2	4819957	4901074	MYO7B	-3.37	0.0241	edgeR	NA	NA
ENSBTAG00000014829	5	43746464	43872342	MYRFL	1.85	0.0243	edgeR	NA	NA
ENSBTAG00000007615	22	27286727	27534171	CNTN3	-1.93	0.0244	edgeR	NA	NA
ENSBTAG00000001354	11	103928312	103936269	INPP5E	-1.75	0.0245	edgeR	NA	NA
ENSBTAG00000020319	28	44729723	44776997	ALOX5	-1.81	0.0245	edgeR	NA	NA
ENSBTAG00000017048	12	36744725	36779275	CENPJ	2.42	0.0252	edgeR	NA	NA
ENSBTAG00000009153	25	34125794	34143852	MLXIPL	-1.98	0.0252	edgeR	NA	NA
ENSBTAG00000007823	14	9262251	9508938	TG	1.88	0.0253	edgeR	NA	NA
ENSBTAG00000016041	18	50838734	50840531	B3GNT8	-1.92	0.0253	edgeR	NA	NA
ENSBTAG00000018130	2	97843887	97988140	MAP2	-1.63	0.0253	edgeR	NA	NA
ENSBTAG00000000517	24	33386429	33419545	ANKRD29	-1.88	0.0257	edgeR	NA	NA
ENSBTAG00000001952	11	1991029	2005653	PROM2	-1.58	0.0257	edgeR	NA	NA
ENSBTAG00000027676	15	52416834	52418796	IL18BP	2.69	0.0257	edgeR	NA	NA
ENSBTAG00000017268	19	20688679	20696227	PROCA1	-2.37	0.0257	edgeR	NA	NA
ENSBTAG00000012681	10	15470659	15537499	CORO2B	-1.86	0.0258	edgeR	NA	NA
ENSBTAG00000040082	4	69322975	69326738	HOXA10	-1.92	0.0258	edgeR	NA	NA
ENSBTAG00000013162	15	34216278	34220705	HSPA8	1.62	0.0259	edgeR	NA	NA
ENSBTAG00000011100	29	7433482	7473315	CTSC	2.17	0.0265	edgeR	NA	NA
ENSBTAG00000005230	1	110277782	110286193	SHOX2	-2.88	0.0269	edgeR	NA	NA
ENSBTAG00000031797	22	49946213	49950052	MANF	1.62	0.027	edgeR	NA	NA
ENSBTAG00000045633	1	120403009	120404088	AGTR1	-1.85	0.027	edgeR	NA	NA
ENSBTAG00000007043	21	60956931	60986261		3.3	0.0273	edgeR	NA	NA
ENSBTAG00000011338	10	2161055	2193663	NREP	-2.27	0.0275	edgeR	NA	NA
ENSBTAG00000044171	16	28441400	28580230	CNIH3	-2.89	0.0277	edgeR	NA	NA
ENSBTAG00000016575	25	309841	312520	PDIA2	-6.41	0.0277	edgeR	NA	NA
ENSBTAG00000014191	16	62804447	62845817	QSOX1	2.21	0.0279	edgeR	NA	NA
ENSBTAG00000016683	21	46065549	46068942	NFKBIA	1.5	0.0279	edgeR	NA	NA
ENSBTAG00000017509	28	24745815	24833215	MYPN	4.15	0.0279	edgeR	NA	NA
ENSBTAG00000044071	10	5409681	5410760	HRH2	1.74	0.0279	edgeR	NA	NA
ENSBTAG00000015825	5	31052621	31060822	CCDC65	2.76	0.0284	edgeR	NA	NA
ENSBTAG00000048249	27	5788620	5790534		3.12	0.0286	edgeR	NA	NA
ENSBTAG00000003458	2	23377568	23390741	CDCA7	-1.76	0.0286	edgeR	NA	NA
ENSBTAG00000009145	17	74366170	74369086	SLC7A4	3.17	0.0289	edgeR	NA	NA
ENSBTAG00000011558	11	2130834	2140973	GPAT2	-3.85	0.0295	edgeR	NA	NA
ENSBTAG00000014329	13	74314687	74317437		2.26	0.0296	edgeR	NA	NA
ENSBTAG00000009769	3	84711664	84712071		2.08	0.03	edgeR	NA	NA
ENSBTAG00000018765	1	67840125	67878028	SEMA5B	-2.1	0.03	edgeR	NA	NA
ENSBTAG00000046391	10	18928384	18935732	GRAMD2	1.87	0.0301	edgeR	NA	NA
ENSBTAG00000016514	17	546398	697915	CPE	-2.17	0.0305	edgeR	NA	NA
ENSBTAG00000003171	29	48217044	48378574	SHANK2	-1.71	0.0307	edgeR	NA	NA
ENSBTAG00000021280	1	144222210	144243229	TMPRSS3	5.79	0.0308	edgeR	NA	NA
ENSBTAG00000008144	9	41200985	41236600	PPIL6	-1.87	0.0309	edgeR	NA	NA
ENSBTAG00000037800	5	111045317	111048603	APOBEC3A	3.32	0.0311	edgeR	NA	NA
ENSBTAG00000018193	11	72831969	72868413	KCNK3	-2.48	0.0311	edgeR	NA	NA
ENSBTAG00000029927	2	20797606	20797704	bta-mir-10b	-6.16	0.0311	edgeR	NA	NA
ENSBTAG00000017456	25	36603211	36609285	NYAP1	-1.82	0.0313	edgeR	NA	NA
ENSBTAG00000025345	7	39191687	39196119	ARL10	-1.82	0.0314	edgeR	NA	NA
ENSBTAG00000003887	9	24240995	24273071	ECHDC1	2.37	0.032	edgeR	NA	NA
ENSBTAG00000004622	13	38782689	38833049	DZANK1	-1.78	0.032	edgeR	NA	NA
ENSBTAG00000000020	19	24854533	24885437	TRPV3	2.25	0.032	edgeR	NA	NA
ENSBTAG00000037537	18	57588055	57594260		2.06	0.032	edgeR	NA	NA
ENSBTAG00000008300	2	103881402	103950562	FN1	-2.13	0.0322	edgeR	NA	NA
ENSBTAG00000019241	19	27751729	27755716	FGF11	-2.32	0.0322	edgeR	NA	NA
ENSBTAG00000003291	5	101581511	101618950	RIMKLB	-1.6	0.0322	edgeR	NA	NA
ENSBTAG00000012629	2	121242594	121268659	ZNF362	-1.51	0.0322	edgeR	NA	NA
ENSBTAG00000046975	19	14568542	14573104		1.85	0.0322	edgeR	NA	NA
ENSBTAG00000024643	1	110986517	111211551	VEPH1	2.08	0.0324	edgeR	NA	NA
ENSBTAG00000012693	18	7809822	7917256		-1.85	0.0326	edgeR	NA	NA
ENSBTAG00000014058	6	116534190	116998914	LDB2	-1.58	0.0329	edgeR	NA	NA
ENSBTAG00000027080	10	82128379	82273227	SLC8A3	-6.33	0.0333	edgeR	NA	NA
ENSBTAG00000002335	7	67715959	67719274	HAND1	-5.01	0.0336	edgeR	NA	NA
ENSBTAG00000004078	4	114325568	114357974	KCNH2	-2.2	0.0337	edgeR	NA	NA
ENSBTAG00000004468	8	86686388	86689386	BARX1	-2.79	0.0337	edgeR	NA	NA
ENSBTAG00000011824	8	85453019	85468721	OGN	-2.26	0.0337	edgeR	NA	NA
ENSBTAG00000009331	7	5995888	6095676	CPAMD8	-2.24	0.0341	edgeR	NA	NA
ENSBTAG00000037778	6	90811062	90813079		2.25	0.0343	edgeR	NA	NA
ENSBTAG00000008540	9	97750746	97787561	SLC22A1	3.04	0.0344	edgeR	NA	NA
ENSBTAG00000005679	25	37902689	37918783	TMEM130	-4.03	0.0345	edgeR	NA	NA
ENSBTAG00000016676	13	31202455	31278293	PTER	-1.6	0.0345	edgeR	NA	NA
ENSBTAG00000026376	25	10417665	10425321	SNN	1.48	0.0346	edgeR	NA	NA
ENSBTAG00000006676	15	58477427	58481142	FIBIN	-2.67	0.0353	edgeR	NA	NA
ENSBTAG00000046447	1	148569292	148581291		2.58	0.0355	edgeR	NA	NA
ENSBTAG00000006630	18	24996725	25036121	SLC12A3	-2.16	0.0357	edgeR	NA	NA
ENSBTAG00000029905	19	23651140	23651240	bta-mir-132	5.69	0.0357	edgeR	NA	NA
ENSBTAG00000047412	16	41541499	41552708	TNFSF18	2.47	0.0358	edgeR	NA	NA
ENSBTAG00000008650	13	11729423	11787953	CAMK1D	-2.02	0.0362	edgeR	NA	NA
ENSBTAG00000010382	1	69935163	69961881	MUC13	2.87	0.0364	edgeR	NA	NA
ENSBTAG00000005363	18	48458630	48461577	GGN	-2.26	0.0367	edgeR	NA	NA
ENSBTAG00000007882	11	105182214	105394448	CACNA1B	-2.01	0.0372	edgeR	NA	NA
ENSBTAG00000016771	20	20854607	20860584	PLK2	-1.5	0.0373	edgeR	NA	NA
ENSBTAG00000018059	1	64897608	64919556	CD80	1.65	0.0373	edgeR	NA	NA
ENSBTAG00000008056	13	26937414	26999001	GAD2	-6.06	0.0375	edgeR	NA	NA
ENSBTAG00000008487	25	34091771	34096054	VPS37D	-1.86	0.0375	edgeR	NA	NA
ENSBTAG00000023207	22	43222428	43259967	FAM3D	2.39	0.0375	edgeR	NA	NA
ENSBTAG00000027327	13	75966858	75972885	OCSTAMP	1.99	0.0375	edgeR	NA	NA
ENSBTAG00000036423	26	22930890	22930995	bta-mir-146b	3.83	0.0375	edgeR	NA	NA
ENSBTAG00000046611	21	9617226	9635374		-1.5	0.0375	edgeR	NA	NA
ENSBTAG00000019929	2	9651631	9760100	ITGAV	1.83	0.0375	edgeR	NA	NA
ENSBTAG00000008942	3	113219680	113266318	NGEF	-2.22	0.0378	edgeR	NA	NA
ENSBTAG00000017826	3	118043316	118073266	SCLY	2.32	0.0378	edgeR	NA	NA
ENSBTAG00000003432	25	36366140	36396646	ZAN	-3.12	0.0378	edgeR	NA	NA
ENSBTAG00000013170	2	92490401	92495797	CTLA4	2.39	0.0378	edgeR	NA	NA
ENSBTAG00000019813	1	81005168	81018328	ADIPOQ	-1.92	0.0378	edgeR	NA	NA
ENSBTAG00000008641	4	40775885	40830619	GNAT3	-6.06	0.0381	edgeR	NA	NA
ENSBTAG00000038904	23	27038200	27041581	PRRT1	-1.92	0.0386	edgeR	NA	NA
ENSBTAG00000003950	2	5034439	5044966	PROC	-6.16	0.0388	edgeR	NA	NA
ENSBTAG00000004287	6	105171716	105275204	EVC	-1.72	0.0388	edgeR	NA	NA
ENSBTAG00000024081	8	85540501	85579683	ECM2	-2.04	0.0391	edgeR	NA	NA
ENSBTAG00000016712	3	57553954	57588483		-3.38	0.0392	edgeR	NA	NA
ENSBTAG00000001803	9	53977189	54030371	FHL5	-3.46	0.0392	edgeR	NA	NA
ENSBTAG00000002361	16	2837111	2875234	TMCC2	-2.34	0.0393	edgeR	NA	NA
ENSBTAG00000015985	14	3639632	3640717	GPR20	-3.63	0.0393	edgeR	NA	NA
ENSBTAG00000007079	12	16255788	16320221	LCP1	1.53	0.0396	edgeR	NA	NA
ENSBTAG00000009828	15	28909315	28916825	FXYD2	-2.7	0.0403	edgeR	NA	NA
ENSBTAG00000011784	2	126276335	126291824	FGR	1.6	0.0403	edgeR	NA	NA
ENSBTAG00000030885	18	62447620	62471100	SSC5D	-2.68	0.0403	edgeR	NA	NA
ENSBTAG00000015176	23	49921820	49930811	C6orf201	-1.82	0.0405	edgeR	NA	NA
ENSBTAG00000018446	2	34173878	34193022	GCA	1.72	0.0405	edgeR	NA	NA
ENSBTAG00000001265	1	81127291	81135756	HRG	-2.42	0.0409	edgeR	NA	NA
ENSBTAG00000012972	6	18512364	18533033	CYP2U1	-1.55	0.0414	edgeR	NA	NA
ENSBTAG00000015309	15	6917402	6947618		-2.36	0.0417	edgeR	NA	NA
ENSBTAG00000012560	8	69976552	69979463	SFTPC	3.23	0.0419	edgeR	NA	NA
ENSBTAG00000004004	5	113160819	113174721	CSDC2	-2.23	0.0422	edgeR	NA	NA
ENSBTAG00000004988	6	47468324	47479538	CCKAR	2.04	0.0422	edgeR	NA	NA
ENSBTAG00000008539	8	77234224	77236116	ENHO	-2.21	0.0425	edgeR	NA	NA
ENSBTAG00000016327	10	65395125	65427753	SLC28A2	2.15	0.0425	edgeR	NA	NA
ENSBTAG00000019348	18	63276864	63284020		1.52	0.0425	edgeR	NA	NA
ENSBTAG00000048153	28	1681116	1764828		-3.13	0.0425	edgeR	NA	NA
ENSBTAG00000002164	16	62138403	62214479	AXDND1	2.57	0.0434	edgeR	NA	NA
ENSBTAG00000018119	4	60940663	61125662	AOAH	1.91	0.0435	edgeR	NA	NA
ENSBTAG00000021425	21	34248044	34259808	LMAN1L	2.52	0.0435	edgeR	NA	NA
ENSBTAG00000017284	25	555010	556679	RHBDL1	-1.63	0.044	edgeR	NA	NA
ENSBTAG00000026505	20	21948512	21948937		-2.92	0.0444	edgeR	NA	NA
ENSBTAG00000006156	6	115687877	115716694	BST1	1.68	0.0444	edgeR	NA	NA
ENSBTAG00000022396	29	26668047	26671801		2.51	0.0444	edgeR	NA	NA
ENSBTAG00000005604	1	65002248	65014687	POPDC2	-3.25	0.0445	edgeR	NA	NA
ENSBTAG00000046588	4	59970936	59973819	DNAJB9	1.59	0.0445	edgeR	NA	NA
ENSBTAG00000007553	5	105538144	105540341	KCNA5	-2.37	0.0446	edgeR	NA	NA
ENSBTAG00000008430	20	37965076	38018890	RANBP3L	-3.67	0.0446	edgeR	NA	NA
ENSBTAG00000020203	29	44993275	44994609	TMEM151A	3.75	0.0446	edgeR	NA	NA
ENSBTAG00000020257	29	26244554	26303070	PTPN5	1.92	0.045	edgeR	NA	NA
ENSBTAG00000004494	5	56179509	56186416	B4GALNT1	-1.74	0.0453	edgeR	NA	NA
ENSBTAG00000024852	22	52189557	52191061		2.97	0.0453	edgeR	NA	NA
ENSBTAG00000019093	3	39926298	39948945		-1.58	0.0454	edgeR	NA	NA
ENSBTAG00000014930	13	61900820	61915380	MYLK2	-2.43	0.0455	edgeR	NA	NA
ENSBTAG00000009607	15	76826958	76832191	GYLTL1B	-1.77	0.0457	edgeR	NA	NA
ENSBTAG00000019355	10	100981353	101066199	KCNK10	5.58	0.0457	edgeR	NA	NA
ENSBTAG00000014176	13	61619569	61628687	REM1	-2.05	0.0464	edgeR	NA	NA
ENSBTAG00000018576	11	72671399	72760767	DPYSL5	-3.05	0.0464	edgeR	NA	NA
ENSBTAG00000003628	4	106332950	106339086	PRSS58	5.8	0.0465	edgeR	NA	NA
ENSBTAG00000030124	1	5378510	5378601		5.8	0.0465	edgeR	NA	NA
ENSBTAG00000000835	13	82162091	82259990	BCAS1	-1.72	0.0466	edgeR	NA	NA
ENSBTAG00000045978	4	106481301	106481799		-5.95	0.0468	edgeR	NA	NA
ENSBTAG00000039571	13	12494415	12536635	PROSER2	-1.73	0.0475	edgeR	NA	NA
ENSBTAG00000010998	2	90139395	90172951	CFLAR	1.44	0.0478	edgeR	NA	NA
ENSBTAG00000011623	19	10903733	11032401	VMP1	1.5	0.048	edgeR	NA	NA
ENSBTAG00000025405	10	87110563	87132202	BATF	1.97	0.0482	edgeR	NA	NA
ENSBTAG00000015191	25	14577546	14643306	ABCC6	2.76	0.0483	edgeR	NA	NA
ENSBTAG00000017043	2	94940392	94941459	GPR1	-2.86	0.0486	edgeR	NA	NA
ENSBTAG00000016223	4	66785266	66851245	SCRN1	-2.05	0.049	edgeR	NA	NA
ENSBTAG00000011578	15	66454331	66541790	CD44	1.47	0.0492	edgeR	NA	NA
ENSBTAG00000021836	13	54276808	54284473	TCEA2	-1.6	0.0492	edgeR	NA	NA
ENSBTAG00000010820	15	56384700	56404335	WNT11	-2.16	0.0495	edgeR	NA	NA
ENSBTAG00000044023	4	9792303	10039520	CDK6	1.7	0.0495	edgeR	NA	NA
ENSBTAG00000013918	6	78991885	79313522	ADGRL3	-1.93	0.0497	edgeR	NA	NA
ENSBTAG00000016854	21	62895825	62964704	AK7	-1.7	0.0499	edgeR	NA	NA
ENSBTAG00000000185	X	731932	759484	SLC6A14	NA	NA	NA	4.61	0.00577
ENSBTAG00000000436	9	76766557	76776874	TNFAIP3	NA	NA	NA	1.56	0.02051
ENSBTAG00000000563	22	11646791	11651003	MYD88	NA	NA	NA	1.39	0.0464
ENSBTAG00000000570	28	13562993	13615888	RET	NA	NA	NA	1.83	0.02335
ENSBTAG00000000598	13	42562167	42566091		NA	NA	NA	-1.73	0.02883
ENSBTAG00000000945	18	10632350	10688580	ATP2C2	NA	NA	NA	2.17	0.01005
ENSBTAG00000000973	1	152301468	152306134	KCNJ15	NA	NA	NA	2.37	0.02335
ENSBTAG00000001303	17	58405437	58418688	HSPB8	NA	NA	NA	-1.83	0.0174
ENSBTAG00000001545	6	46724553	46749777	SLC34A2	NA	NA	NA	2.25	0.03378
ENSBTAG00000001874	22	49953523	50134786	DOCK3	NA	NA	NA	1.64	0.00577
ENSBTAG00000002473	7	18236517	18243581	ANGPTL4	NA	NA	NA	-2.65	0.01005
ENSBTAG00000002680	19	15792361	15810652	TMEM132E	NA	NA	NA	-2.86	0.00577
ENSBTAG00000002699	6	71796318	71917431	KIT	NA	NA	NA	-1.44	0.04455
ENSBTAG00000002804	7	63496230	63532702	PDGFRB	NA	NA	NA	-1.55	0.03607
ENSBTAG00000003176	29	33546279	33577319	JAM3	NA	NA	NA	-1.56	0.03151
ENSBTAG00000003326	20	10071640	10108491	NAIP	NA	NA	NA	1.62	0.02335
ENSBTAG00000003474	10	77387906	77408370	RAB15	NA	NA	NA	1.81	0.0174
ENSBTAG00000003835	10	66751296	66755026	BMP4	NA	NA	NA	-2.21	0.03378
ENSBTAG00000004014	22	58990282	59038424	FBLN2	NA	NA	NA	-1.68	0.01005
ENSBTAG00000004094	6	104149824	104202396	SPARCL1	NA	NA	NA	-2.14	0.01005
ENSBTAG00000004261	6	109224627	109228237	SPON2	NA	NA	NA	-1.7	0.03607
ENSBTAG00000004337	5	25631976	25658534	PDE1B	NA	NA	NA	-2.46	0.02883
ENSBTAG00000004432	X	63497121	63590236	CHRDL1	NA	NA	NA	-2.4	0.01005
ENSBTAG00000004757	18	50173268	50202104	LTBP4	NA	NA	NA	-1.76	0.01005
ENSBTAG00000004860	7	26237929	26329594	SLC27A6	NA	NA	NA	2.09	0.03607
ENSBTAG00000004899	26	35198881	35385824	ABLIM1	NA	NA	NA	-1.55	0.02051
ENSBTAG00000005250	X	39639906	39653687	BGN	NA	NA	NA	-2.3	0.00577
ENSBTAG00000005419	4	114249782	114262317	AOC1	NA	NA	NA	-2.37	0.03607
ENSBTAG00000005945	15	25419219	25434051	NXPE4	NA	NA	NA	2.67	0.00577
ENSBTAG00000006253	4	93609408	93636607	FLNC	NA	NA	NA	-2.52	0.00577
ENSBTAG00000006263	25	18102959	18118225	GP2	NA	NA	NA	2.59	0.00577
ENSBTAG00000006276	19	53978217	53984772	C1QTNF1	NA	NA	NA	-2.02	0.01005
ENSBTAG00000006434	6	7388728	7590933	SYNPO2	NA	NA	NA	-1.83	0.00577
ENSBTAG00000006505	3	17176217	17179005	S100A9	NA	NA	NA	3.21	0.00577
ENSBTAG00000006675	21	29553201	29673109	PCSK6	NA	NA	NA	-3.27	0.00577
ENSBTAG00000006745	17	2823021	2830960	FGG	NA	NA	NA	2.37	0.00577
ENSBTAG00000007319	21	71145150	71156637	JAG2	NA	NA	NA	-1.65	0.01005
ENSBTAG00000007352	3	33302949	33325104	KCNC4	NA	NA	NA	2.52	0.01005
ENSBTAG00000007698	7	4507987	4513857	TMEM59L	NA	NA	NA	-1.84	0.04817
ENSBTAG00000007765	2	73379885	73441557	TFCP2L1	NA	NA	NA	-2.38	0.02335
ENSBTAG00000007850	22	48615397	48630387	ITIH4	NA	NA	NA	-4.15	0.00577
ENSBTAG00000008008	17	3949710	3963032	TLR2	NA	NA	NA	2.06	0.00577
ENSBTAG00000008124	X	118112447	118186827		NA	NA	NA	2.47	0.00577
ENSBTAG00000008259	12	52417589	52424159	IRG1	NA	NA	NA	1.83	0.02051
ENSBTAG00000008434	5	110125415	110132060	GCAT	NA	NA	NA	2.02	0.01397
ENSBTAG00000009012	1	111027804	111033868	PTX3	NA	NA	NA	3.02	0.03378
ENSBTAG00000009086	21	35057678	35082119	LOXL1	NA	NA	NA	-2.08	0.02051
ENSBTAG00000009226	23	9133906	9166228	SCUBE3	NA	NA	NA	-4.25	0.02621
ENSBTAG00000009419	15	31213143	31240221	TRIM29	NA	NA	NA	-2.04	0.00577
ENSBTAG00000009430	22	13075303	13192146	MYRIP	NA	NA	NA	-3.31	0.01397
ENSBTAG00000009568	7	16826651	16849106	KANK2	NA	NA	NA	-1.69	0.01005
ENSBTAG00000009585	18	34733118	34743031	CDH16	NA	NA	NA	5.17	0.00577
ENSBTAG00000009733	8	82460864	82491694	FBP1	NA	NA	NA	2.36	0.0174
ENSBTAG00000009812	6	90645964	90648076		NA	NA	NA	2.51	0.00577
ENSBTAG00000010007	23	10036666	10045045	MAPK13	NA	NA	NA	1.79	0.02335
ENSBTAG00000010164	3	118074855	118096926	ESPNL	NA	NA	NA	2.34	0.03378
ENSBTAG00000010647	8	79336288	79743284	NTRK2	NA	NA	NA	-1.85	0.04817
ENSBTAG00000010991	24	25854675	25863535	TTR	NA	NA	NA	-1.63	0.04281
ENSBTAG00000011316	3	108990074	108999453	ZC3H12A	NA	NA	NA	1.52	0.03805
ENSBTAG00000011400	7	40312121	40325975	DBN1	NA	NA	NA	-1.65	0.00577
ENSBTAG00000011424	8	60267452	60274815	TPM2	NA	NA	NA	-1.69	0.03151
ENSBTAG00000011473	13	66306260	66314230	MYL9	NA	NA	NA	-1.97	0.01005
ENSBTAG00000011730	19	40691138	40692346	TCAP	NA	NA	NA	-2.31	0.00577
ENSBTAG00000011810	11	97836904	97859547	ANGPTL2	NA	NA	NA	-2.24	0.0174
ENSBTAG00000012047	8	39632638	39719731	JAK2	NA	NA	NA	1.49	0.02051
ENSBTAG00000012054	29	46143363	46150095	ALDH3B2	NA	NA	NA	1.79	0.02335
ENSBTAG00000012491	X	148404252	148409530		NA	NA	NA	-5.09	0.01005
ENSBTAG00000012514	3	93728705	93751305	PODN	NA	NA	NA	-2.36	0.00577
ENSBTAG00000012780	19	9441748	9471498	LPO	NA	NA	NA	3.11	0.00577
ENSBTAG00000012794	5	66950501	67040705	PAH	NA	NA	NA	3.61	0.00577
ENSBTAG00000012848	2	124819576	124906896	PTPRU	NA	NA	NA	-1.88	0.01005
ENSBTAG00000012918	23	22162642	22189911	CRISP3	NA	NA	NA	2.26	0.00577
ENSBTAG00000013066	29	50046626	50065230	IGF2	NA	NA	NA	-1.51	0.03378
ENSBTAG00000013163	13	51968275	51981601	ADAM33	NA	NA	NA	-2.33	0.00577
ENSBTAG00000013366	15	44175366	44203114	NRIP3	NA	NA	NA	-2.71	0.02883
ENSBTAG00000013981	21	45302740	45321878	SPTSSA	NA	NA	NA	2.02	0.00577
ENSBTAG00000014001	21	55810061	55829462	MAP1A	NA	NA	NA	-1.68	0.03378
ENSBTAG00000014215	29	37751108	37759830		NA	NA	NA	1.52	0.03151
ENSBTAG00000014229	25	16821399	16908660	SYT17	NA	NA	NA	2.2	0.04042
ENSBTAG00000014261	20	40349625	40373064	TARS	NA	NA	NA	1.51	0.04455
ENSBTAG00000014575	X	61685327	61824307	COL4A5	NA	NA	NA	-2.36	0.04817
ENSBTAG00000014788	9	89558649	89563595	AKAP12	NA	NA	NA	-1.71	0.03607
ENSBTAG00000014912	16	925081	935131	FMOD	NA	NA	NA	-2.04	0.00577
ENSBTAG00000014932	X	139018055	139033616	ARSE	NA	NA	NA	-2.33	0.00577
ENSBTAG00000015061	18	61040309	61046259		NA	NA	NA	2.48	0.04455
ENSBTAG00000015735	7	8431773	8450807		NA	NA	NA	4.56	0.00577
ENSBTAG00000016197	15	29788875	29836450	PHLDB1	NA	NA	NA	-1.65	0.00577
ENSBTAG00000016444	20	56709603	56758641	FAM134B	NA	NA	NA	2.31	0.03378
ENSBTAG00000017098	13	63247711	63254775	BPIFA1	NA	NA	NA	3.68	0.04281
ENSBTAG00000017104	3	15482856	15486936	MUC1	NA	NA	NA	4.36	0.00577
ENSBTAG00000017165	14	68478180	68651684	MATN2	NA	NA	NA	-1.71	0.0174
ENSBTAG00000017183	27	14769571	14800205	PDLIM3	NA	NA	NA	-1.68	0.04042
ENSBTAG00000017537	13	78319020	78368752	PTGIS	NA	NA	NA	-1.95	0.01005
ENSBTAG00000017639	X	130193741	130300294	RPS6KA3	NA	NA	NA	1.94	0.00577
ENSBTAG00000017819	3	15715719	15725510	PMVK	NA	NA	NA	2.97	0.02883
ENSBTAG00000017869	4	52173110	52208687	CAV1	NA	NA	NA	-1.46	0.0498
ENSBTAG00000018052	7	20191965	20256722	PTPRS	NA	NA	NA	-1.55	0.01397
ENSBTAG00000018424	3	116650278	116662501	ACKR3	NA	NA	NA	-2.34	0.00577
ENSBTAG00000018430	4	44061014	44149466	GSAP	NA	NA	NA	1.51	0.0464
ENSBTAG00000018513	X	19777799	19820952	FHL1	NA	NA	NA	-3.44	0.00577
ENSBTAG00000018563	17	3829564	3838136	SFRP2	NA	NA	NA	-1.91	0.00577
ENSBTAG00000018598	18	46654243	46656762	HSPB6	NA	NA	NA	-1.64	0.02335
ENSBTAG00000019125	8	40178394	40253322	SLC1A1	NA	NA	NA	1.71	0.03805
ENSBTAG00000019216	25	26225846	26229801	TUFM	NA	NA	NA	4.59	0.00577
ENSBTAG00000019225	8	70186539	70237645	SLC39A14	NA	NA	NA	1.51	0.03805
ENSBTAG00000019269	1	147542825	147572432	COL6A2	NA	NA	NA	-1.99	0.02051
ENSBTAG00000019382	11	24529639	24539289	PKDCC	NA	NA	NA	-1.61	0.04281
ENSBTAG00000019712	29	36933306	36971367	ST14	NA	NA	NA	1.57	0.03378
ENSBTAG00000019754	15	47329716	47331334	PRKCDBP	NA	NA	NA	-1.48	0.03805
ENSBTAG00000019964	12	90821803	90850163	GAS6	NA	NA	NA	-1.65	0.00577
ENSBTAG00000019975	20	38335658	38368259	IL7R	NA	NA	NA	1.4	0.0498
ENSBTAG00000020034	14	24847257	24920713	LYN	NA	NA	NA	1.56	0.02335
ENSBTAG00000020465	13	48618063	48665879	FERMT1	NA	NA	NA	1.98	0.02621
ENSBTAG00000020647	6	70179362	70183823	RASL11B	NA	NA	NA	2.41	0.00577
ENSBTAG00000020736	13	75563518	75574215	CD40	NA	NA	NA	1.73	0.01397
ENSBTAG00000020884	15	3474706	3494168	CASP4	NA	NA	NA	1.67	0.00577
ENSBTAG00000020979	19	37725131	37744573	NGFR	NA	NA	NA	-2.82	0.00577
ENSBTAG00000021609	23	20206358	20250984	ADGRF1	NA	NA	NA	3.73	0.00577
ENSBTAG00000021614	13	7131227	7383858	TASP1	NA	NA	NA	1.93	0.03151
ENSBTAG00000025260	19	14614459	14615311		NA	NA	NA	2.79	0.00577
ENSBTAG00000026323	5	44554333	44559920		NA	NA	NA	6.18	0.00577
ENSBTAG00000026836	1	45667461	45822623	ABI3BP	NA	NA	NA	-1.85	0.03378
ENSBTAG00000031355	22	53826232	53832796		NA	NA	NA	1.99	0.00577
ENSBTAG00000031497	6	115940219	115943190	FGFBP1	NA	NA	NA	2.31	0.00577
ENSBTAG00000031950	5	43887153	43944943		NA	NA	NA	1.78	0.01397
ENSBTAG00000032369	2	44930495	44950481	NMI	NA	NA	NA	1.62	0.03607
ENSBTAG00000034154	4	23499626	23891236	AGMO	NA	NA	NA	2.71	0.00577
ENSBTAG00000035706	19	31767278	31822920	MYOCD	NA	NA	NA	-2.28	0.03607
ENSBTAG00000037651	3	16869280	16872613	S100A2	NA	NA	NA	2.24	0.02051
ENSBTAG00000037726	22	11497086	11518465	PLCD1	NA	NA	NA	-1.93	0.00577
ENSBTAG00000037775	5	30713144	30723571		NA	NA	NA	2.37	0.00577
ENSBTAG00000039504	19	14639864	14641748		NA	NA	NA	2.72	0.00577
ENSBTAG00000039509	5	97433255	97453094	GPRC5A	NA	NA	NA	-3.4	0.04455
ENSBTAG00000039738	3	31900284	31986507	TMIGD3	NA	NA	NA	2.68	0.03378
ENSBTAG00000044027	12	81980948	82108529	ITGBL1	NA	NA	NA	-2.95	0.03378
ENSBTAG00000044073	29	45016284	45018614	CD248	NA	NA	NA	-2.17	0.00577
ENSBTAG00000044208	27	24815381	24828237	DUSP4	NA	NA	NA	1.69	0.03805
ENSBTAG00000046076	21	71594102	71596399		NA	NA	NA	-2.32	0.00577
ENSBTAG00000046084	X	148319908	148326780		NA	NA	NA	-3.5	0.00577
ENSBTAG00000046328	X	140154706	140182539	XG	NA	NA	NA	-1.59	0.0498
ENSBTAG00000046364	21	71189271	71383753		NA	NA	NA	-9.93	0.00577
ENSBTAG00000046803	8	81511017	81512051	GAS1	NA	NA	NA	-2.03	0.00577
ENSBTAG00000047150	13	54528273	54547753		NA	NA	NA	2.38	0.01005
ENSBTAG00000047229	21	71390600	71392110		NA	NA	NA	-1.78	0.0498
ENSBTAG00000047957	26	21132751	21133969		NA	NA	NA	2.88	0.00577
ENSBTAG00000048250	6	87189736	87204439		NA	NA	NA	4.27	0.00577

## Sheet: Sheet2
ENSBTAG00000047786	29	40674002	40676155	LRRC10B	-5.79	0.00206	edgeR	-5.79	0.00577
ENSBTAG00000013662	1	43541936	43717619	COL8A1	-5.56	0.000823	edgeR	-5.63	0.01397
ENSBTAG00000021518	15	29193486	29233495	TMPRSS4	-5.29	6.93e-05	edgeR	-5.72	0.00577
ENSBTAG00000027409	13	52437394	52447854	SLC4A11	-5.16	0.000951	edgeR	-6.51	0.00577
ENSBTAG00000008922	5	74226738	74228722	APOL6	-4.97	0.0159	edgeR	-4.97	0.00577
ENSBTAG00000014291	3	30942961	30957520	WNT2B	-4.5	0.000934	edgeR	-4.87	0.00577
ENSBTAG00000007492	11	104474620	104505740	ADAMTSL2	-4.39	5.35e-07	edgeR	-4.49	0.00577
ENSBTAG00000006720	3	21983348	21999397	GJA5	-4	0.0156	edgeR	-4.03	0.00577
ENSBTAG00000008366	19	40340981	40352870	STAC2	-3.93	0.000239	edgeR	-3.93	0.00577
ENSBTAG00000004903	19	42356580	42361365	KRT15	-3.86	0.00418	edgeR	-4.09	0.00577
ENSBTAG00000002030	3	114309328	114336917	SPP2	-3.86	0.0136	edgeR	-3.86	0.02883
ENSBTAG00000008240	1	154923159	154967566	GALNT15	-3.85	0.0139	edgeR	-4.44	0.00577
ENSBTAG00000018882	18	51926743	51931019		-3.78	0.000372	edgeR	-4	0.04281
ENSBTAG00000002912	4	79986254	79997754	INHBA	-3.78	0.0463	edgeR	-3.9	0.0174
ENSBTAG00000002319	11	100603004	100777880		-3.64	0.00436	edgeR	-4.07	0.01005
ENSBTAG00000002123	13	26772494	26932201	MYO3A	-3.63	0.000829	edgeR	-3.67	0.03805
ENSBTAG00000017834	16	1041923	1055957	PRELP	-3.51	0.00491	edgeR	-3.65	0.00577
ENSBTAG00000000507	5	27977007	27992869	NR4A1	-3.51	0.00616	edgeR	-3.48	0.00577
ENSBTAG00000002080	14	47005560	47013935	NOV	-3.36	0.00975	edgeR	-3.27	0.00577
ENSBTAG00000030114	7	62809304	62809404	bta-mir-143	-3.34	0.0141	edgeR	-2.49	0.00577
ENSBTAG00000002923	22	12613418	12627354	CX3CR1	-3.29	0.00616	edgeR	-3.25	0.00577
ENSBTAG00000009292	19	6237391	6239838	TMEM100	-3.27	0.00806	edgeR	-3.53	0.03378
ENSBTAG00000000057	3	15470302	15480443	THBS3	-3.27	0.0088	edgeR	-3.56	0.00577
ENSBTAG00000045737	18	45337460	45339631		-3.25	6.93e-05	edgeR	-3.15	0.00577
ENSBTAG00000018777	1	68263141	68420954	ADCY5	-3.25	0.00766	edgeR	-3.89	0.00577
ENSBTAG00000001981	3	33337960	33373481	SLC6A17	-3.23	0.0234	edgeR	-3.4	0.00577
ENSBTAG00000046744	7	12733954	12742933	PALM3	-3.16	0.0085	edgeR	-3.47	0.02051
ENSBTAG00000024195	3	92779834	92789221	LDLRAD1	-3.08	0.00141	edgeR	-3.06	0.03151
ENSBTAG00000016026	1	127132777	127229651	PCOLCE2	-3.06	0.00737	edgeR	-3.12	0.00577
ENSBTAG00000020643	29	33240588	33255647	BARX2	-3.04	0.000332	edgeR	-3.31	0.00577
ENSBTAG00000010343	6	115276058	115404039	C1QTNF7	-3	0.00141	edgeR	-3.44	0.02335
ENSBTAG00000000745	4	65830992	65845186	AQP1	-2.93	0.00425	edgeR	-3.01	0.00577
ENSBTAG00000009835	19	36731340	36792932	CACNA1G	-2.92	0.00343	edgeR	-3.63	0.03151
ENSBTAG00000000634	3	117584073	117637812	MLPH	-2.9	0.00169	edgeR	-3.42	0.0174
ENSBTAG00000005353	2	108075460	108082534	DES	-2.84	0.044	edgeR	-3.23	0.00577
ENSBTAG00000001444	23	27085415	27136954	TNXB	-2.8	0.00113	edgeR	-3.13	0.00577
ENSBTAG00000015739	19	47721711	47747246	MRC2	-2.78	0.0102	edgeR	-3.14	0.00577
ENSBTAG00000020342	16	39957137	39971282	MYOC	-2.78	0.0245	edgeR	-3.1	0.00577
ENSBTAG00000024340	4	67651907	67654339	TRIL	-2.71	0.00219	edgeR	-3.01	0.02335
ENSBTAG00000047613	6	119387684	119418513	HTRA3	-2.69	0.0445	edgeR	-3.06	0.00577
ENSBTAG00000002551	5	88852393	88860007	KCNJ8	-2.68	0.00525	edgeR	-2.78	0.01397
ENSBTAG00000011207	7	17106394	17114222	CNN1	-2.65	0.0297	edgeR	-2.92	0.00577
ENSBTAG00000013443	5	56877709	56887195	SDR9C7	-2.61	0.00287	edgeR	-2.46	0.0174
ENSBTAG00000046218	11	87525614	87536326	KLF11	-2.6	2.6e-05	edgeR	-2.63	0.01397
ENSBTAG00000003741	26	24330861	24403159	NEURL1	-2.59	6.93e-05	edgeR	-2.83	0.01005
ENSBTAG00000019517	25	33787889	33820672	ELN	-2.58	0.00616	edgeR	-2.8	0.00577
ENSBTAG00000012456	4	10372349	10419397	HEPACAM2	-2.57	0.00263	edgeR	-2.65	0.03151
ENSBTAG00000003574	5	115683472	115697601	KIAA1644	-2.57	0.0362	edgeR	-2.55	0.04455
ENSBTAG00000013071	16	47942386	47947791	GPR153	-2.55	0.0444	edgeR	-2.85	0.00577
ENSBTAG00000005244	12	32842604	32844825	RASL11A	-2.54	0.00892	edgeR	-2.86	0.04817
ENSBTAG00000032017	2	72523471	72527172	INHBB	-2.51	0.00104	edgeR	-2.48	0.00577
ENSBTAG00000012247	16	52424102	52428456	MXRA8	-2.51	0.0143	edgeR	-2.8	0.00577
ENSBTAG00000006031	7	92510676	92699410	ADGRV1	-2.51	0.0403	edgeR	-2.35	0.01005
ENSBTAG00000031351	17	71606712	71619967	SEC14L4	-2.47	0.00198	edgeR	-2.64	0.04455
ENSBTAG00000013688	10	86595706	86608816	PGF	-2.45	0.0343	edgeR	-2.79	0.03805
ENSBTAG00000010531	11	20493493	20499001	CYP1B1	-2.36	0.0178	edgeR	-2.36	0.03151
ENSBTAG00000010667	17	72198073	72208758	PIK3IP1	-2.34	0.00619	edgeR	-2.7	0.02621
ENSBTAG00000023472	18	48282679	48286857	PPP1R14A	-2.34	0.0453	edgeR	-2.63	0.00577
ENSBTAG00000019915	8	112578066	112639758	GSN	-2.33	0.00491	edgeR	-2.65	0.01005
ENSBTAG00000007129	15	42548308	42674631	MRVI1	-2.3	0.0275	edgeR	-2.46	0.00577
ENSBTAG00000019595	20	35999051	36178472	EGFLAM	-2.29	0.00255	edgeR	-2.16	0.01397
ENSBTAG00000003345	17	32712712	32889849	FAT4	-2.25	0.00468	edgeR	-2.23	0.00577
ENSBTAG00000010464	17	69431677	69478074	MN1	-2.25	0.0375	edgeR	-2.57	0.02621
ENSBTAG00000010927	18	14096667	14174040	CBFA2T3	-2.23	0.0267	edgeR	-2.46	0.00577
ENSBTAG00000045822	15	74915626	74916613		-2.22	0.0219	edgeR	-2.53	0.00577
ENSBTAG00000006694	7	48661078	48669442	CXCL14	-2.19	0.00149	edgeR	-2.09	0.00577
ENSBTAG00000043971	7	8930803	8970307	NOTCH3	-2.17	0.00784	edgeR	-2.42	0.00577
ENSBTAG00000013888	21	48214179	48217962	FOXA1	-2.17	0.0106	edgeR	-2.24	0.0464
ENSBTAG00000040398	6	73368358	73396166	MGC148692	-2.14	0.0309	edgeR	-2.81	0.02621
ENSBTAG00000021830	9	70734253	70804135	ENPP1	-2.13	0.00415	edgeR	-2.07	0.00577
ENSBTAG00000004645	21	24596916	24836070	ADAMTSL3	-2.1	0.00739	edgeR	-2.15	0.02621
ENSBTAG00000010841	3	22571922	22615024	FMO5	-2.07	0.00445	edgeR	-1.86	0.02051
ENSBTAG00000007596	14	72386751	72399660	GEM	-2.06	0.0259	edgeR	-2.01	0.02335
ENSBTAG00000019636	8	10662268	10796378	SCARA5	-2.05	0.0426	edgeR	-2.28	0.00577
ENSBTAG00000013530	23	27399306	27402825	DDAH2	-1.99	0.0403	edgeR	-2.18	0.01397
ENSBTAG00000013755	1	69801844	69899676	ITGB5	-1.98	0.0308	edgeR	-2.16	0.00577
ENSBTAG00000005021	20	64147933	64352311	SEMA5A	-1.96	0.0324	edgeR	-2.06	0.02621
ENSBTAG00000014207	7	18391616	18408987	ADAMTS10	-1.89	0.0191	edgeR	-2.26	0.00577
ENSBTAG00000010562	16	77367502	77389361	CD34	-1.89	0.0447	edgeR	-1.98	0.00577
ENSBTAG00000005431	22	17961211	18018234	LMCD1	-1.88	0.0191	edgeR	-2.01	0.00577
ENSBTAG00000001429	20	4337739	4356155	NEURL1B	-1.86	0.0269	edgeR	-1.96	0.00577
ENSBTAG00000009998	10	81396104	81494769	GALNT16	-1.85	0.0107	edgeR	-1.89	0.03151
ENSBTAG00000019070	19	33357141	33382707	PMP22	-1.78	0.0234	edgeR	-1.73	0.01397
ENSBTAG00000019771	7	44926931	44939347	PALM	-1.76	0.0378	edgeR	-1.91	0.00577
ENSBTAG00000005140	2	133632742	133634622		-1.73	0.014	edgeR	-2.02	0.00577
ENSBTAG00000007383	24	31675533	32049400	ZNF521	-1.65	0.0414	edgeR	-1.83	0.0464
ENSBTAG00000013909	1	58428032	58464999	BOC	-1.65	0.0463	edgeR	-1.68	0.04817
ENSBTAG00000038134	18	35125731	35146419	ZDHHC1	-1.61	0.032	edgeR	-1.72	0.03378
ENSBTAG00000012671	7	64295657	64339418	TNIP1	1.53	0.0221	edgeR	1.58	0.02051
ENSBTAG00000027051	2	125784497	125811602	PTAFR	1.69	0.0275	edgeR	1.64	0.00577
ENSBTAG00000005379	16	3367787	3384777	SLC41A1	1.73	0.0195	edgeR	1.74	0.03607
ENSBTAG00000011238	3	9022904	9053379	CD48	1.73	0.0414	edgeR	1.72	0.01005
ENSBTAG00000017722	16	37973199	38045988		1.73	0.0454	edgeR	1.82	0.0174
ENSBTAG00000018517	8	42109679	42141155	VLDLR	1.76	0.0486	edgeR	1.83	0.02051
ENSBTAG00000010155	19	14735718	14741999		1.77	0.0072	edgeR	1.76	0.00577
ENSBTAG00000008441	19	54458856	54459555	SOCS3	1.77	0.0112	edgeR	1.82	0.02051
ENSBTAG00000017863	28	25631917	25647735	SRGN	1.78	0.00832	edgeR	1.91	0.00577
ENSBTAG00000006984	16	5105577	5124229	CD55	1.82	0.00796	edgeR	1.88	0.0174
ENSBTAG00000014465	25	36198560	36206859	SERPINE1	1.82	0.0311	edgeR	1.79	0.00577
ENSBTAG00000031252	15	75507140	75567303	CD82	1.84	0.0243	edgeR	1.87	0.00577
ENSBTAG00000018165	23	32681207	32763526	FAM65B	1.85	0.0264	edgeR	1.9	0.0464
ENSBTAG00000007531	5	75641217	75659769	NCF4	1.87	0.0179	edgeR	1.87	0.00577
ENSBTAG00000048155	11	106822997	106831824		1.89	0.0243	edgeR	1.81	0.00577
ENSBTAG00000016874	7	12366856	12370535		1.91	0.0085	edgeR	1.91	0.00577
ENSBTAG00000002624	24	46196113	46290465	PSTPIP2	1.95	0.0149	edgeR	1.86	0.01005
ENSBTAG00000015046	22	50928327	50941427	MST1R	1.96	0.0145	edgeR	1.89	0.02621
ENSBTAG00000011446	21	34626181	34651240	SEMA7A	2	0.00343	edgeR	2.07	0.00577
ENSBTAG00000020755	16	38049259	38080862	SELP	2	0.00632	edgeR	2.07	0.00577
ENSBTAG00000001492	20	35248388	35347535	FYB	2.02	0.0435	edgeR	2.09	0.00577
ENSBTAG00000013125	18	52202332	52215619	PLAUR	2.03	0.00792	edgeR	1.96	0.00577
ENSBTAG00000000735	21	26481215	26490869	BCL2A1	2.09	0.00913	edgeR	2.15	0.01005
ENSBTAG00000002450	15	83602863	83605727	FAM111A	2.1	0.00337	edgeR	2.07	0.00577
ENSBTAG00000007932	13	62106257	62151619	HCK	2.14	0.00616	edgeR	1.87	0.01005
ENSBTAG00000015032	7	53446106	53448979	CD14	2.14	0.00707	edgeR	2.14	0.02051
ENSBTAG00000009658	11	66762701	66788487	PLEK	2.17	0.0219	edgeR	2.26	0.00577
ENSBTAG00000014127	16	69263776	69271399	PTGS2	2.21	0.00631	edgeR	2.43	0.0174
ENSBTAG00000013736	6	115981183	116105180	PROM1	2.21	0.0194	edgeR	2.3	0.00577
ENSBTAG00000023411	1	136747035	136790649		2.21	0.0273	edgeR	2.42	0.00577
ENSBTAG00000005718	8	25129168	25142901	PLIN2	2.26	0.0243	edgeR	2.28	0.02621
ENSBTAG00000000396	23	11051544	11055416	PIM1	2.28	0.0034	edgeR	2.34	0.00577
ENSBTAG00000023659	18	24125366	24126333		2.28	0.00415	edgeR	2.29	0.00577
ENSBTAG00000002340	4	72833497	72862043	STEAP4	2.31	0.0136	edgeR	1.83	0.02335
ENSBTAG00000025250	19	14673890	14675910		2.33	0.00133	edgeR	2.34	0.02335
ENSBTAG00000014762	21	20013719	20031094	ISG20	2.4	0.00548	edgeR	2.42	0.00577
ENSBTAG00000013371	12	16418106	16456993	KIAA0226L	2.43	0.000581	edgeR	2.04	0.00577
ENSBTAG00000004680	19	25792457	25815845	SLC13A5	2.44	0.0348	edgeR	2.52	0.02335
ENSBTAG00000007581	19	34084460	34104983	ADORA2B	2.45	0.0363	edgeR	2.37	0.00577
ENSBTAG00000014400	2	129927356	129942090	E2F2	2.48	0.000355	edgeR	2.53	0.02621
ENSBTAG00000038067	18	24106722	24108521		2.48	0.00616	edgeR	2.21	0.00577
ENSBTAG00000008428	4	7528100	7556112	UPP1	2.49	9.88e-05	edgeR	2.34	0.03378
ENSBTAG00000017593	23	15148077	15163188	TREM1	2.5	0.00461	edgeR	2.66	0.00577
ENSBTAG00000013205	1	77198182	77343645	IL1RAP	2.5	0.00745	edgeR	2.59	0.00577
ENSBTAG00000001562	5	25929035	25936083	NFE2	2.51	0.0123	edgeR	2.58	0.00577
ENSBTAG00000006221	18	25733029	25753920	ADGRG3	2.53	0.000284	edgeR	2.58	0.01397
ENSBTAG00000008951	2	131791680	131857642	ALPL	2.55	0.0322	edgeR	2.69	0.00577
ENSBTAG00000039992	5	30728352	30735852		2.62	0.00135	edgeR	3.31	0.00577
ENSBTAG00000018571	11	7121609	7141103	IL1RL1	2.63	0.0128	edgeR	2.58	0.02621
ENSBTAG00000020582	25	2179213	2183525	PRSS22	2.65	0.00104	edgeR	2.69	0.00577
ENSBTAG00000038532	15	52563234	52567329		2.67	0.049	edgeR	2.77	0.00577
ENSBTAG00000013054	3	106724609	106737437	MFSD2A	2.75	0.0241	edgeR	2.91	0.02051
ENSBTAG00000007901	7	18767695	18834685	ADGRE1	2.83	0.00625	edgeR	2.81	0.00577
ENSBTAG00000001321	11	46410277	46418787	IL1B	2.87	0.00402	edgeR	2.92	0.00577
ENSBTAG00000045861	18	63479271	63486993	TARM1	2.9	0.00147	edgeR	3.05	0.02883
ENSBTAG00000038042	2	106906773	106914272		2.92	0.00359	edgeR	2.9	0.02051
ENSBTAG00000019354	11	46785772	46812769	PAX8	2.92	0.0273	edgeR	2.87	0.0464
ENSBTAG00000016819	2	122723225	122783830	FABP3	3.02	0.0342	edgeR	3.37	0.03151
ENSBTAG00000010742	26	21056133	21108833	PKD2L1	3.03	0.00651	edgeR	3.23	0.00577
ENSBTAG00000008851	18	57863011	57867573		3.07	6.31e-06	edgeR	3	0.02051
ENSBTAG00000024406	4	25258619	25271426	AGR2	3.07	0.0435	edgeR	3.14	0.01005
ENSBTAG00000019123	25	2691854	2704324	MEFV	3.1	6.31e-05	edgeR	3.4	0.00577
ENSBTAG00000045808	5	120992689	120995979	IL17REL	3.1	0.00169	edgeR	3.18	0.01005
ENSBTAG00000017527	9	43886256	43937667	AIM1	3.15	0.000724	edgeR	3.2	0.00577
ENSBTAG00000019665	11	46699166	46706152	IL1RN	3.21	0.00251	edgeR	3.18	0.00577
ENSBTAG00000004716	7	17737516	17738903	RETN	3.22	6.93e-05	edgeR	3.17	0.00577
ENSBTAG00000038706	18	24112351	24114381		3.23	0.0139	edgeR	1.56	0.04817
ENSBTAG00000038706	18	24112351	24114381		3.23	0.0139	edgeR	3.2	0.00577
ENSBTAG00000027513	6	90695494	90697557		3.25	0.005	edgeR	3.15	0.00577
ENSBTAG00000027513	6	90695494	90697557		3.25	0.005	edgeR	2.17	0.01397
ENSBTAG00000027513	6	90695494	90697557		3.25	0.005	edgeR	3.22	0.00577
ENSBTAG00000019554	8	82396095	82438817	FBP2	3.27	8.33e-05	edgeR	3.49	0.0464
ENSBTAG00000047904	17	55053667	55054749		3.28	0.000317	edgeR	3.13	0.01397
ENSBTAG00000005668	6	23816193	23898886	SLC39A8	3.31	0.00415	edgeR	3.14	0.00577
ENSBTAG00000037693	7	14314680	14378558	MUC16	3.38	0.0353	edgeR	3.37	0.00577
ENSBTAG00000001785	13	53261635	53304213	TGM3	3.42	0.00618	edgeR	3.53	0.00577
ENSBTAG00000006136	2	132636462	132657392	CDA	3.48	0.000239	edgeR	3.48	0.00577
ENSBTAG00000020250	21	22949800	23048041	SLC28A1	3.48	0.0315	edgeR	3.24	0.01005
ENSBTAG00000018773	5	31090625	31097555	RND1	3.51	0.00354	edgeR	3.7	0.00577
ENSBTAG00000000720	8	82365269	82371037	CTSL	3.54	0.000397	edgeR	3.64	0.00577
ENSBTAG00000019716	6	90559882	90563647	IL-8	3.56	5.01e-05	edgeR	3.6	0.00577
ENSBTAG00000006566	18	46312178	46314341	FFAR2	3.6	0.000644	edgeR	3.35	0.04042
ENSBTAG00000019887	18	39204698	39218132		3.6	0.0132	edgeR	4.36	0.02883
ENSBTAG00000014921	4	31578311	31582667	IL6	3.61	0.0151	edgeR	4.09	0.00577
ENSBTAG00000002555	3	99641131	99646599	PDZK1IP1	3.63	0.00625	edgeR	3.75	0.00577
ENSBTAG00000047379	25	37125929	37175162		3.68	0.00104	edgeR	4.02	0.00577
ENSBTAG00000027225	27	5124123	5125987		3.7	0.00141	edgeR	3.9	0.00577
ENSBTAG00000021321	13	60343084	60351717	SDCBP2	3.84	0.0305	edgeR	3.94	0.00577
ENSBTAG00000023026	24	12747969	12765314		3.85	0.000569	edgeR	3.8	0.03151
ENSBTAG00000006343	11	6721485	6757777	IL1R2	3.89	0.000264	edgeR	4.03	0.00577
ENSBTAG00000032819	1	71072051	71085633	MUC20	3.93	0.0147	edgeR	4.01	0.0174
ENSBTAG00000004714	7	17746040	17748352	MCEMP1	3.95	6.3e-06	edgeR	3.79	0.00577
ENSBTAG00000006732	4	49526574	49615802	NRCAM	3.99	0.00206	edgeR	4	0.00577
ENSBTAG00000001406	3	27300171	27324708	MAB21L3	4.03	0.00373	edgeR	4.14	0.00577
ENSBTAG00000013929	18	34746055	34749250	RRAD	4.06	0.000228	edgeR	4.2	0.00577
ENSBTAG00000012640	3	17146918	17147898	S100A8	4.06	0.00456	edgeR	4.1	0.00577
ENSBTAG00000012638	3	17163820	17165262	S100A12	4.1	5.37e-07	edgeR	3.98	0.00577
ENSBTAG00000021462	19	40981690	40983998	CSF3	4.12	5.37e-07	edgeR	4.21	0.00577
ENSBTAG00000020859	19	23403657	23411269	SERPINF2	4.12	6.31e-06	edgeR	4.26	0.00577
ENSBTAG00000039035	3	8027845	8029776	HSPA6	4.62	1.64e-09	edgeR	4.65	0.00577
ENSBTAG00000020580	15	84389636	84404937	TCN1	4.67	1.5e-06	edgeR	4.85	0.00577
ENSBTAG00000013578	3	32269408	32284496	CHI3L2	4.72	0.00104	edgeR	4.76	0.00577
ENSBTAG00000012628	15	66580653	66637083	SLC1A2	4.75	0.00415	edgeR	4.51	0.00577
ENSBTAG00000039037	24	62364703	62384881		4.82	1.37e-05	edgeR	4.89	0.00577
ENSBTAG00000023198	24	62591413	62609170		5.07	0.000239	edgeR	5.18	0.03805
ENSBTAG00000002097	25	17146668	17201619	TMC5	5.22	0.0211	edgeR	5.35	0.00577
ENSBTAG00000016849	13	74043097	74066950	PABPC1L	5.32	0.00159	edgeR	5.32	0.00577
ENSBTAG00000015865	11	68678749	68715047	CAPN14	5.41	9.03e-05	edgeR	5.49	0.00577
ENSBTAG00000004148	13	74337277	74339570	SLPI	6.06	3.33e-05	edgeR	6.01	0.00577
ENSBTAG00000006692	16	4478919	4484314	IL19	7.98	4.23e-06	edgeR	7.98	0.00577
