# Supplementary material for: Genome-Wide Transcriptional and Post-transcriptional Regulation of Innate Immune and Defense Responses of Bovine Mammary Gland to Staphylococcus aureus
Source: Front Cell Infect Microbiol. 2016 Dec 26;6:193. doi: 10.3389/fcimb.2016.00193 (PMC5183581; doi:10.3389/fcimb.2016.00193)
Supplement: Supplementary file 14 [file Table9.xlsx]

## Sheet: Sheet1
Table S9. enriched biological processes in high vs low
Term	ID	No.DEGs	background genes	FDR
positive regulation of response to wounding	GO:1903036	8	54	0.00264127
inflammatory response	GO:0006954	15	229	0.00264127
cell chemotaxis	GO:0060326	10	107	0.00512426
positive regulation of inflammatory response	GO:0050729	6	39	0.0229546
regulation of response to wounding	GO:1903034	10	149	0.0268863
regulation of vascular endothelial growth factor production	GO:0010574	4	14	0.0268863
response to lipid	GO:0033993	13	247	0.0268863
taxis	GO:0042330	12	215	0.0268863
chemotaxis	GO:0006935	12	215	0.0268863
vascular endothelial growth factor production	GO:0010573	4	15	0.0283497
positive regulation of response to external stimulus	GO:0032103	8	99	0.0304923
leukocyte chemotaxis	GO:0030595	7	76	0.0346631
peptide secretion	GO:0002790	7	77	0.0350187
cytokine-mediated signaling pathway	GO:0019221	10	166	0.036281
acute-phase response	GO:0006953	4	19	0.036281
positive regulation of blood coagulation	GO:0030194	3	7	0.036281
positive regulation of hemostasis	GO:1900048	3	7	0.036281
amide transport	GO:0042886	8	112	0.036281
endocrine hormone secretion	GO:0060986	4	20	0.036281
negative regulation of endopeptidase activity	GO:0010951	8	116	0.0405554
regulation of response to external stimulus	GO:0032101	12	250	0.0405554
endocrine process	GO:0050886	5	40	0.0405554
response to external stimulus	GO:0009605	25	803	0.0405554
positive regulation of chemokine production	GO:0032722	4	23	0.0467742
response to wounding	GO:0009611	12	258	0.0467742
positive regulation of coagulation	GO:0050820	3	9	0.0467742
defense response	GO:0006952	18	505	0.0481574
regulation of hormone levels	GO:0010817	9	156	0.0481574
cellular response to chemical stimulus	GO:0070887	26	871	0.0481574
