# Supplementary material for: Genome-Wide Transcriptional and Post-transcriptional Regulation of Innate Immune and Defense Responses of Bovine Mammary Gland to Staphylococcus aureus
Source: Front Cell Infect Microbiol. 2016 Dec 26;6:193. doi: 10.3389/fcimb.2016.00193 (PMC5183581; doi:10.3389/fcimb.2016.00193)
Supplement: Supplementary file 16 [file Table11.xlsx]

## Sheet: Table S10
Table S11. DEGs in enriched BPs, KEGG pathways and target genes of DE miRNAs
DEGs in BPs	DEGs in pathways	target genes of DE miRNAs
IL17A	IL17A	CXCL14
SAMSN1	CXCL2	AQP5
CXCL2	IL1B	GALNT18
CD48	CD55	ISLR
S100A8	HCK	CYP1B1
IL6	SELP	NDNF
CD274	IL1RAP	SERTAD4
IL2RA	IL6	AJUBA
INHBB	TRAF1	ITGB5
SERPINF2	JAK2	PRIMA1
DGAT2	IL2RA	FAM13C
CCRL2	BCL2A1	PRELP
RND1	KIT	ABCA4
ALOX5AP	CXCL8	SCN1A
HIF1A	NAIP	CCR9
SPI1	CD14	PDYN
IL1RAP	CSF3	KIT
LCP1	SOCS3	SEC14L4
IL1B	TNFAIP3	AQP1
SELPLG	FGR	CX3CR1
PLEK	HSPA6	UGT8
TTR	PTGS2	ADAMTSL2
CCR1	IL7R	TRIM29
LPL	CCL20	EPHA5
HCK	NFKBIA	ATP1A2
CORO1A	CD40	THRSP
BATF3	NFKB2	KERA
S100A12	CXCR2	FOXI1
CXCR2	CXCL14	CALB1
CXCL8	IL1R2	TEX101
SERPINE1	NCF1	COL7A1
LIF	LIF	GFRA2
IL1RN	CCR1	SV2B
TNFAIP3	TNFRSF21	KLF11
SOCS3		GRM5
CCL20
IL7R
ADA
FCN1
IL1R2
FOXA1
TNFRSF21
NCF1
VNN1
EPHB3
CPB2
STC2
FGR
CXCL14
CD40
NFKBIA
CD69
CD14
MT2A
BOC
NEURL
TNIP1
CSF3
SELL
PTGS2
SNX10
MANF
SELP
CD53
FGFR4
F5
