# Supplementary material for: Genome-Wide Transcriptional and Post-transcriptional Regulation of Innate Immune and Defense Responses of Bovine Mammary Gland to Staphylococcus aureus
Source: Front Cell Infect Microbiol. 2016 Dec 26;6:193. doi: 10.3389/fcimb.2016.00193 (PMC5183581; doi:10.3389/fcimb.2016.00193)
Supplement: Supplementary file 17 [file Table12.xlsx]

## Sheet: Sheet1
Table S12. Genes located in previous disease susceptibility/mastitis-related QTLs
Ensembl_ID	QTL_ID	QTL_chr	QTL_start	QTL_end	Traits
ENSBTAG00000007286	30570	Chr23	30452407	32030774	Antibody-mediated immune response QTL
ENSBTAG00000010852	30570	Chr23	30452407	32030774	Antibody-mediated immune response QTL
ENSBTAG00000024175	30570	Chr23	30452407	32030774	Antibody-mediated immune response QTL
ENSBTAG00000024177	30570	Chr23	30452407	32030774	Antibody-mediated immune response QTL
ENSBTAG00000024178	30570	Chr23	30452407	32030774	Antibody-mediated immune response QTL
ENSBTAG00000024179	30570	Chr23	30452407	32030774	Antibody-mediated immune response QTL
ENSBTAG00000024182	30570	Chr23	30452407	32030774	Antibody-mediated immune response QTL
ENSBTAG00000024183	30570	Chr23	30452407	32030774	Antibody-mediated immune response QTL
ENSBTAG00000024184	30570	Chr23	30452407	32030774	Antibody-mediated immune response QTL
ENSBTAG00000024187	30570	Chr23	30452407	32030774	Antibody-mediated immune response QTL
ENSBTAG00000024188	30570	Chr23	30452407	32030774	Antibody-mediated immune response QTL
ENSBTAG00000025391	30570	Chr23	30452407	32030774	Antibody-mediated immune response QTL
ENSBTAG00000031719	30570	Chr23	30452407	32030774	Antibody-mediated immune response QTL
ENSBTAG00000031738	30570	Chr23	30452407	32030774	Antibody-mediated immune response QTL
ENSBTAG00000031741	30570	Chr23	30452407	32030774	Antibody-mediated immune response QTL
ENSBTAG00000031746	30570	Chr23	30452407	32030774	Antibody-mediated immune response QTL
ENSBTAG00000031747	30570	Chr23	30452407	32030774	Antibody-mediated immune response QTL
ENSBTAG00000031757	30570	Chr23	30452407	32030774	Antibody-mediated immune response QTL
ENSBTAG00000031758	30570	Chr23	30452407	32030774	Antibody-mediated immune response QTL
ENSBTAG00000031761	30570	Chr23	30452407	32030774	Antibody-mediated immune response QTL
ENSBTAG00000031762	30570	Chr23	30452407	32030774	Antibody-mediated immune response QTL
ENSBTAG00000031763	30570	Chr23	30452407	32030774	Antibody-mediated immune response QTL
ENSBTAG00000031766	30570	Chr23	30452407	32030774	Antibody-mediated immune response QTL
ENSBTAG00000031767	30570	Chr23	30452407	32030774	Antibody-mediated immune response QTL
ENSBTAG00000031768	30570	Chr23	30452407	32030774	Antibody-mediated immune response QTL
ENSBTAG00000031769	30570	Chr23	30452407	32030774	Antibody-mediated immune response QTL
ENSBTAG00000031771	30570	Chr23	30452407	32030774	Antibody-mediated immune response QTL
ENSBTAG00000031776	30570	Chr23	30452407	32030774	Antibody-mediated immune response QTL
ENSBTAG00000031785	30570	Chr23	30452407	32030774	Antibody-mediated immune response QTL
ENSBTAG00000031888	30570	Chr23	30452407	32030774	Antibody-mediated immune response QTL
ENSBTAG00000031889	30570	Chr23	30452407	32030774	Antibody-mediated immune response QTL
ENSBTAG00000039812	30570	Chr23	30452407	32030774	Antibody-mediated immune response QTL
ENSBTAG00000040277	30570	Chr23	30452407	32030774	Antibody-mediated immune response QTL
ENSBTAG00000040378	30570	Chr23	30452407	32030774	Antibody-mediated immune response QTL
ENSBTAG00000046096	30570	Chr23	30452407	32030774	Antibody-mediated immune response QTL
ENSBTAG00000003797	30571	Chr23	30452407	32030774	Antibody-mediated immune response QTL
ENSBTAG00000009152	30571	Chr23	30452407	32030774	Antibody-mediated immune response QTL
ENSBTAG00000010784	30571	Chr23	30452407	32030774	Antibody-mediated immune response QTL
ENSBTAG00000011498	30571	Chr23	30452407	32030774	Antibody-mediated immune response QTL
ENSBTAG00000011677	30571	Chr23	30452407	32030774	Antibody-mediated immune response QTL
ENSBTAG00000013065	30571	Chr23	30452407	32030774	Antibody-mediated immune response QTL
ENSBTAG00000016549	30571	Chr23	30452407	32030774	Antibody-mediated immune response QTL
ENSBTAG00000018523	30571	Chr23	30452407	32030774	Antibody-mediated immune response QTL
ENSBTAG00000024185	30571	Chr23	30452407	32030774	Antibody-mediated immune response QTL
ENSBTAG00000031756	30571	Chr23	30452407	32030774	Antibody-mediated immune response QTL
ENSBTAG00000031773	30571	Chr23	30452407	32030774	Antibody-mediated immune response QTL
ENSBTAG00000031778	30571	Chr23	30452407	32030774	Antibody-mediated immune response QTL
ENSBTAG00000031886	30571	Chr23	30452407	32030774	Antibody-mediated immune response QTL
ENSBTAG00000037917	30571	Chr23	30452407	32030774	Antibody-mediated immune response QTL
ENSBTAG00000038173	30571	Chr23	30452407	32030774	Antibody-mediated immune response QTL
ENSBTAG00000038277	30571	Chr23	30452407	32030774	Antibody-mediated immune response QTL
ENSBTAG00000039163	30571	Chr23	30452407	32030774	Antibody-mediated immune response QTL
ENSBTAG00000039657	30571	Chr23	30452407	32030774	Antibody-mediated immune response QTL
ENSBTAG00000046621	30571	Chr23	30452407	32030774	Antibody-mediated immune response QTL
ENSBTAG00000047206	30571	Chr23	30452407	32030774	Antibody-mediated immune response QTL
ENSBTAG00000026505	19829	Chr20	21023960	21977581	Bovine respiratory disease susceptibility QTL
ENSBTAG00000011266	57553	Chr15	25042950	25047519	Bovine respiratory disease susceptibility QTL
ENSBTAG00000020286	57556	Chr24	25042950	25047519	Bovine respiratory disease susceptibility QTL
ENSBTAG00000034091	57560	Chr4	25042950	25047519	Bovine respiratory disease susceptibility QTL
ENSBTAG00000015264	57615	Chr19	25042950	25047519	Bovine respiratory disease susceptibility QTL
ENSBTAG00000001745	19932	Chr5	21023960	21977581	Bovine spongiform encephalopathy QTL
ENSBTAG00000003505	19932	Chr5	21023960	21977581	Bovine spongiform encephalopathy QTL
ENSBTAG00000012723	19933	Chr10	21023960	21977581	Bovine spongiform encephalopathy QTL
ENSBTAG00000040053	19933	Chr10	21023960	21977581	Bovine spongiform encephalopathy QTL
ENSBTAG00000047305	19933	Chr10	21023960	21977581	Bovine spongiform encephalopathy QTL
ENSBTAG00000047893	19933	Chr10	21023960	21977581	Bovine spongiform encephalopathy QTL
ENSBTAG00000017016	19934	Chr14	21023960	21977581	Bovine spongiform encephalopathy QTL
ENSBTAG00000027760	19934	Chr14	21023960	21977581	Bovine spongiform encephalopathy QTL
ENSBTAG00000006282	19936	Chr15	21023960	21977581	Bovine spongiform encephalopathy QTL
ENSBTAG00000023895	19937	Chr17	21023960	21977581	Bovine spongiform encephalopathy QTL
ENSBTAG00000006140	19938	Chr21	21023960	21977581	Bovine spongiform encephalopathy QTL
ENSBTAG00000027059	19938	Chr21	21023960	21977581	Bovine spongiform encephalopathy QTL
ENSBTAG00000000998	19939	Chr24	21023960	21977581	Bovine spongiform encephalopathy QTL
ENSBTAG00000005497	19939	Chr24	21023960	21977581	Bovine spongiform encephalopathy QTL
ENSBTAG00000011206	19939	Chr24	21023960	21977581	Bovine spongiform encephalopathy QTL
ENSBTAG00000011622	19939	Chr24	21023960	21977581	Bovine spongiform encephalopathy QTL
ENSBTAG00000012252	19939	Chr24	21023960	21977581	Bovine spongiform encephalopathy QTL
ENSBTAG00000012426	19939	Chr24	21023960	21977581	Bovine spongiform encephalopathy QTL
ENSBTAG00000018954	19939	Chr24	21023960	21977581	Bovine spongiform encephalopathy QTL
ENSBTAG00000021581	19939	Chr24	21023960	21977581	Bovine spongiform encephalopathy QTL
ENSBTAG00000013059	20638	Chr22	18046673	47449338	Bovine tuberculosis susceptibility QTL
ENSBTAG00000016533	20638	Chr22	18046673	47449338	Bovine tuberculosis susceptibility QTL
ENSBTAG00000019048	20638	Chr22	18046673	47449338	Bovine tuberculosis susceptibility QTL
ENSBTAG00000020802	20638	Chr22	18046673	47449338	Bovine tuberculosis susceptibility QTL
ENSBTAG00000032872	20638	Chr22	18046673	47449338	Bovine tuberculosis susceptibility QTL
ENSBTAG00000032954	20638	Chr22	18046673	47449338	Bovine tuberculosis susceptibility QTL
ENSBTAG00000000265	20639	Chr22	18046673	47449338	Bovine tuberculosis susceptibility QTL
ENSBTAG00000000273	20639	Chr22	18046673	47449338	Bovine tuberculosis susceptibility QTL
ENSBTAG00000001439	20639	Chr22	18046673	47449338	Bovine tuberculosis susceptibility QTL
ENSBTAG00000001889	20639	Chr22	18046673	47449338	Bovine tuberculosis susceptibility QTL
ENSBTAG00000002147	20639	Chr22	18046673	47449338	Bovine tuberculosis susceptibility QTL
ENSBTAG00000002471	20639	Chr22	18046673	47449338	Bovine tuberculosis susceptibility QTL
ENSBTAG00000003110	20639	Chr22	18046673	47449338	Bovine tuberculosis susceptibility QTL
ENSBTAG00000003165	20639	Chr22	18046673	47449338	Bovine tuberculosis susceptibility QTL
ENSBTAG00000003592	20639	Chr22	18046673	47449338	Bovine tuberculosis susceptibility QTL
ENSBTAG00000004178	20639	Chr22	18046673	47449338	Bovine tuberculosis susceptibility QTL
ENSBTAG00000005321	20639	Chr22	18046673	47449338	Bovine tuberculosis susceptibility QTL
ENSBTAG00000005436	20639	Chr22	18046673	47449338	Bovine tuberculosis susceptibility QTL
ENSBTAG00000006679	20639	Chr22	18046673	47449338	Bovine tuberculosis susceptibility QTL
ENSBTAG00000006824	20639	Chr22	18046673	47449338	Bovine tuberculosis susceptibility QTL
ENSBTAG00000007615	20639	Chr22	18046673	47449338	Bovine tuberculosis susceptibility QTL
ENSBTAG00000007624	20639	Chr22	18046673	47449338	Bovine tuberculosis susceptibility QTL
ENSBTAG00000009541	20639	Chr22	18046673	47449338	Bovine tuberculosis susceptibility QTL
ENSBTAG00000009863	20639	Chr22	18046673	47449338	Bovine tuberculosis susceptibility QTL
ENSBTAG00000010029	20639	Chr22	18046673	47449338	Bovine tuberculosis susceptibility QTL
ENSBTAG00000010360	20639	Chr22	18046673	47449338	Bovine tuberculosis susceptibility QTL
ENSBTAG00000010581	20639	Chr22	18046673	47449338	Bovine tuberculosis susceptibility QTL
ENSBTAG00000010999	20639	Chr22	18046673	47449338	Bovine tuberculosis susceptibility QTL
ENSBTAG00000011081	20639	Chr22	18046673	47449338	Bovine tuberculosis susceptibility QTL
ENSBTAG00000011287	20639	Chr22	18046673	47449338	Bovine tuberculosis susceptibility QTL
ENSBTAG00000012902	20639	Chr22	18046673	47449338	Bovine tuberculosis susceptibility QTL
ENSBTAG00000012904	20639	Chr22	18046673	47449338	Bovine tuberculosis susceptibility QTL
ENSBTAG00000013026	20639	Chr22	18046673	47449338	Bovine tuberculosis susceptibility QTL
ENSBTAG00000013047	20639	Chr22	18046673	47449338	Bovine tuberculosis susceptibility QTL
ENSBTAG00000013117	20639	Chr22	18046673	47449338	Bovine tuberculosis susceptibility QTL
ENSBTAG00000014091	20639	Chr22	18046673	47449338	Bovine tuberculosis susceptibility QTL
ENSBTAG00000014418	20639	Chr22	18046673	47449338	Bovine tuberculosis susceptibility QTL
ENSBTAG00000015112	20639	Chr22	18046673	47449338	Bovine tuberculosis susceptibility QTL
ENSBTAG00000015554	20639	Chr22	18046673	47449338	Bovine tuberculosis susceptibility QTL
ENSBTAG00000015556	20639	Chr22	18046673	47449338	Bovine tuberculosis susceptibility QTL
ENSBTAG00000015563	20639	Chr22	18046673	47449338	Bovine tuberculosis susceptibility QTL
ENSBTAG00000016013	20639	Chr22	18046673	47449338	Bovine tuberculosis susceptibility QTL
ENSBTAG00000016069	20639	Chr22	18046673	47449338	Bovine tuberculosis susceptibility QTL
ENSBTAG00000016615	20639	Chr22	18046673	47449338	Bovine tuberculosis susceptibility QTL
ENSBTAG00000018294	20639	Chr22	18046673	47449338	Bovine tuberculosis susceptibility QTL
ENSBTAG00000018433	20639	Chr22	18046673	47449338	Bovine tuberculosis susceptibility QTL
ENSBTAG00000018644	20639	Chr22	18046673	47449338	Bovine tuberculosis susceptibility QTL
ENSBTAG00000018862	20639	Chr22	18046673	47449338	Bovine tuberculosis susceptibility QTL
ENSBTAG00000018935	20639	Chr22	18046673	47449338	Bovine tuberculosis susceptibility QTL
ENSBTAG00000019041	20639	Chr22	18046673	47449338	Bovine tuberculosis susceptibility QTL
ENSBTAG00000019534	20639	Chr22	18046673	47449338	Bovine tuberculosis susceptibility QTL
ENSBTAG00000019536	20639	Chr22	18046673	47449338	Bovine tuberculosis susceptibility QTL
ENSBTAG00000019746	20639	Chr22	18046673	47449338	Bovine tuberculosis susceptibility QTL
ENSBTAG00000019748	20639	Chr22	18046673	47449338	Bovine tuberculosis susceptibility QTL
ENSBTAG00000019987	20639	Chr22	18046673	47449338	Bovine tuberculosis susceptibility QTL
ENSBTAG00000019989	20639	Chr22	18046673	47449338	Bovine tuberculosis susceptibility QTL
ENSBTAG00000020221	20639	Chr22	18046673	47449338	Bovine tuberculosis susceptibility QTL
ENSBTAG00000020373	20639	Chr22	18046673	47449338	Bovine tuberculosis susceptibility QTL
ENSBTAG00000020455	20639	Chr22	18046673	47449338	Bovine tuberculosis susceptibility QTL
ENSBTAG00000020481	20639	Chr22	18046673	47449338	Bovine tuberculosis susceptibility QTL
ENSBTAG00000021164	20639	Chr22	18046673	47449338	Bovine tuberculosis susceptibility QTL
ENSBTAG00000021506	20639	Chr22	18046673	47449338	Bovine tuberculosis susceptibility QTL
ENSBTAG00000021508	20639	Chr22	18046673	47449338	Bovine tuberculosis susceptibility QTL
ENSBTAG00000021724	20639	Chr22	18046673	47449338	Bovine tuberculosis susceptibility QTL
ENSBTAG00000021835	20639	Chr22	18046673	47449338	Bovine tuberculosis susceptibility QTL
ENSBTAG00000021911	20639	Chr22	18046673	47449338	Bovine tuberculosis susceptibility QTL
ENSBTAG00000022004	20639	Chr22	18046673	47449338	Bovine tuberculosis susceptibility QTL
ENSBTAG00000022656	20639	Chr22	18046673	47449338	Bovine tuberculosis susceptibility QTL
ENSBTAG00000022681	20639	Chr22	18046673	47449338	Bovine tuberculosis susceptibility QTL
ENSBTAG00000022689	20639	Chr22	18046673	47449338	Bovine tuberculosis susceptibility QTL
ENSBTAG00000023207	20639	Chr22	18046673	47449338	Bovine tuberculosis susceptibility QTL
ENSBTAG00000033225	20639	Chr22	18046673	47449338	Bovine tuberculosis susceptibility QTL
ENSBTAG00000034496	20639	Chr22	18046673	47449338	Bovine tuberculosis susceptibility QTL
ENSBTAG00000037972	20639	Chr22	18046673	47449338	Bovine tuberculosis susceptibility QTL
ENSBTAG00000039133	20639	Chr22	18046673	47449338	Bovine tuberculosis susceptibility QTL
ENSBTAG00000039855	20639	Chr22	18046673	47449338	Bovine tuberculosis susceptibility QTL
ENSBTAG00000043482	20639	Chr22	18046673	47449338	Bovine tuberculosis susceptibility QTL
ENSBTAG00000046763	20639	Chr22	18046673	47449338	Bovine tuberculosis susceptibility QTL
ENSBTAG00000046383	37294	Chr1	30080851	32170510	Bovine viral diarrhea virus susceptibility QTL
ENSBTAG00000005501	37297	Chr2	30080851	32170510	Bovine viral diarrhea virus susceptibility QTL
ENSBTAG00000026882	37297	Chr2	30080851	32170510	Bovine viral diarrhea virus susceptibility QTL
ENSBTAG00000047880	37297	Chr2	30080851	32170510	Bovine viral diarrhea virus susceptibility QTL
ENSBTAG00000012916	37304	Chr8	30080851	32170510	Bovine viral diarrhea virus susceptibility QTL
ENSBTAG00000020100	37305	Chr10	30080851	32170510	Bovine viral diarrhea virus susceptibility QTL
ENSBTAG00000027772	37307	Chr15	30080851	32170510	Bovine viral diarrhea virus susceptibility QTL
ENSBTAG00000040051	37307	Chr15	30080851	32170510	Bovine viral diarrhea virus susceptibility QTL
ENSBTAG00000010241	30581	Chr27	30452407	32030774	Cell-mediated immune response QTL
ENSBTAG00000027118	30581	Chr27	30452407	32030774	Cell-mediated immune response QTL
ENSBTAG00000001094	30584	Chr12	30452407	32030774	Cell-mediated immune response QTL
ENSBTAG00000008686	30584	Chr12	30452407	32030774	Cell-mediated immune response QTL
ENSBTAG00000009340	30584	Chr12	30452407	32030774	Cell-mediated immune response QTL
ENSBTAG00000009912	30584	Chr12	30452407	32030774	Cell-mediated immune response QTL
ENSBTAG00000012170	30584	Chr12	30452407	32030774	Cell-mediated immune response QTL
ENSBTAG00000014024	30584	Chr12	30452407	32030774	Cell-mediated immune response QTL
ENSBTAG00000016915	30584	Chr12	30452407	32030774	Cell-mediated immune response QTL
ENSBTAG00000018577	30584	Chr12	30452407	32030774	Cell-mediated immune response QTL
ENSBTAG00000004660	30587	Chr5	30452407	32030774	Cell-mediated immune response QTL
ENSBTAG00000037775	30587	Chr5	30452407	32030774	Cell-mediated immune response QTL
ENSBTAG00000039992	30587	Chr5	30452407	32030774	Cell-mediated immune response QTL
ENSBTAG00000001132	19004	Chr2	46178647	52998234	Clinical mastitis QTL
ENSBTAG00000012615	19004	Chr2	46178647	52998234	Clinical mastitis QTL
ENSBTAG00000015291	19004	Chr2	46178647	52998234	Clinical mastitis QTL
ENSBTAG00000015962	19004	Chr2	46178647	52998234	Clinical mastitis QTL
ENSBTAG00000018114	19004	Chr2	46178647	52998234	Clinical mastitis QTL
ENSBTAG00000018125	19004	Chr2	46178647	52998234	Clinical mastitis QTL
ENSBTAG00000018581	19004	Chr2	46178647	52998234	Clinical mastitis QTL
ENSBTAG00000019592	19004	Chr2	46178647	52998234	Clinical mastitis QTL
ENSBTAG00000019683	19004	Chr2	46178647	52998234	Clinical mastitis QTL
ENSBTAG00000047426	19004	Chr2	46178647	52998234	Clinical mastitis QTL
ENSBTAG00000012376	19004	Chr2	46178647	52998234	Clinical mastitis QTL
ENSBTAG00000016081	19004	Chr2	46178647	52998234	Clinical mastitis QTL
ENSBTAG00000045819	19004	Chr2	46178647	52998234	Clinical mastitis QTL
ENSBTAG00000003912	19008	Chr4	46178647	52998234	Clinical mastitis QTL
ENSBTAG00000014795	19008	Chr4	46178647	52998234	Clinical mastitis QTL
ENSBTAG00000018348	19008	Chr4	46178647	52998234	Clinical mastitis QTL
ENSBTAG00000019824	19008	Chr4	46178647	52998234	Clinical mastitis QTL
ENSBTAG00000035945	19008	Chr4	46178647	52998234	Clinical mastitis QTL
ENSBTAG00000036154	19008	Chr4	46178647	52998234	Clinical mastitis QTL
ENSBTAG00000000061	19009	Chr6	46178647	52998234	Clinical mastitis QTL
ENSBTAG00000000646	19009	Chr6	46178647	52998234	Clinical mastitis QTL
ENSBTAG00000001545	19009	Chr6	46178647	52998234	Clinical mastitis QTL
ENSBTAG00000002299	19009	Chr6	46178647	52998234	Clinical mastitis QTL
ENSBTAG00000003602	19009	Chr6	46178647	52998234	Clinical mastitis QTL
ENSBTAG00000004988	19009	Chr6	46178647	52998234	Clinical mastitis QTL
ENSBTAG00000007240	19009	Chr6	46178647	52998234	Clinical mastitis QTL
ENSBTAG00000014616	19009	Chr6	46178647	52998234	Clinical mastitis QTL
ENSBTAG00000019353	19009	Chr6	46178647	52998234	Clinical mastitis QTL
ENSBTAG00000033214	19009	Chr6	46178647	52998234	Clinical mastitis QTL
ENSBTAG00000003897	19009	Chr6	46178647	52998234	Clinical mastitis QTL
ENSBTAG00000006492	19009	Chr6	46178647	52998234	Clinical mastitis QTL
ENSBTAG00000000238	19014	Chr7	46178647	52998234	Clinical mastitis QTL
ENSBTAG00000000469	19014	Chr7	46178647	52998234	Clinical mastitis QTL
ENSBTAG00000001002	19014	Chr7	46178647	52998234	Clinical mastitis QTL
ENSBTAG00000001247	19014	Chr7	46178647	52998234	Clinical mastitis QTL
ENSBTAG00000002286	19014	Chr7	46178647	52998234	Clinical mastitis QTL
ENSBTAG00000002296	19014	Chr7	46178647	52998234	Clinical mastitis QTL
ENSBTAG00000002796	19014	Chr7	46178647	52998234	Clinical mastitis QTL
ENSBTAG00000003502	19014	Chr7	46178647	52998234	Clinical mastitis QTL
ENSBTAG00000003986	19014	Chr7	46178647	52998234	Clinical mastitis QTL
ENSBTAG00000004161	19014	Chr7	46178647	52998234	Clinical mastitis QTL
ENSBTAG00000005288	19014	Chr7	46178647	52998234	Clinical mastitis QTL
ENSBTAG00000005293	19014	Chr7	46178647	52998234	Clinical mastitis QTL
ENSBTAG00000006694	19014	Chr7	46178647	52998234	Clinical mastitis QTL
ENSBTAG00000007785	19014	Chr7	46178647	52998234	Clinical mastitis QTL
ENSBTAG00000008224	19014	Chr7	46178647	52998234	Clinical mastitis QTL
ENSBTAG00000008752	19014	Chr7	46178647	52998234	Clinical mastitis QTL
ENSBTAG00000008753	19014	Chr7	46178647	52998234	Clinical mastitis QTL
ENSBTAG00000008758	19014	Chr7	46178647	52998234	Clinical mastitis QTL
ENSBTAG00000008759	19014	Chr7	46178647	52998234	Clinical mastitis QTL
ENSBTAG00000008881	19014	Chr7	46178647	52998234	Clinical mastitis QTL
ENSBTAG00000009513	19014	Chr7	46178647	52998234	Clinical mastitis QTL
ENSBTAG00000010063	19014	Chr7	46178647	52998234	Clinical mastitis QTL
ENSBTAG00000010068	19014	Chr7	46178647	52998234	Clinical mastitis QTL
ENSBTAG00000010069	19014	Chr7	46178647	52998234	Clinical mastitis QTL
ENSBTAG00000010689	19014	Chr7	46178647	52998234	Clinical mastitis QTL
ENSBTAG00000010798	19014	Chr7	46178647	52998234	Clinical mastitis QTL
ENSBTAG00000010979	19014	Chr7	46178647	52998234	Clinical mastitis QTL
ENSBTAG00000010982	19014	Chr7	46178647	52998234	Clinical mastitis QTL
ENSBTAG00000010984	19014	Chr7	46178647	52998234	Clinical mastitis QTL
ENSBTAG00000011415	19014	Chr7	46178647	52998234	Clinical mastitis QTL
ENSBTAG00000011419	19014	Chr7	46178647	52998234	Clinical mastitis QTL
ENSBTAG00000012762	19014	Chr7	46178647	52998234	Clinical mastitis QTL
ENSBTAG00000013112	19014	Chr7	46178647	52998234	Clinical mastitis QTL
ENSBTAG00000013113	19014	Chr7	46178647	52998234	Clinical mastitis QTL
ENSBTAG00000014182	19014	Chr7	46178647	52998234	Clinical mastitis QTL
ENSBTAG00000014744	19014	Chr7	46178647	52998234	Clinical mastitis QTL
ENSBTAG00000014746	19014	Chr7	46178647	52998234	Clinical mastitis QTL
ENSBTAG00000015683	19014	Chr7	46178647	52998234	Clinical mastitis QTL
ENSBTAG00000016105	19014	Chr7	46178647	52998234	Clinical mastitis QTL
ENSBTAG00000016929	19014	Chr7	46178647	52998234	Clinical mastitis QTL
ENSBTAG00000017105	19014	Chr7	46178647	52998234	Clinical mastitis QTL
ENSBTAG00000017648	19014	Chr7	46178647	52998234	Clinical mastitis QTL
ENSBTAG00000017957	19014	Chr7	46178647	52998234	Clinical mastitis QTL
ENSBTAG00000018287	19014	Chr7	46178647	52998234	Clinical mastitis QTL
ENSBTAG00000018322	19014	Chr7	46178647	52998234	Clinical mastitis QTL
ENSBTAG00000020041	19014	Chr7	46178647	52998234	Clinical mastitis QTL
ENSBTAG00000021226	19014	Chr7	46178647	52998234	Clinical mastitis QTL
ENSBTAG00000021519	19014	Chr7	46178647	52998234	Clinical mastitis QTL
ENSBTAG00000021520	19014	Chr7	46178647	52998234	Clinical mastitis QTL
ENSBTAG00000021687	19014	Chr7	46178647	52998234	Clinical mastitis QTL
ENSBTAG00000021772	19014	Chr7	46178647	52998234	Clinical mastitis QTL
ENSBTAG00000025191	19014	Chr7	46178647	52998234	Clinical mastitis QTL
ENSBTAG00000025226	19014	Chr7	46178647	52998234	Clinical mastitis QTL
ENSBTAG00000030520	19014	Chr7	46178647	52998234	Clinical mastitis QTL
ENSBTAG00000030529	19014	Chr7	46178647	52998234	Clinical mastitis QTL
ENSBTAG00000030616	19014	Chr7	46178647	52998234	Clinical mastitis QTL
ENSBTAG00000033747	19014	Chr7	46178647	52998234	Clinical mastitis QTL
ENSBTAG00000038337	19014	Chr7	46178647	52998234	Clinical mastitis QTL
ENSBTAG00000042256	19014	Chr7	46178647	52998234	Clinical mastitis QTL
ENSBTAG00000044898	19014	Chr7	46178647	52998234	Clinical mastitis QTL
ENSBTAG00000004415	19014	Chr7	46178647	52998234	Clinical mastitis QTL
ENSBTAG00000006756	19014	Chr7	46178647	52998234	Clinical mastitis QTL
ENSBTAG00000021261	19014	Chr7	46178647	52998234	Clinical mastitis QTL
ENSBTAG00000025182	19014	Chr7	46178647	52998234	Clinical mastitis QTL
ENSBTAG00000030517	19014	Chr7	46178647	52998234	Clinical mastitis QTL
ENSBTAG00000030518	19014	Chr7	46178647	52998234	Clinical mastitis QTL
ENSBTAG00000003667	19016	Chr10	46178647	52998234	Clinical mastitis QTL
ENSBTAG00000005269	19016	Chr10	46178647	52998234	Clinical mastitis QTL
ENSBTAG00000005328	19016	Chr10	46178647	52998234	Clinical mastitis QTL
ENSBTAG00000005373	19016	Chr10	46178647	52998234	Clinical mastitis QTL
ENSBTAG00000005479	19016	Chr10	46178647	52998234	Clinical mastitis QTL
ENSBTAG00000005481	19016	Chr10	46178647	52998234	Clinical mastitis QTL
ENSBTAG00000008575	19016	Chr10	46178647	52998234	Clinical mastitis QTL
ENSBTAG00000008805	19016	Chr10	46178647	52998234	Clinical mastitis QTL
ENSBTAG00000008807	19016	Chr10	46178647	52998234	Clinical mastitis QTL
ENSBTAG00000009443	19016	Chr10	46178647	52998234	Clinical mastitis QTL
ENSBTAG00000009615	19016	Chr10	46178647	52998234	Clinical mastitis QTL
ENSBTAG00000010119	19016	Chr10	46178647	52998234	Clinical mastitis QTL
ENSBTAG00000010298	19016	Chr10	46178647	52998234	Clinical mastitis QTL
ENSBTAG00000010641	19016	Chr10	46178647	52998234	Clinical mastitis QTL
ENSBTAG00000011146	19016	Chr10	46178647	52998234	Clinical mastitis QTL
ENSBTAG00000011319	19016	Chr10	46178647	52998234	Clinical mastitis QTL
ENSBTAG00000012391	19016	Chr10	46178647	52998234	Clinical mastitis QTL
ENSBTAG00000013452	19016	Chr10	46178647	52998234	Clinical mastitis QTL
ENSBTAG00000013493	19016	Chr10	46178647	52998234	Clinical mastitis QTL
ENSBTAG00000014181	19016	Chr10	46178647	52998234	Clinical mastitis QTL
ENSBTAG00000014699	19016	Chr10	46178647	52998234	Clinical mastitis QTL
ENSBTAG00000015904	19016	Chr10	46178647	52998234	Clinical mastitis QTL
ENSBTAG00000017373	19016	Chr10	46178647	52998234	Clinical mastitis QTL
ENSBTAG00000019114	19016	Chr10	46178647	52998234	Clinical mastitis QTL
ENSBTAG00000019390	19016	Chr10	46178647	52998234	Clinical mastitis QTL
ENSBTAG00000019474	19016	Chr10	46178647	52998234	Clinical mastitis QTL
ENSBTAG00000021538	19016	Chr10	46178647	52998234	Clinical mastitis QTL
ENSBTAG00000038920	19016	Chr10	46178647	52998234	Clinical mastitis QTL
ENSBTAG00000040384	19016	Chr10	46178647	52998234	Clinical mastitis QTL
ENSBTAG00000002194	19016	Chr10	46178647	52998234	Clinical mastitis QTL
ENSBTAG00000010952	19016	Chr10	46178647	52998234	Clinical mastitis QTL
ENSBTAG00000012898	19016	Chr10	46178647	52998234	Clinical mastitis QTL
ENSBTAG00000020814	19016	Chr10	46178647	52998234	Clinical mastitis QTL
ENSBTAG00000000065	19017	Chr13	46178647	52998234	Clinical mastitis QTL
ENSBTAG00000000066	19017	Chr13	46178647	52998234	Clinical mastitis QTL
ENSBTAG00000000683	19017	Chr13	46178647	52998234	Clinical mastitis QTL
ENSBTAG00000000825	19017	Chr13	46178647	52998234	Clinical mastitis QTL
ENSBTAG00000001112	19017	Chr13	46178647	52998234	Clinical mastitis QTL
ENSBTAG00000001314	19017	Chr13	46178647	52998234	Clinical mastitis QTL
ENSBTAG00000001320	19017	Chr13	46178647	52998234	Clinical mastitis QTL
ENSBTAG00000002578	19017	Chr13	46178647	52998234	Clinical mastitis QTL
ENSBTAG00000003494	19017	Chr13	46178647	52998234	Clinical mastitis QTL
ENSBTAG00000003848	19017	Chr13	46178647	52998234	Clinical mastitis QTL
ENSBTAG00000003863	19017	Chr13	46178647	52998234	Clinical mastitis QTL
ENSBTAG00000004075	19017	Chr13	46178647	52998234	Clinical mastitis QTL
ENSBTAG00000005111	19017	Chr13	46178647	52998234	Clinical mastitis QTL
ENSBTAG00000006065	19017	Chr13	46178647	52998234	Clinical mastitis QTL
ENSBTAG00000006066	19017	Chr13	46178647	52998234	Clinical mastitis QTL
ENSBTAG00000006531	19017	Chr13	46178647	52998234	Clinical mastitis QTL
ENSBTAG00000006578	19017	Chr13	46178647	52998234	Clinical mastitis QTL
ENSBTAG00000007920	19017	Chr13	46178647	52998234	Clinical mastitis QTL
ENSBTAG00000007922	19017	Chr13	46178647	52998234	Clinical mastitis QTL
ENSBTAG00000008026	19017	Chr13	46178647	52998234	Clinical mastitis QTL
ENSBTAG00000008027	19017	Chr13	46178647	52998234	Clinical mastitis QTL
ENSBTAG00000008293	19017	Chr13	46178647	52998234	Clinical mastitis QTL
ENSBTAG00000008436	19017	Chr13	46178647	52998234	Clinical mastitis QTL
ENSBTAG00000008439	19017	Chr13	46178647	52998234	Clinical mastitis QTL
ENSBTAG00000011010	19017	Chr13	46178647	52998234	Clinical mastitis QTL
ENSBTAG00000011425	19017	Chr13	46178647	52998234	Clinical mastitis QTL
ENSBTAG00000011458	19017	Chr13	46178647	52998234	Clinical mastitis QTL
ENSBTAG00000011782	19017	Chr13	46178647	52998234	Clinical mastitis QTL
ENSBTAG00000013160	19017	Chr13	46178647	52998234	Clinical mastitis QTL
ENSBTAG00000013163	19017	Chr13	46178647	52998234	Clinical mastitis QTL
ENSBTAG00000013167	19017	Chr13	46178647	52998234	Clinical mastitis QTL
ENSBTAG00000013545	19017	Chr13	46178647	52998234	Clinical mastitis QTL
ENSBTAG00000013753	19017	Chr13	46178647	52998234	Clinical mastitis QTL
ENSBTAG00000013776	19017	Chr13	46178647	52998234	Clinical mastitis QTL
ENSBTAG00000013899	19017	Chr13	46178647	52998234	Clinical mastitis QTL
ENSBTAG00000014048	19017	Chr13	46178647	52998234	Clinical mastitis QTL
ENSBTAG00000014194	19017	Chr13	46178647	52998234	Clinical mastitis QTL
ENSBTAG00000014623	19017	Chr13	46178647	52998234	Clinical mastitis QTL
ENSBTAG00000014917	19017	Chr13	46178647	52998234	Clinical mastitis QTL
ENSBTAG00000015379	19017	Chr13	46178647	52998234	Clinical mastitis QTL
ENSBTAG00000015872	19017	Chr13	46178647	52998234	Clinical mastitis QTL
ENSBTAG00000017346	19017	Chr13	46178647	52998234	Clinical mastitis QTL
ENSBTAG00000018732	19017	Chr13	46178647	52998234	Clinical mastitis QTL
ENSBTAG00000018735	19017	Chr13	46178647	52998234	Clinical mastitis QTL
ENSBTAG00000018813	19017	Chr13	46178647	52998234	Clinical mastitis QTL
ENSBTAG00000019504	19017	Chr13	46178647	52998234	Clinical mastitis QTL
ENSBTAG00000020465	19017	Chr13	46178647	52998234	Clinical mastitis QTL
ENSBTAG00000027409	19017	Chr13	46178647	52998234	Clinical mastitis QTL
ENSBTAG00000027937	19017	Chr13	46178647	52998234	Clinical mastitis QTL
ENSBTAG00000032366	19017	Chr13	46178647	52998234	Clinical mastitis QTL
ENSBTAG00000037757	19017	Chr13	46178647	52998234	Clinical mastitis QTL
ENSBTAG00000045784	19017	Chr13	46178647	52998234	Clinical mastitis QTL
ENSBTAG00000006063	19017	Chr13	46178647	52998234	Clinical mastitis QTL
ENSBTAG00000007199	19017	Chr13	46178647	52998234	Clinical mastitis QTL
ENSBTAG00000018812	19017	Chr13	46178647	52998234	Clinical mastitis QTL
ENSBTAG00000020454	19017	Chr13	46178647	52998234	Clinical mastitis QTL
ENSBTAG00000020668	19017	Chr13	46178647	52998234	Clinical mastitis QTL
ENSBTAG00000027412	19017	Chr13	46178647	52998234	Clinical mastitis QTL
ENSBTAG00000046276	19017	Chr13	46178647	52998234	Clinical mastitis QTL
ENSBTAG00000048291	19017	Chr13	46178647	52998234	Clinical mastitis QTL
ENSBTAG00000000212	19023	Chr16	46178647	52998234	Clinical mastitis QTL
ENSBTAG00000000215	19023	Chr16	46178647	52998234	Clinical mastitis QTL
ENSBTAG00000000792	19023	Chr16	46178647	52998234	Clinical mastitis QTL
ENSBTAG00000001642	19023	Chr16	46178647	52998234	Clinical mastitis QTL
ENSBTAG00000001727	19023	Chr16	46178647	52998234	Clinical mastitis QTL
ENSBTAG00000002464	19023	Chr16	46178647	52998234	Clinical mastitis QTL
ENSBTAG00000002479	19023	Chr16	46178647	52998234	Clinical mastitis QTL
ENSBTAG00000002483	19023	Chr16	46178647	52998234	Clinical mastitis QTL
ENSBTAG00000003313	19023	Chr16	46178647	52998234	Clinical mastitis QTL
ENSBTAG00000004452	19023	Chr16	46178647	52998234	Clinical mastitis QTL
ENSBTAG00000004738	19023	Chr16	46178647	52998234	Clinical mastitis QTL
ENSBTAG00000004872	19023	Chr16	46178647	52998234	Clinical mastitis QTL
ENSBTAG00000004873	19023	Chr16	46178647	52998234	Clinical mastitis QTL
ENSBTAG00000004874	19023	Chr16	46178647	52998234	Clinical mastitis QTL
ENSBTAG00000005231	19023	Chr16	46178647	52998234	Clinical mastitis QTL
ENSBTAG00000005812	19023	Chr16	46178647	52998234	Clinical mastitis QTL
ENSBTAG00000006515	19023	Chr16	46178647	52998234	Clinical mastitis QTL
ENSBTAG00000006519	19023	Chr16	46178647	52998234	Clinical mastitis QTL
ENSBTAG00000006609	19023	Chr16	46178647	52998234	Clinical mastitis QTL
ENSBTAG00000007619	19023	Chr16	46178647	52998234	Clinical mastitis QTL
ENSBTAG00000007620	19023	Chr16	46178647	52998234	Clinical mastitis QTL
ENSBTAG00000007623	19023	Chr16	46178647	52998234	Clinical mastitis QTL
ENSBTAG00000008125	19023	Chr16	46178647	52998234	Clinical mastitis QTL
ENSBTAG00000008126	19023	Chr16	46178647	52998234	Clinical mastitis QTL
ENSBTAG00000008350	19023	Chr16	46178647	52998234	Clinical mastitis QTL
ENSBTAG00000008672	19023	Chr16	46178647	52998234	Clinical mastitis QTL
ENSBTAG00000008739	19023	Chr16	46178647	52998234	Clinical mastitis QTL
ENSBTAG00000009075	19023	Chr16	46178647	52998234	Clinical mastitis QTL
ENSBTAG00000009306	19023	Chr16	46178647	52998234	Clinical mastitis QTL
ENSBTAG00000009307	19023	Chr16	46178647	52998234	Clinical mastitis QTL
ENSBTAG00000009309	19023	Chr16	46178647	52998234	Clinical mastitis QTL
ENSBTAG00000009856	19023	Chr16	46178647	52998234	Clinical mastitis QTL
ENSBTAG00000010696	19023	Chr16	46178647	52998234	Clinical mastitis QTL
ENSBTAG00000011214	19023	Chr16	46178647	52998234	Clinical mastitis QTL
ENSBTAG00000011217	19023	Chr16	46178647	52998234	Clinical mastitis QTL
ENSBTAG00000012247	19023	Chr16	46178647	52998234	Clinical mastitis QTL
ENSBTAG00000013071	19023	Chr16	46178647	52998234	Clinical mastitis QTL
ENSBTAG00000013191	19023	Chr16	46178647	52998234	Clinical mastitis QTL
ENSBTAG00000013813	19023	Chr16	46178647	52998234	Clinical mastitis QTL
ENSBTAG00000014119	19023	Chr16	46178647	52998234	Clinical mastitis QTL
ENSBTAG00000014511	19023	Chr16	46178647	52998234	Clinical mastitis QTL
ENSBTAG00000014537	19023	Chr16	46178647	52998234	Clinical mastitis QTL
ENSBTAG00000014540	19023	Chr16	46178647	52998234	Clinical mastitis QTL
ENSBTAG00000014602	19023	Chr16	46178647	52998234	Clinical mastitis QTL
ENSBTAG00000014705	19023	Chr16	46178647	52998234	Clinical mastitis QTL
ENSBTAG00000014707	19023	Chr16	46178647	52998234	Clinical mastitis QTL
ENSBTAG00000014726	19023	Chr16	46178647	52998234	Clinical mastitis QTL
ENSBTAG00000015384	19023	Chr16	46178647	52998234	Clinical mastitis QTL
ENSBTAG00000015632	19023	Chr16	46178647	52998234	Clinical mastitis QTL
ENSBTAG00000015635	19023	Chr16	46178647	52998234	Clinical mastitis QTL
ENSBTAG00000015642	19023	Chr16	46178647	52998234	Clinical mastitis QTL
ENSBTAG00000015857	19023	Chr16	46178647	52998234	Clinical mastitis QTL
ENSBTAG00000015859	19023	Chr16	46178647	52998234	Clinical mastitis QTL
ENSBTAG00000015882	19023	Chr16	46178647	52998234	Clinical mastitis QTL
ENSBTAG00000016057	19023	Chr16	46178647	52998234	Clinical mastitis QTL
ENSBTAG00000016528	19023	Chr16	46178647	52998234	Clinical mastitis QTL
ENSBTAG00000016728	19023	Chr16	46178647	52998234	Clinical mastitis QTL
ENSBTAG00000016733	19023	Chr16	46178647	52998234	Clinical mastitis QTL
ENSBTAG00000016735	19023	Chr16	46178647	52998234	Clinical mastitis QTL
ENSBTAG00000017674	19023	Chr16	46178647	52998234	Clinical mastitis QTL
ENSBTAG00000018028	19023	Chr16	46178647	52998234	Clinical mastitis QTL
ENSBTAG00000018729	19023	Chr16	46178647	52998234	Clinical mastitis QTL
ENSBTAG00000018730	19023	Chr16	46178647	52998234	Clinical mastitis QTL
ENSBTAG00000018965	19023	Chr16	46178647	52998234	Clinical mastitis QTL
ENSBTAG00000020014	19023	Chr16	46178647	52998234	Clinical mastitis QTL
ENSBTAG00000020015	19023	Chr16	46178647	52998234	Clinical mastitis QTL
ENSBTAG00000020518	19023	Chr16	46178647	52998234	Clinical mastitis QTL
ENSBTAG00000020837	19023	Chr16	46178647	52998234	Clinical mastitis QTL
ENSBTAG00000020839	19023	Chr16	46178647	52998234	Clinical mastitis QTL
ENSBTAG00000021202	19023	Chr16	46178647	52998234	Clinical mastitis QTL
ENSBTAG00000021210	19023	Chr16	46178647	52998234	Clinical mastitis QTL
ENSBTAG00000021576	19023	Chr16	46178647	52998234	Clinical mastitis QTL
ENSBTAG00000021919	19023	Chr16	46178647	52998234	Clinical mastitis QTL
ENSBTAG00000023784	19023	Chr16	46178647	52998234	Clinical mastitis QTL
ENSBTAG00000024508	19023	Chr16	46178647	52998234	Clinical mastitis QTL
ENSBTAG00000024509	19023	Chr16	46178647	52998234	Clinical mastitis QTL
ENSBTAG00000024520	19023	Chr16	46178647	52998234	Clinical mastitis QTL
ENSBTAG00000024525	19023	Chr16	46178647	52998234	Clinical mastitis QTL
ENSBTAG00000024663	19023	Chr16	46178647	52998234	Clinical mastitis QTL
ENSBTAG00000030805	19023	Chr16	46178647	52998234	Clinical mastitis QTL
ENSBTAG00000031631	19023	Chr16	46178647	52998234	Clinical mastitis QTL
ENSBTAG00000031749	19023	Chr16	46178647	52998234	Clinical mastitis QTL
ENSBTAG00000037523	19023	Chr16	46178647	52998234	Clinical mastitis QTL
ENSBTAG00000038716	19023	Chr16	46178647	52998234	Clinical mastitis QTL
ENSBTAG00000039055	19023	Chr16	46178647	52998234	Clinical mastitis QTL
ENSBTAG00000040477	19023	Chr16	46178647	52998234	Clinical mastitis QTL
ENSBTAG00000045754	19023	Chr16	46178647	52998234	Clinical mastitis QTL
ENSBTAG00000045789	19023	Chr16	46178647	52998234	Clinical mastitis QTL
ENSBTAG00000046007	19023	Chr16	46178647	52998234	Clinical mastitis QTL
ENSBTAG00000046758	19023	Chr16	46178647	52998234	Clinical mastitis QTL
ENSBTAG00000047059	19023	Chr16	46178647	52998234	Clinical mastitis QTL
ENSBTAG00000047231	19023	Chr16	46178647	52998234	Clinical mastitis QTL
ENSBTAG00000048308	19023	Chr16	46178647	52998234	Clinical mastitis QTL
ENSBTAG00000005722	19023	Chr16	46178647	52998234	Clinical mastitis QTL
ENSBTAG00000010737	19023	Chr16	46178647	52998234	Clinical mastitis QTL
ENSBTAG00000014136	19023	Chr16	46178647	52998234	Clinical mastitis QTL
ENSBTAG00000014423	19023	Chr16	46178647	52998234	Clinical mastitis QTL
ENSBTAG00000024492	19023	Chr16	46178647	52998234	Clinical mastitis QTL
ENSBTAG00000024510	19023	Chr16	46178647	52998234	Clinical mastitis QTL
ENSBTAG00000039728	19023	Chr16	46178647	52998234	Clinical mastitis QTL
ENSBTAG00000046062	19023	Chr16	46178647	52998234	Clinical mastitis QTL
ENSBTAG00000047285	19023	Chr16	46178647	52998234	Clinical mastitis QTL
ENSBTAG00000048267	19023	Chr16	46178647	52998234	Clinical mastitis QTL
ENSBTAG00000000439	19024	Chr17	46178647	52998234	Clinical mastitis QTL
ENSBTAG00000002145	19024	Chr17	46178647	52998234	Clinical mastitis QTL
ENSBTAG00000005678	19024	Chr17	46178647	52998234	Clinical mastitis QTL
ENSBTAG00000006468	19024	Chr17	46178647	52998234	Clinical mastitis QTL
ENSBTAG00000006626	19024	Chr17	46178647	52998234	Clinical mastitis QTL
ENSBTAG00000007047	19024	Chr17	46178647	52998234	Clinical mastitis QTL
ENSBTAG00000007988	19024	Chr17	46178647	52998234	Clinical mastitis QTL
ENSBTAG00000009167	19024	Chr17	46178647	52998234	Clinical mastitis QTL
ENSBTAG00000009797	19024	Chr17	46178647	52998234	Clinical mastitis QTL
ENSBTAG00000012987	19024	Chr17	46178647	52998234	Clinical mastitis QTL
ENSBTAG00000013848	19024	Chr17	46178647	52998234	Clinical mastitis QTL
ENSBTAG00000020430	19024	Chr17	46178647	52998234	Clinical mastitis QTL
ENSBTAG00000046256	19024	Chr17	46178647	52998234	Clinical mastitis QTL
ENSBTAG00000020532	19024	Chr17	46178647	52998234	Clinical mastitis QTL
ENSBTAG00000033558	19024	Chr17	46178647	52998234	Clinical mastitis QTL
ENSBTAG00000046657	19024	Chr17	46178647	52998234	Clinical mastitis QTL
ENSBTAG00000048211	19024	Chr17	46178647	52998234	Clinical mastitis QTL
ENSBTAG00000013660	19025	Chr20	46178647	52998234	Clinical mastitis QTL
ENSBTAG00000000292	19031	Chr29	46178647	52998234	Clinical mastitis QTL
ENSBTAG00000001077	19031	Chr29	46178647	52998234	Clinical mastitis QTL
ENSBTAG00000001185	19031	Chr29	46178647	52998234	Clinical mastitis QTL
ENSBTAG00000001228	19031	Chr29	46178647	52998234	Clinical mastitis QTL
ENSBTAG00000001229	19031	Chr29	46178647	52998234	Clinical mastitis QTL
ENSBTAG00000002702	19031	Chr29	46178647	52998234	Clinical mastitis QTL
ENSBTAG00000003171	19031	Chr29	46178647	52998234	Clinical mastitis QTL
ENSBTAG00000004348	19031	Chr29	46178647	52998234	Clinical mastitis QTL
ENSBTAG00000004392	19031	Chr29	46178647	52998234	Clinical mastitis QTL
ENSBTAG00000005144	19031	Chr29	46178647	52998234	Clinical mastitis QTL
ENSBTAG00000005903	19031	Chr29	46178647	52998234	Clinical mastitis QTL
ENSBTAG00000006071	19031	Chr29	46178647	52998234	Clinical mastitis QTL
ENSBTAG00000008274	19031	Chr29	46178647	52998234	Clinical mastitis QTL
ENSBTAG00000008623	19031	Chr29	46178647	52998234	Clinical mastitis QTL
ENSBTAG00000009393	19031	Chr29	46178647	52998234	Clinical mastitis QTL
ENSBTAG00000009584	19031	Chr29	46178647	52998234	Clinical mastitis QTL
ENSBTAG00000009899	19031	Chr29	46178647	52998234	Clinical mastitis QTL
ENSBTAG00000009915	19031	Chr29	46178647	52998234	Clinical mastitis QTL
ENSBTAG00000009997	19031	Chr29	46178647	52998234	Clinical mastitis QTL
ENSBTAG00000010304	19031	Chr29	46178647	52998234	Clinical mastitis QTL
ENSBTAG00000010336	19031	Chr29	46178647	52998234	Clinical mastitis QTL
ENSBTAG00000010348	19031	Chr29	46178647	52998234	Clinical mastitis QTL
ENSBTAG00000010447	19031	Chr29	46178647	52998234	Clinical mastitis QTL
ENSBTAG00000010777	19031	Chr29	46178647	52998234	Clinical mastitis QTL
ENSBTAG00000010880	19031	Chr29	46178647	52998234	Clinical mastitis QTL
ENSBTAG00000010986	19031	Chr29	46178647	52998234	Clinical mastitis QTL
ENSBTAG00000011149	19031	Chr29	46178647	52998234	Clinical mastitis QTL
ENSBTAG00000011249	19031	Chr29	46178647	52998234	Clinical mastitis QTL
ENSBTAG00000011898	19031	Chr29	46178647	52998234	Clinical mastitis QTL
ENSBTAG00000012072	19031	Chr29	46178647	52998234	Clinical mastitis QTL
ENSBTAG00000012742	19031	Chr29	46178647	52998234	Clinical mastitis QTL
ENSBTAG00000013066	19031	Chr29	46178647	52998234	Clinical mastitis QTL
ENSBTAG00000013093	19031	Chr29	46178647	52998234	Clinical mastitis QTL
ENSBTAG00000015183	19031	Chr29	46178647	52998234	Clinical mastitis QTL
ENSBTAG00000015185	19031	Chr29	46178647	52998234	Clinical mastitis QTL
ENSBTAG00000016465	19031	Chr29	46178647	52998234	Clinical mastitis QTL
ENSBTAG00000016470	19031	Chr29	46178647	52998234	Clinical mastitis QTL
ENSBTAG00000017514	19031	Chr29	46178647	52998234	Clinical mastitis QTL
ENSBTAG00000017805	19031	Chr29	46178647	52998234	Clinical mastitis QTL
ENSBTAG00000017861	19031	Chr29	46178647	52998234	Clinical mastitis QTL
ENSBTAG00000018274	19031	Chr29	46178647	52998234	Clinical mastitis QTL
ENSBTAG00000019015	19031	Chr29	46178647	52998234	Clinical mastitis QTL
ENSBTAG00000019369	19031	Chr29	46178647	52998234	Clinical mastitis QTL
ENSBTAG00000019569	19031	Chr29	46178647	52998234	Clinical mastitis QTL
ENSBTAG00000019634	19031	Chr29	46178647	52998234	Clinical mastitis QTL
ENSBTAG00000020242	19031	Chr29	46178647	52998234	Clinical mastitis QTL
ENSBTAG00000021999	19031	Chr29	46178647	52998234	Clinical mastitis QTL
ENSBTAG00000022158	19031	Chr29	46178647	52998234	Clinical mastitis QTL
ENSBTAG00000022160	19031	Chr29	46178647	52998234	Clinical mastitis QTL
ENSBTAG00000022185	19031	Chr29	46178647	52998234	Clinical mastitis QTL
ENSBTAG00000022188	19031	Chr29	46178647	52998234	Clinical mastitis QTL
ENSBTAG00000024814	19031	Chr29	46178647	52998234	Clinical mastitis QTL
ENSBTAG00000026768	19031	Chr29	46178647	52998234	Clinical mastitis QTL
ENSBTAG00000026769	19031	Chr29	46178647	52998234	Clinical mastitis QTL
ENSBTAG00000030999	19031	Chr29	46178647	52998234	Clinical mastitis QTL
ENSBTAG00000031061	19031	Chr29	46178647	52998234	Clinical mastitis QTL
ENSBTAG00000031184	19031	Chr29	46178647	52998234	Clinical mastitis QTL
ENSBTAG00000031194	19031	Chr29	46178647	52998234	Clinical mastitis QTL
ENSBTAG00000040103	19031	Chr29	46178647	52998234	Clinical mastitis QTL
ENSBTAG00000045834	19031	Chr29	46178647	52998234	Clinical mastitis QTL
ENSBTAG00000046437	19031	Chr29	46178647	52998234	Clinical mastitis QTL
ENSBTAG00000046662	19031	Chr29	46178647	52998234	Clinical mastitis QTL
ENSBTAG00000047495	19031	Chr29	46178647	52998234	Clinical mastitis QTL
ENSBTAG00000047713	19031	Chr29	46178647	52998234	Clinical mastitis QTL
ENSBTAG00000047793	19031	Chr29	46178647	52998234	Clinical mastitis QTL
ENSBTAG00000047996	19031	Chr29	46178647	52998234	Clinical mastitis QTL
ENSBTAG00000048098	19031	Chr29	46178647	52998234	Clinical mastitis QTL
ENSBTAG00000000103	19031	Chr29	46178647	52998234	Clinical mastitis QTL
ENSBTAG00000001777	19031	Chr29	46178647	52998234	Clinical mastitis QTL
ENSBTAG00000004212	19031	Chr29	46178647	52998234	Clinical mastitis QTL
ENSBTAG00000007622	19031	Chr29	46178647	52998234	Clinical mastitis QTL
ENSBTAG00000008477	19031	Chr29	46178647	52998234	Clinical mastitis QTL
ENSBTAG00000011830	19031	Chr29	46178647	52998234	Clinical mastitis QTL
ENSBTAG00000019579	19031	Chr29	46178647	52998234	Clinical mastitis QTL
ENSBTAG00000039129	19031	Chr29	46178647	52998234	Clinical mastitis QTL
ENSBTAG00000045915	19031	Chr29	46178647	52998234	Clinical mastitis QTL
ENSBTAG00000046090	19031	Chr29	46178647	52998234	Clinical mastitis QTL
ENSBTAG00000047697	19031	Chr29	46178647	52998234	Clinical mastitis QTL
ENSBTAG00000007690	25263	Chr20	39136704	39188967	Clinical mastitis QTL
ENSBTAG00000025035	25263	Chr20	39136704	39188967	Clinical mastitis QTL
ENSBTAG00000022360	57296	Chr5	86941977	87064339	Clinical mastitis QTL
ENSBTAG00000019602	57297	Chr5	89391490	89553633	Clinical mastitis QTL
ENSBTAG00000022329	57297	Chr5	89391490	89553633	Clinical mastitis QTL
ENSBTAG00000017571	57298	Chr5	91099849	91359899	Clinical mastitis QTL
ENSBTAG00000014175	57300	Chr5	94289241	94526253	Clinical mastitis QTL
ENSBTAG00000022167	57300	Chr5	94289241	94526253	Clinical mastitis QTL
ENSBTAG00000033224	63698	Chr20	31321194	32320535	Clinical mastitis QTL
ENSBTAG00000010989	16042	Chr20	10665897	11438802	Infectious bovine keratoconjunctivitis susceptibility QTL
ENSBTAG00000001123	24033	Chr23	47005648	47953939	Infectious bovine keratoconjunctivitis susceptibility QTL
ENSBTAG00000005980	24033	Chr23	47005648	47953939	Infectious bovine keratoconjunctivitis susceptibility QTL
ENSBTAG00000009157	24033	Chr23	47005648	47953939	Infectious bovine keratoconjunctivitis susceptibility QTL
ENSBTAG00000013821	24033	Chr23	47005648	47953939	Infectious bovine keratoconjunctivitis susceptibility QTL
ENSBTAG00000014587	24033	Chr23	47005648	47953939	Infectious bovine keratoconjunctivitis susceptibility QTL
ENSBTAG00000015106	24033	Chr23	47005648	47953939	Infectious bovine keratoconjunctivitis susceptibility QTL
ENSBTAG00000019234	24033	Chr23	47005648	47953939	Infectious bovine keratoconjunctivitis susceptibility QTL
ENSBTAG00000022731	24033	Chr23	47005648	47953939	Infectious bovine keratoconjunctivitis susceptibility QTL
ENSBTAG00000002534	24033	Chr23	47005648	47953939	Infectious bovine keratoconjunctivitis susceptibility QTL
ENSBTAG00000008517	24033	Chr23	47005648	47953939	Infectious bovine keratoconjunctivitis susceptibility QTL
ENSBTAG00000039732	24033	Chr23	47005648	47953939	Infectious bovine keratoconjunctivitis susceptibility QTL
ENSBTAG00000046839	24033	Chr23	47005648	47953939	Infectious bovine keratoconjunctivitis susceptibility QTL
ENSBTAG00000003511	24034	Chr12	53009331	53986983	Infectious bovine keratoconjunctivitis susceptibility QTL
ENSBTAG00000005299	24034	Chr12	53009331	53986983	Infectious bovine keratoconjunctivitis susceptibility QTL
ENSBTAG00000032821	24034	Chr12	53009331	53986983	Infectious bovine keratoconjunctivitis susceptibility QTL
ENSBTAG00000001585	24035	Chr2	22087692	22768217	Infectious bovine keratoconjunctivitis susceptibility QTL
ENSBTAG00000006970	24035	Chr2	22087692	22768217	Infectious bovine keratoconjunctivitis susceptibility QTL
ENSBTAG00000012966	24035	Chr2	22087692	22768217	Infectious bovine keratoconjunctivitis susceptibility QTL
ENSBTAG00000014949	24035	Chr2	22087692	22768217	Infectious bovine keratoconjunctivitis susceptibility QTL
ENSBTAG00000018253	24035	Chr2	22087692	22768217	Infectious bovine keratoconjunctivitis susceptibility QTL
ENSBTAG00000021636	24035	Chr2	22087692	22768217	Infectious bovine keratoconjunctivitis susceptibility QTL
ENSBTAG00000038620	24035	Chr2	22087692	22768217	Infectious bovine keratoconjunctivitis susceptibility QTL
ENSBTAG00000011862	24036	Chr12	93479	906131	Infectious bovine keratoconjunctivitis susceptibility QTL
ENSBTAG00000035926	24036	Chr12	93479	906131	Infectious bovine keratoconjunctivitis susceptibility QTL
ENSBTAG00000000375	24038	Chr15	79132989	81964881	Infectious bovine keratoconjunctivitis susceptibility QTL
ENSBTAG00000000376	24038	Chr15	79132989	81964881	Infectious bovine keratoconjunctivitis susceptibility QTL
ENSBTAG00000004206	24038	Chr15	79132989	81964881	Infectious bovine keratoconjunctivitis susceptibility QTL
ENSBTAG00000016469	24038	Chr15	79132989	81964881	Infectious bovine keratoconjunctivitis susceptibility QTL
ENSBTAG00000027516	24038	Chr15	79132989	81964881	Infectious bovine keratoconjunctivitis susceptibility QTL
ENSBTAG00000000926	24038	Chr15	79132989	81964881	Infectious bovine keratoconjunctivitis susceptibility QTL
ENSBTAG00000011521	24038	Chr15	79132989	81964881	Infectious bovine keratoconjunctivitis susceptibility QTL
ENSBTAG00000000161	24041	Chr22	56470955	57035240	Infectious bovine keratoconjunctivitis susceptibility QTL
ENSBTAG00000001812	24041	Chr22	56470955	57035240	Infectious bovine keratoconjunctivitis susceptibility QTL
ENSBTAG00000001814	24041	Chr22	56470955	57035240	Infectious bovine keratoconjunctivitis susceptibility QTL
ENSBTAG00000005306	24041	Chr22	56470955	57035240	Infectious bovine keratoconjunctivitis susceptibility QTL
ENSBTAG00000006614	24041	Chr22	56470955	57035240	Infectious bovine keratoconjunctivitis susceptibility QTL
ENSBTAG00000015273	24041	Chr22	56470955	57035240	Infectious bovine keratoconjunctivitis susceptibility QTL
ENSBTAG00000015283	24041	Chr22	56470955	57035240	Infectious bovine keratoconjunctivitis susceptibility QTL
ENSBTAG00000019121	24041	Chr22	56470955	57035240	Infectious bovine keratoconjunctivitis susceptibility QTL
ENSBTAG00000021643	24041	Chr22	56470955	57035240	Infectious bovine keratoconjunctivitis susceptibility QTL
ENSBTAG00000021645	24041	Chr22	56470955	57035240	Infectious bovine keratoconjunctivitis susceptibility QTL
ENSBTAG00000003328	24041	Chr22	56470955	57035240	Infectious bovine keratoconjunctivitis susceptibility QTL
ENSBTAG00000011336	24043	Chr5	9126222	9950705	Infectious bovine keratoconjunctivitis susceptibility QTL
ENSBTAG00000014609	24043	Chr5	9126222	9950705	Infectious bovine keratoconjunctivitis susceptibility QTL
ENSBTAG00000043949	24043	Chr5	9126222	9950705	Infectious bovine keratoconjunctivitis susceptibility QTL
ENSBTAG00000000786	24044	Chr23	50009589	50971212	Infectious bovine keratoconjunctivitis susceptibility QTL
ENSBTAG00000004093	24044	Chr23	50009589	50971212	Infectious bovine keratoconjunctivitis susceptibility QTL
ENSBTAG00000006166	24044	Chr23	50009589	50971212	Infectious bovine keratoconjunctivitis susceptibility QTL
ENSBTAG00000006378	24044	Chr23	50009589	50971212	Infectious bovine keratoconjunctivitis susceptibility QTL
ENSBTAG00000006379	24044	Chr23	50009589	50971212	Infectious bovine keratoconjunctivitis susceptibility QTL
ENSBTAG00000010943	24044	Chr23	50009589	50971212	Infectious bovine keratoconjunctivitis susceptibility QTL
ENSBTAG00000011975	24044	Chr23	50009589	50971212	Infectious bovine keratoconjunctivitis susceptibility QTL
ENSBTAG00000012079	24044	Chr23	50009589	50971212	Infectious bovine keratoconjunctivitis susceptibility QTL
ENSBTAG00000025280	24044	Chr23	50009589	50971212	Infectious bovine keratoconjunctivitis susceptibility QTL
ENSBTAG00000026919	24044	Chr23	50009589	50971212	Infectious bovine keratoconjunctivitis susceptibility QTL
ENSBTAG00000031249	24044	Chr23	50009589	50971212	Infectious bovine keratoconjunctivitis susceptibility QTL
ENSBTAG00000031267	24044	Chr23	50009589	50971212	Infectious bovine keratoconjunctivitis susceptibility QTL
ENSBTAG00000046886	24044	Chr23	50009589	50971212	Infectious bovine keratoconjunctivitis susceptibility QTL
ENSBTAG00000017483	24044	Chr23	50009589	50971212	Infectious bovine keratoconjunctivitis susceptibility QTL
ENSBTAG00000017949	24044	Chr23	50009589	50971212	Infectious bovine keratoconjunctivitis susceptibility QTL
ENSBTAG00000000552	24046	Chr10	36024341	36978160	Infectious bovine keratoconjunctivitis susceptibility QTL
ENSBTAG00000002918	24046	Chr10	36024341	36978160	Infectious bovine keratoconjunctivitis susceptibility QTL
ENSBTAG00000002921	24046	Chr10	36024341	36978160	Infectious bovine keratoconjunctivitis susceptibility QTL
ENSBTAG00000003193	24046	Chr10	36024341	36978160	Infectious bovine keratoconjunctivitis susceptibility QTL
ENSBTAG00000004086	24046	Chr10	36024341	36978160	Infectious bovine keratoconjunctivitis susceptibility QTL
ENSBTAG00000004409	24046	Chr10	36024341	36978160	Infectious bovine keratoconjunctivitis susceptibility QTL
ENSBTAG00000004420	24046	Chr10	36024341	36978160	Infectious bovine keratoconjunctivitis susceptibility QTL
ENSBTAG00000004421	24046	Chr10	36024341	36978160	Infectious bovine keratoconjunctivitis susceptibility QTL
ENSBTAG00000008363	24046	Chr10	36024341	36978160	Infectious bovine keratoconjunctivitis susceptibility QTL
ENSBTAG00000010361	24046	Chr10	36024341	36978160	Infectious bovine keratoconjunctivitis susceptibility QTL
ENSBTAG00000010371	24046	Chr10	36024341	36978160	Infectious bovine keratoconjunctivitis susceptibility QTL
ENSBTAG00000010380	24046	Chr10	36024341	36978160	Infectious bovine keratoconjunctivitis susceptibility QTL
ENSBTAG00000010766	24046	Chr10	36024341	36978160	Infectious bovine keratoconjunctivitis susceptibility QTL
ENSBTAG00000010774	24046	Chr10	36024341	36978160	Infectious bovine keratoconjunctivitis susceptibility QTL
ENSBTAG00000010778	24046	Chr10	36024341	36978160	Infectious bovine keratoconjunctivitis susceptibility QTL
ENSBTAG00000011567	24046	Chr10	36024341	36978160	Infectious bovine keratoconjunctivitis susceptibility QTL
ENSBTAG00000013477	24046	Chr10	36024341	36978160	Infectious bovine keratoconjunctivitis susceptibility QTL
ENSBTAG00000013480	24046	Chr10	36024341	36978160	Infectious bovine keratoconjunctivitis susceptibility QTL
ENSBTAG00000013485	24046	Chr10	36024341	36978160	Infectious bovine keratoconjunctivitis susceptibility QTL
ENSBTAG00000013488	24046	Chr10	36024341	36978160	Infectious bovine keratoconjunctivitis susceptibility QTL
ENSBTAG00000013774	24046	Chr10	36024341	36978160	Infectious bovine keratoconjunctivitis susceptibility QTL
ENSBTAG00000016291	24046	Chr10	36024341	36978160	Infectious bovine keratoconjunctivitis susceptibility QTL
ENSBTAG00000019079	24046	Chr10	36024341	36978160	Infectious bovine keratoconjunctivitis susceptibility QTL
ENSBTAG00000025593	24046	Chr10	36024341	36978160	Infectious bovine keratoconjunctivitis susceptibility QTL
ENSBTAG00000027173	24046	Chr10	36024341	36978160	Infectious bovine keratoconjunctivitis susceptibility QTL
ENSBTAG00000032340	24046	Chr10	36024341	36978160	Infectious bovine keratoconjunctivitis susceptibility QTL
ENSBTAG00000038438	24046	Chr10	36024341	36978160	Infectious bovine keratoconjunctivitis susceptibility QTL
ENSBTAG00000045974	24048	Chr1	32036293	32961952	Infectious bovine keratoconjunctivitis susceptibility QTL
ENSBTAG00000021011	24051	Chr17	28001895	28923132	Infectious bovine keratoconjunctivitis susceptibility QTL
ENSBTAG00000011366	14852	Chr13	32079516	32079556	M. paratuberculosis susceptibility QTL
ENSBTAG00000033180	14860	Chr16	32079516	32079556	M. paratuberculosis susceptibility QTL
ENSBTAG00000001055	18838	Chr18	46178647	52998234	M. paratuberculosis susceptibility QTL
ENSBTAG00000001350	18838	Chr18	46178647	52998234	M. paratuberculosis susceptibility QTL
ENSBTAG00000001780	18838	Chr18	46178647	52998234	M. paratuberculosis susceptibility QTL
ENSBTAG00000004939	18838	Chr18	46178647	52998234	M. paratuberculosis susceptibility QTL
ENSBTAG00000006859	18838	Chr18	46178647	52998234	M. paratuberculosis susceptibility QTL
ENSBTAG00000008777	18838	Chr18	46178647	52998234	M. paratuberculosis susceptibility QTL
ENSBTAG00000008902	18838	Chr18	46178647	52998234	M. paratuberculosis susceptibility QTL
ENSBTAG00000009078	18838	Chr18	46178647	52998234	M. paratuberculosis susceptibility QTL
ENSBTAG00000009079	18838	Chr18	46178647	52998234	M. paratuberculosis susceptibility QTL
ENSBTAG00000010501	18838	Chr18	46178647	52998234	M. paratuberculosis susceptibility QTL
ENSBTAG00000012590	18838	Chr18	46178647	52998234	M. paratuberculosis susceptibility QTL
ENSBTAG00000013791	18838	Chr18	46178647	52998234	M. paratuberculosis susceptibility QTL
ENSBTAG00000018242	18838	Chr18	46178647	52998234	M. paratuberculosis susceptibility QTL
ENSBTAG00000018593	18838	Chr18	46178647	52998234	M. paratuberculosis susceptibility QTL
ENSBTAG00000018882	18838	Chr18	46178647	52998234	M. paratuberculosis susceptibility QTL
ENSBTAG00000020756	18838	Chr18	46178647	52998234	M. paratuberculosis susceptibility QTL
ENSBTAG00000021093	18838	Chr18	46178647	52998234	M. paratuberculosis susceptibility QTL
ENSBTAG00000021742	18838	Chr18	46178647	52998234	M. paratuberculosis susceptibility QTL
ENSBTAG00000023439	18838	Chr18	46178647	52998234	M. paratuberculosis susceptibility QTL
ENSBTAG00000023464	18838	Chr18	46178647	52998234	M. paratuberculosis susceptibility QTL
ENSBTAG00000023610	18838	Chr18	46178647	52998234	M. paratuberculosis susceptibility QTL
ENSBTAG00000030922	18838	Chr18	46178647	52998234	M. paratuberculosis susceptibility QTL
ENSBTAG00000031538	18838	Chr18	46178647	52998234	M. paratuberculosis susceptibility QTL
ENSBTAG00000031648	18838	Chr18	46178647	52998234	M. paratuberculosis susceptibility QTL
ENSBTAG00000031687	18838	Chr18	46178647	52998234	M. paratuberculosis susceptibility QTL
ENSBTAG00000033563	18838	Chr18	46178647	52998234	M. paratuberculosis susceptibility QTL
ENSBTAG00000037966	18838	Chr18	46178647	52998234	M. paratuberculosis susceptibility QTL
ENSBTAG00000038869	18838	Chr18	46178647	52998234	M. paratuberculosis susceptibility QTL
ENSBTAG00000040318	18838	Chr18	46178647	52998234	M. paratuberculosis susceptibility QTL
ENSBTAG00000045656	18838	Chr18	46178647	52998234	M. paratuberculosis susceptibility QTL
ENSBTAG00000045997	18838	Chr18	46178647	52998234	M. paratuberculosis susceptibility QTL
ENSBTAG00000046365	18838	Chr18	46178647	52998234	M. paratuberculosis susceptibility QTL
ENSBTAG00000046367	18838	Chr18	46178647	52998234	M. paratuberculosis susceptibility QTL
ENSBTAG00000047196	18838	Chr18	46178647	52998234	M. paratuberculosis susceptibility QTL
ENSBTAG00000047277	18838	Chr18	46178647	52998234	M. paratuberculosis susceptibility QTL
ENSBTAG00000039673	21114	Chr15	27034490	29073969	M. paratuberculosis susceptibility QTL
ENSBTAG00000000162	21120	Chr28	27034490	29073969	M. paratuberculosis susceptibility QTL
ENSBTAG00000000163	21120	Chr28	27034490	29073969	M. paratuberculosis susceptibility QTL
ENSBTAG00000000392	21120	Chr28	27034490	29073969	M. paratuberculosis susceptibility QTL
ENSBTAG00000003876	21120	Chr28	27034490	29073969	M. paratuberculosis susceptibility QTL
ENSBTAG00000005807	21120	Chr28	27034490	29073969	M. paratuberculosis susceptibility QTL
ENSBTAG00000008827	21120	Chr28	27034490	29073969	M. paratuberculosis susceptibility QTL
ENSBTAG00000009984	21120	Chr28	27034490	29073969	M. paratuberculosis susceptibility QTL
ENSBTAG00000011014	21120	Chr28	27034490	29073969	M. paratuberculosis susceptibility QTL
ENSBTAG00000011866	21120	Chr28	27034490	29073969	M. paratuberculosis susceptibility QTL
ENSBTAG00000013651	21120	Chr28	27034490	29073969	M. paratuberculosis susceptibility QTL
ENSBTAG00000014270	21120	Chr28	27034490	29073969	M. paratuberculosis susceptibility QTL
ENSBTAG00000021177	21120	Chr28	27034490	29073969	M. paratuberculosis susceptibility QTL
ENSBTAG00000021180	21120	Chr28	27034490	29073969	M. paratuberculosis susceptibility QTL
ENSBTAG00000021497	21120	Chr28	27034490	29073969	M. paratuberculosis susceptibility QTL
ENSBTAG00000021499	21120	Chr28	27034490	29073969	M. paratuberculosis susceptibility QTL
ENSBTAG00000046357	21120	Chr28	27034490	29073969	M. paratuberculosis susceptibility QTL
ENSBTAG00000047119	21120	Chr28	27034490	29073969	M. paratuberculosis susceptibility QTL
ENSBTAG00000003748	31203	Chr5	43003529	43919283	M. paratuberculosis susceptibility QTL
ENSBTAG00000003749	31203	Chr5	43003529	43919283	M. paratuberculosis susceptibility QTL
ENSBTAG00000014829	31203	Chr5	43003529	43919283	M. paratuberculosis susceptibility QTL
ENSBTAG00000015296	31203	Chr5	43003529	43919283	M. paratuberculosis susceptibility QTL
ENSBTAG00000015311	31203	Chr5	43003529	43919283	M. paratuberculosis susceptibility QTL
ENSBTAG00000031950	31203	Chr5	43003529	43919283	M. paratuberculosis susceptibility QTL
ENSBTAG00000033806	37310	Chr4	30080851	32170510	M. paratuberculosis susceptibility QTL
ENSBTAG00000045673	37310	Chr4	30080851	32170510	M. paratuberculosis susceptibility QTL
ENSBTAG00000009014	57461	Chr1	64223665	64580076	M. paratuberculosis susceptibility QTL
ENSBTAG00000045704	57461	Chr1	64223665	64580076	M. paratuberculosis susceptibility QTL
ENSBTAG00000004354	16135	Chr13	10665897	11438802	Somatic cell count QTL
ENSBTAG00000022922	16135	Chr13	10665897	11438802	Somatic cell count QTL
ENSBTAG00000023169	16135	Chr13	10665897	11438802	Somatic cell count QTL
ENSBTAG00000040046	16135	Chr13	10665897	11438802	Somatic cell count QTL
ENSBTAG00000007462	25024	Chr1	140153610	140984410	Somatic cell count QTL
ENSBTAG00000009258	25024	Chr1	140153610	140984410	Somatic cell count QTL
ENSBTAG00000011626	25024	Chr1	140153610	140984410	Somatic cell count QTL
ENSBTAG00000013600	25024	Chr1	140153610	140984410	Somatic cell count QTL
ENSBTAG00000013602	25024	Chr1	140153610	140984410	Somatic cell count QTL
ENSBTAG00000013629	25024	Chr1	140153610	140984410	Somatic cell count QTL
ENSBTAG00000046620	25024	Chr1	140153610	140984410	Somatic cell count QTL
ENSBTAG00000018768	25024	Chr1	140153610	140984410	Somatic cell count QTL
ENSBTAG00000023106	25024	Chr1	140153610	140984410	Somatic cell count QTL
ENSBTAG00000022564	31654	Chr13	44067070	44085642	Somatic cell count QTL
ENSBTAG00000004109	18465	Chr18	10665897	11438802	Somatic cell score QTL
ENSBTAG00000000009	18469	Chr18	11438802	46178647	Somatic cell score QTL
ENSBTAG00000000418	18469	Chr18	11438802	46178647	Somatic cell score QTL
ENSBTAG00000000458	18469	Chr18	11438802	46178647	Somatic cell score QTL
ENSBTAG00000000462	18469	Chr18	11438802	46178647	Somatic cell score QTL
ENSBTAG00000000630	18469	Chr18	11438802	46178647	Somatic cell score QTL
ENSBTAG00000000638	18469	Chr18	11438802	46178647	Somatic cell score QTL
ENSBTAG00000000639	18469	Chr18	11438802	46178647	Somatic cell score QTL
ENSBTAG00000000721	18469	Chr18	11438802	46178647	Somatic cell score QTL
ENSBTAG00000001075	18469	Chr18	11438802	46178647	Somatic cell score QTL
ENSBTAG00000001104	18469	Chr18	11438802	46178647	Somatic cell score QTL
ENSBTAG00000001171	18469	Chr18	11438802	46178647	Somatic cell score QTL
ENSBTAG00000001191	18469	Chr18	11438802	46178647	Somatic cell score QTL
ENSBTAG00000001286	18469	Chr18	11438802	46178647	Somatic cell score QTL
ENSBTAG00000001287	18469	Chr18	11438802	46178647	Somatic cell score QTL
ENSBTAG00000001654	18469	Chr18	11438802	46178647	Somatic cell score QTL
ENSBTAG00000001663	18469	Chr18	11438802	46178647	Somatic cell score QTL
ENSBTAG00000001666	18469	Chr18	11438802	46178647	Somatic cell score QTL
ENSBTAG00000001698	18469	Chr18	11438802	46178647	Somatic cell score QTL
ENSBTAG00000001838	18469	Chr18	11438802	46178647	Somatic cell score QTL
ENSBTAG00000001848	18469	Chr18	11438802	46178647	Somatic cell score QTL
ENSBTAG00000001854	18469	Chr18	11438802	46178647	Somatic cell score QTL
ENSBTAG00000001855	18469	Chr18	11438802	46178647	Somatic cell score QTL
ENSBTAG00000001856	18469	Chr18	11438802	46178647	Somatic cell score QTL
ENSBTAG00000001857	18469	Chr18	11438802	46178647	Somatic cell score QTL
ENSBTAG00000001872	18469	Chr18	11438802	46178647	Somatic cell score QTL
ENSBTAG00000001904	18469	Chr18	11438802	46178647	Somatic cell score QTL
ENSBTAG00000001906	18469	Chr18	11438802	46178647	Somatic cell score QTL
ENSBTAG00000002214	18469	Chr18	11438802	46178647	Somatic cell score QTL
ENSBTAG00000002223	18469	Chr18	11438802	46178647	Somatic cell score QTL
ENSBTAG00000002233	18469	Chr18	11438802	46178647	Somatic cell score QTL
ENSBTAG00000002242	18469	Chr18	11438802	46178647	Somatic cell score QTL
ENSBTAG00000002287	18469	Chr18	11438802	46178647	Somatic cell score QTL
ENSBTAG00000002327	18469	Chr18	11438802	46178647	Somatic cell score QTL
ENSBTAG00000002370	18469	Chr18	11438802	46178647	Somatic cell score QTL
ENSBTAG00000002412	18469	Chr18	11438802	46178647	Somatic cell score QTL
ENSBTAG00000002493	18469	Chr18	11438802	46178647	Somatic cell score QTL
ENSBTAG00000002573	18469	Chr18	11438802	46178647	Somatic cell score QTL
ENSBTAG00000002687	18469	Chr18	11438802	46178647	Somatic cell score QTL
ENSBTAG00000002769	18469	Chr18	11438802	46178647	Somatic cell score QTL
ENSBTAG00000002824	18469	Chr18	11438802	46178647	Somatic cell score QTL
ENSBTAG00000002980	18469	Chr18	11438802	46178647	Somatic cell score QTL
ENSBTAG00000003089	18469	Chr18	11438802	46178647	Somatic cell score QTL
ENSBTAG00000003353	18469	Chr18	11438802	46178647	Somatic cell score QTL
ENSBTAG00000003503	18469	Chr18	11438802	46178647	Somatic cell score QTL
ENSBTAG00000003514	18469	Chr18	11438802	46178647	Somatic cell score QTL
ENSBTAG00000003519	18469	Chr18	11438802	46178647	Somatic cell score QTL
ENSBTAG00000003521	18469	Chr18	11438802	46178647	Somatic cell score QTL
ENSBTAG00000003757	18469	Chr18	11438802	46178647	Somatic cell score QTL
ENSBTAG00000003794	18469	Chr18	11438802	46178647	Somatic cell score QTL
ENSBTAG00000003798	18469	Chr18	11438802	46178647	Somatic cell score QTL
ENSBTAG00000003820	18469	Chr18	11438802	46178647	Somatic cell score QTL
ENSBTAG00000003826	18469	Chr18	11438802	46178647	Somatic cell score QTL
ENSBTAG00000003829	18469	Chr18	11438802	46178647	Somatic cell score QTL
ENSBTAG00000003894	18469	Chr18	11438802	46178647	Somatic cell score QTL
ENSBTAG00000003895	18469	Chr18	11438802	46178647	Somatic cell score QTL
ENSBTAG00000003961	18469	Chr18	11438802	46178647	Somatic cell score QTL
ENSBTAG00000004290	18469	Chr18	11438802	46178647	Somatic cell score QTL
ENSBTAG00000004368	18469	Chr18	11438802	46178647	Somatic cell score QTL
ENSBTAG00000004375	18469	Chr18	11438802	46178647	Somatic cell score QTL
ENSBTAG00000004568	18469	Chr18	11438802	46178647	Somatic cell score QTL
ENSBTAG00000004735	18469	Chr18	11438802	46178647	Somatic cell score QTL
ENSBTAG00000004805	18469	Chr18	11438802	46178647	Somatic cell score QTL
ENSBTAG00000004806	18469	Chr18	11438802	46178647	Somatic cell score QTL
ENSBTAG00000004838	18469	Chr18	11438802	46178647	Somatic cell score QTL
ENSBTAG00000004842	18469	Chr18	11438802	46178647	Somatic cell score QTL
ENSBTAG00000004844	18469	Chr18	11438802	46178647	Somatic cell score QTL
ENSBTAG00000004864	18469	Chr18	11438802	46178647	Somatic cell score QTL
ENSBTAG00000005058	18469	Chr18	11438802	46178647	Somatic cell score QTL
ENSBTAG00000005093	18469	Chr18	11438802	46178647	Somatic cell score QTL
ENSBTAG00000005152	18469	Chr18	11438802	46178647	Somatic cell score QTL
ENSBTAG00000005170	18469	Chr18	11438802	46178647	Somatic cell score QTL
ENSBTAG00000005413	18469	Chr18	11438802	46178647	Somatic cell score QTL
ENSBTAG00000005685	18469	Chr18	11438802	46178647	Somatic cell score QTL
ENSBTAG00000005702	18469	Chr18	11438802	46178647	Somatic cell score QTL
ENSBTAG00000006208	18469	Chr18	11438802	46178647	Somatic cell score QTL
ENSBTAG00000006221	18469	Chr18	11438802	46178647	Somatic cell score QTL
ENSBTAG00000006291	18469	Chr18	11438802	46178647	Somatic cell score QTL
ENSBTAG00000006347	18469	Chr18	11438802	46178647	Somatic cell score QTL
ENSBTAG00000006353	18469	Chr18	11438802	46178647	Somatic cell score QTL
ENSBTAG00000006387	18469	Chr18	11438802	46178647	Somatic cell score QTL
ENSBTAG00000006396	18469	Chr18	11438802	46178647	Somatic cell score QTL
ENSBTAG00000006404	18469	Chr18	11438802	46178647	Somatic cell score QTL
ENSBTAG00000006411	18469	Chr18	11438802	46178647	Somatic cell score QTL
ENSBTAG00000006414	18469	Chr18	11438802	46178647	Somatic cell score QTL
ENSBTAG00000006417	18469	Chr18	11438802	46178647	Somatic cell score QTL
ENSBTAG00000006611	18469	Chr18	11438802	46178647	Somatic cell score QTL
ENSBTAG00000006630	18469	Chr18	11438802	46178647	Somatic cell score QTL
ENSBTAG00000006731	18469	Chr18	11438802	46178647	Somatic cell score QTL
ENSBTAG00000006905	18469	Chr18	11438802	46178647	Somatic cell score QTL
ENSBTAG00000007096	18469	Chr18	11438802	46178647	Somatic cell score QTL
ENSBTAG00000007170	18469	Chr18	11438802	46178647	Somatic cell score QTL
ENSBTAG00000007172	18469	Chr18	11438802	46178647	Somatic cell score QTL
ENSBTAG00000007181	18469	Chr18	11438802	46178647	Somatic cell score QTL
ENSBTAG00000007262	18469	Chr18	11438802	46178647	Somatic cell score QTL
ENSBTAG00000007421	18469	Chr18	11438802	46178647	Somatic cell score QTL
ENSBTAG00000007488	18469	Chr18	11438802	46178647	Somatic cell score QTL
ENSBTAG00000007512	18469	Chr18	11438802	46178647	Somatic cell score QTL
ENSBTAG00000007544	18469	Chr18	11438802	46178647	Somatic cell score QTL
ENSBTAG00000007545	18469	Chr18	11438802	46178647	Somatic cell score QTL
ENSBTAG00000007559	18469	Chr18	11438802	46178647	Somatic cell score QTL
ENSBTAG00000007617	18469	Chr18	11438802	46178647	Somatic cell score QTL
ENSBTAG00000007841	18469	Chr18	11438802	46178647	Somatic cell score QTL
ENSBTAG00000007942	18469	Chr18	11438802	46178647	Somatic cell score QTL
ENSBTAG00000007992	18469	Chr18	11438802	46178647	Somatic cell score QTL
ENSBTAG00000008005	18469	Chr18	11438802	46178647	Somatic cell score QTL
ENSBTAG00000008544	18469	Chr18	11438802	46178647	Somatic cell score QTL
ENSBTAG00000008625	18469	Chr18	11438802	46178647	Somatic cell score QTL
ENSBTAG00000008860	18469	Chr18	11438802	46178647	Somatic cell score QTL
ENSBTAG00000009304	18469	Chr18	11438802	46178647	Somatic cell score QTL
ENSBTAG00000009305	18469	Chr18	11438802	46178647	Somatic cell score QTL
ENSBTAG00000009363	18469	Chr18	11438802	46178647	Somatic cell score QTL
ENSBTAG00000009585	18469	Chr18	11438802	46178647	Somatic cell score QTL
ENSBTAG00000009636	18469	Chr18	11438802	46178647	Somatic cell score QTL
ENSBTAG00000009638	18469	Chr18	11438802	46178647	Somatic cell score QTL
ENSBTAG00000009639	18469	Chr18	11438802	46178647	Somatic cell score QTL
ENSBTAG00000009762	18469	Chr18	11438802	46178647	Somatic cell score QTL
ENSBTAG00000009895	18469	Chr18	11438802	46178647	Somatic cell score QTL
ENSBTAG00000009918	18469	Chr18	11438802	46178647	Somatic cell score QTL
ENSBTAG00000010132	18469	Chr18	11438802	46178647	Somatic cell score QTL
ENSBTAG00000010151	18469	Chr18	11438802	46178647	Somatic cell score QTL
ENSBTAG00000010207	18469	Chr18	11438802	46178647	Somatic cell score QTL
ENSBTAG00000010403	18469	Chr18	11438802	46178647	Somatic cell score QTL
ENSBTAG00000010858	18469	Chr18	11438802	46178647	Somatic cell score QTL
ENSBTAG00000010867	18469	Chr18	11438802	46178647	Somatic cell score QTL
ENSBTAG00000010868	18469	Chr18	11438802	46178647	Somatic cell score QTL
ENSBTAG00000010878	18469	Chr18	11438802	46178647	Somatic cell score QTL
ENSBTAG00000010927	18469	Chr18	11438802	46178647	Somatic cell score QTL
ENSBTAG00000011164	18469	Chr18	11438802	46178647	Somatic cell score QTL
ENSBTAG00000011530	18469	Chr18	11438802	46178647	Somatic cell score QTL
ENSBTAG00000011533	18469	Chr18	11438802	46178647	Somatic cell score QTL
ENSBTAG00000011700	18469	Chr18	11438802	46178647	Somatic cell score QTL
ENSBTAG00000012035	18469	Chr18	11438802	46178647	Somatic cell score QTL
ENSBTAG00000012041	18469	Chr18	11438802	46178647	Somatic cell score QTL
ENSBTAG00000012044	18469	Chr18	11438802	46178647	Somatic cell score QTL
ENSBTAG00000012059	18469	Chr18	11438802	46178647	Somatic cell score QTL
ENSBTAG00000012063	18469	Chr18	11438802	46178647	Somatic cell score QTL
ENSBTAG00000012083	18469	Chr18	11438802	46178647	Somatic cell score QTL
ENSBTAG00000012102	18469	Chr18	11438802	46178647	Somatic cell score QTL
ENSBTAG00000012112	18469	Chr18	11438802	46178647	Somatic cell score QTL
ENSBTAG00000012215	18469	Chr18	11438802	46178647	Somatic cell score QTL
ENSBTAG00000012295	18469	Chr18	11438802	46178647	Somatic cell score QTL
ENSBTAG00000012446	18469	Chr18	11438802	46178647	Somatic cell score QTL
ENSBTAG00000012465	18469	Chr18	11438802	46178647	Somatic cell score QTL
ENSBTAG00000012499	18469	Chr18	11438802	46178647	Somatic cell score QTL
ENSBTAG00000012501	18469	Chr18	11438802	46178647	Somatic cell score QTL
ENSBTAG00000012642	18469	Chr18	11438802	46178647	Somatic cell score QTL
ENSBTAG00000012919	18469	Chr18	11438802	46178647	Somatic cell score QTL
ENSBTAG00000013175	18469	Chr18	11438802	46178647	Somatic cell score QTL
ENSBTAG00000013265	18469	Chr18	11438802	46178647	Somatic cell score QTL
ENSBTAG00000013338	18469	Chr18	11438802	46178647	Somatic cell score QTL
ENSBTAG00000013412	18469	Chr18	11438802	46178647	Somatic cell score QTL
ENSBTAG00000013784	18469	Chr18	11438802	46178647	Somatic cell score QTL
ENSBTAG00000013874	18469	Chr18	11438802	46178647	Somatic cell score QTL
ENSBTAG00000013929	18469	Chr18	11438802	46178647	Somatic cell score QTL
ENSBTAG00000013931	18469	Chr18	11438802	46178647	Somatic cell score QTL
ENSBTAG00000013941	18469	Chr18	11438802	46178647	Somatic cell score QTL
ENSBTAG00000014123	18469	Chr18	11438802	46178647	Somatic cell score QTL
ENSBTAG00000014267	18469	Chr18	11438802	46178647	Somatic cell score QTL
ENSBTAG00000014370	18469	Chr18	11438802	46178647	Somatic cell score QTL
ENSBTAG00000014553	18469	Chr18	11438802	46178647	Somatic cell score QTL
ENSBTAG00000014636	18469	Chr18	11438802	46178647	Somatic cell score QTL
ENSBTAG00000014644	18469	Chr18	11438802	46178647	Somatic cell score QTL
ENSBTAG00000014818	18469	Chr18	11438802	46178647	Somatic cell score QTL
ENSBTAG00000014923	18469	Chr18	11438802	46178647	Somatic cell score QTL
ENSBTAG00000015165	18469	Chr18	11438802	46178647	Somatic cell score QTL
ENSBTAG00000015758	18469	Chr18	11438802	46178647	Somatic cell score QTL
ENSBTAG00000015766	18469	Chr18	11438802	46178647	Somatic cell score QTL
ENSBTAG00000015968	18469	Chr18	11438802	46178647	Somatic cell score QTL
ENSBTAG00000015991	18469	Chr18	11438802	46178647	Somatic cell score QTL
ENSBTAG00000016006	18469	Chr18	11438802	46178647	Somatic cell score QTL
ENSBTAG00000016075	18469	Chr18	11438802	46178647	Somatic cell score QTL
ENSBTAG00000016079	18469	Chr18	11438802	46178647	Somatic cell score QTL
ENSBTAG00000016103	18469	Chr18	11438802	46178647	Somatic cell score QTL
ENSBTAG00000016243	18469	Chr18	11438802	46178647	Somatic cell score QTL
ENSBTAG00000016250	18469	Chr18	11438802	46178647	Somatic cell score QTL
ENSBTAG00000016407	18469	Chr18	11438802	46178647	Somatic cell score QTL
ENSBTAG00000016438	18469	Chr18	11438802	46178647	Somatic cell score QTL
ENSBTAG00000016640	18469	Chr18	11438802	46178647	Somatic cell score QTL
ENSBTAG00000016886	18469	Chr18	11438802	46178647	Somatic cell score QTL
ENSBTAG00000016896	18469	Chr18	11438802	46178647	Somatic cell score QTL
ENSBTAG00000016968	18469	Chr18	11438802	46178647	Somatic cell score QTL
ENSBTAG00000017033	18469	Chr18	11438802	46178647	Somatic cell score QTL
ENSBTAG00000017035	18469	Chr18	11438802	46178647	Somatic cell score QTL
ENSBTAG00000017042	18469	Chr18	11438802	46178647	Somatic cell score QTL
ENSBTAG00000017397	18469	Chr18	11438802	46178647	Somatic cell score QTL
ENSBTAG00000017528	18469	Chr18	11438802	46178647	Somatic cell score QTL
ENSBTAG00000017560	18469	Chr18	11438802	46178647	Somatic cell score QTL
ENSBTAG00000017718	18469	Chr18	11438802	46178647	Somatic cell score QTL
ENSBTAG00000017814	18469	Chr18	11438802	46178647	Somatic cell score QTL
ENSBTAG00000017816	18469	Chr18	11438802	46178647	Somatic cell score QTL
ENSBTAG00000017824	18469	Chr18	11438802	46178647	Somatic cell score QTL
ENSBTAG00000017956	18469	Chr18	11438802	46178647	Somatic cell score QTL
ENSBTAG00000018037	18469	Chr18	11438802	46178647	Somatic cell score QTL
ENSBTAG00000018040	18469	Chr18	11438802	46178647	Somatic cell score QTL
ENSBTAG00000018043	18469	Chr18	11438802	46178647	Somatic cell score QTL
ENSBTAG00000018045	18469	Chr18	11438802	46178647	Somatic cell score QTL
ENSBTAG00000018326	18469	Chr18	11438802	46178647	Somatic cell score QTL
ENSBTAG00000018421	18469	Chr18	11438802	46178647	Somatic cell score QTL
ENSBTAG00000018425	18469	Chr18	11438802	46178647	Somatic cell score QTL
ENSBTAG00000018900	18469	Chr18	11438802	46178647	Somatic cell score QTL
ENSBTAG00000018903	18469	Chr18	11438802	46178647	Somatic cell score QTL
ENSBTAG00000018904	18469	Chr18	11438802	46178647	Somatic cell score QTL
ENSBTAG00000018906	18469	Chr18	11438802	46178647	Somatic cell score QTL
ENSBTAG00000018908	18469	Chr18	11438802	46178647	Somatic cell score QTL
ENSBTAG00000019184	18469	Chr18	11438802	46178647	Somatic cell score QTL
ENSBTAG00000019266	18469	Chr18	11438802	46178647	Somatic cell score QTL
ENSBTAG00000019267	18469	Chr18	11438802	46178647	Somatic cell score QTL
ENSBTAG00000019272	18469	Chr18	11438802	46178647	Somatic cell score QTL
ENSBTAG00000019520	18469	Chr18	11438802	46178647	Somatic cell score QTL
ENSBTAG00000019822	18469	Chr18	11438802	46178647	Somatic cell score QTL
ENSBTAG00000019883	18469	Chr18	11438802	46178647	Somatic cell score QTL
ENSBTAG00000019884	18469	Chr18	11438802	46178647	Somatic cell score QTL
ENSBTAG00000019938	18469	Chr18	11438802	46178647	Somatic cell score QTL
ENSBTAG00000020318	18469	Chr18	11438802	46178647	Somatic cell score QTL
ENSBTAG00000020632	18469	Chr18	11438802	46178647	Somatic cell score QTL
ENSBTAG00000020633	18469	Chr18	11438802	46178647	Somatic cell score QTL
ENSBTAG00000020781	18469	Chr18	11438802	46178647	Somatic cell score QTL
ENSBTAG00000020782	18469	Chr18	11438802	46178647	Somatic cell score QTL
ENSBTAG00000020889	18469	Chr18	11438802	46178647	Somatic cell score QTL
ENSBTAG00000020936	18469	Chr18	11438802	46178647	Somatic cell score QTL
ENSBTAG00000020942	18469	Chr18	11438802	46178647	Somatic cell score QTL
ENSBTAG00000020943	18469	Chr18	11438802	46178647	Somatic cell score QTL
ENSBTAG00000020944	18469	Chr18	11438802	46178647	Somatic cell score QTL
ENSBTAG00000021165	18469	Chr18	11438802	46178647	Somatic cell score QTL
ENSBTAG00000021438	18469	Chr18	11438802	46178647	Somatic cell score QTL
ENSBTAG00000021570	18469	Chr18	11438802	46178647	Somatic cell score QTL
ENSBTAG00000021575	18469	Chr18	11438802	46178647	Somatic cell score QTL
ENSBTAG00000022783	18469	Chr18	11438802	46178647	Somatic cell score QTL
ENSBTAG00000023614	18469	Chr18	11438802	46178647	Somatic cell score QTL
ENSBTAG00000023730	18469	Chr18	11438802	46178647	Somatic cell score QTL
ENSBTAG00000023731	18469	Chr18	11438802	46178647	Somatic cell score QTL
ENSBTAG00000023734	18469	Chr18	11438802	46178647	Somatic cell score QTL
ENSBTAG00000023745	18469	Chr18	11438802	46178647	Somatic cell score QTL
ENSBTAG00000024869	18469	Chr18	11438802	46178647	Somatic cell score QTL
ENSBTAG00000029938	18469	Chr18	11438802	46178647	Somatic cell score QTL
ENSBTAG00000031441	18469	Chr18	11438802	46178647	Somatic cell score QTL
ENSBTAG00000031810	18469	Chr18	11438802	46178647	Somatic cell score QTL
ENSBTAG00000031941	18469	Chr18	11438802	46178647	Somatic cell score QTL
ENSBTAG00000032018	18469	Chr18	11438802	46178647	Somatic cell score QTL
ENSBTAG00000032092	18469	Chr18	11438802	46178647	Somatic cell score QTL
ENSBTAG00000032396	18469	Chr18	11438802	46178647	Somatic cell score QTL
ENSBTAG00000032427	18469	Chr18	11438802	46178647	Somatic cell score QTL
ENSBTAG00000032763	18469	Chr18	11438802	46178647	Somatic cell score QTL
ENSBTAG00000033078	18469	Chr18	11438802	46178647	Somatic cell score QTL
ENSBTAG00000033248	18469	Chr18	11438802	46178647	Somatic cell score QTL
ENSBTAG00000033326	18469	Chr18	11438802	46178647	Somatic cell score QTL
ENSBTAG00000033331	18469	Chr18	11438802	46178647	Somatic cell score QTL
ENSBTAG00000033333	18469	Chr18	11438802	46178647	Somatic cell score QTL
ENSBTAG00000033334	18469	Chr18	11438802	46178647	Somatic cell score QTL
ENSBTAG00000033441	18469	Chr18	11438802	46178647	Somatic cell score QTL
ENSBTAG00000038134	18469	Chr18	11438802	46178647	Somatic cell score QTL
ENSBTAG00000038325	18469	Chr18	11438802	46178647	Somatic cell score QTL
ENSBTAG00000038858	18469	Chr18	11438802	46178647	Somatic cell score QTL
ENSBTAG00000039014	18469	Chr18	11438802	46178647	Somatic cell score QTL
ENSBTAG00000039190	18469	Chr18	11438802	46178647	Somatic cell score QTL
ENSBTAG00000039426	18469	Chr18	11438802	46178647	Somatic cell score QTL
ENSBTAG00000040005	18469	Chr18	11438802	46178647	Somatic cell score QTL
ENSBTAG00000040356	18469	Chr18	11438802	46178647	Somatic cell score QTL
ENSBTAG00000040413	18469	Chr18	11438802	46178647	Somatic cell score QTL
ENSBTAG00000040605	18469	Chr18	11438802	46178647	Somatic cell score QTL
ENSBTAG00000042970	18469	Chr18	11438802	46178647	Somatic cell score QTL
ENSBTAG00000044006	18469	Chr18	11438802	46178647	Somatic cell score QTL
ENSBTAG00000045370	18469	Chr18	11438802	46178647	Somatic cell score QTL
ENSBTAG00000045507	18469	Chr18	11438802	46178647	Somatic cell score QTL
ENSBTAG00000045572	18469	Chr18	11438802	46178647	Somatic cell score QTL
ENSBTAG00000046255	18469	Chr18	11438802	46178647	Somatic cell score QTL
ENSBTAG00000046544	18469	Chr18	11438802	46178647	Somatic cell score QTL
ENSBTAG00000046708	18469	Chr18	11438802	46178647	Somatic cell score QTL
ENSBTAG00000047062	18469	Chr18	11438802	46178647	Somatic cell score QTL
ENSBTAG00000047128	18469	Chr18	11438802	46178647	Somatic cell score QTL
ENSBTAG00000047367	18469	Chr18	11438802	46178647	Somatic cell score QTL
ENSBTAG00000047654	18469	Chr18	11438802	46178647	Somatic cell score QTL
ENSBTAG00000047670	18469	Chr18	11438802	46178647	Somatic cell score QTL
ENSBTAG00000001595	18469	Chr18	11438802	46178647	Somatic cell score QTL
ENSBTAG00000001659	18469	Chr18	11438802	46178647	Somatic cell score QTL
ENSBTAG00000001665	18469	Chr18	11438802	46178647	Somatic cell score QTL
ENSBTAG00000001852	18469	Chr18	11438802	46178647	Somatic cell score QTL
ENSBTAG00000002226	18469	Chr18	11438802	46178647	Somatic cell score QTL
ENSBTAG00000002571	18469	Chr18	11438802	46178647	Somatic cell score QTL
ENSBTAG00000003856	18469	Chr18	11438802	46178647	Somatic cell score QTL
ENSBTAG00000004817	18469	Chr18	11438802	46178647	Somatic cell score QTL
ENSBTAG00000004994	18469	Chr18	11438802	46178647	Somatic cell score QTL
ENSBTAG00000005535	18469	Chr18	11438802	46178647	Somatic cell score QTL
ENSBTAG00000006354	18469	Chr18	11438802	46178647	Somatic cell score QTL
ENSBTAG00000007616	18469	Chr18	11438802	46178647	Somatic cell score QTL
ENSBTAG00000009889	18469	Chr18	11438802	46178647	Somatic cell score QTL
ENSBTAG00000011021	18469	Chr18	11438802	46178647	Somatic cell score QTL
ENSBTAG00000011632	18469	Chr18	11438802	46178647	Somatic cell score QTL
ENSBTAG00000019887	18469	Chr18	11438802	46178647	Somatic cell score QTL
ENSBTAG00000020434	18469	Chr18	11438802	46178647	Somatic cell score QTL
ENSBTAG00000023617	18469	Chr18	11438802	46178647	Somatic cell score QTL
ENSBTAG00000023632	18469	Chr18	11438802	46178647	Somatic cell score QTL
ENSBTAG00000023659	18469	Chr18	11438802	46178647	Somatic cell score QTL
ENSBTAG00000023726	18469	Chr18	11438802	46178647	Somatic cell score QTL
ENSBTAG00000025283	18469	Chr18	11438802	46178647	Somatic cell score QTL
ENSBTAG00000032702	18469	Chr18	11438802	46178647	Somatic cell score QTL
ENSBTAG00000038051	18469	Chr18	11438802	46178647	Somatic cell score QTL
ENSBTAG00000038067	18469	Chr18	11438802	46178647	Somatic cell score QTL
ENSBTAG00000038141	18469	Chr18	11438802	46178647	Somatic cell score QTL
ENSBTAG00000038706	18469	Chr18	11438802	46178647	Somatic cell score QTL
ENSBTAG00000044191	18469	Chr18	11438802	46178647	Somatic cell score QTL
ENSBTAG00000045692	18469	Chr18	11438802	46178647	Somatic cell score QTL
ENSBTAG00000045737	18469	Chr18	11438802	46178647	Somatic cell score QTL
ENSBTAG00000046879	18469	Chr18	11438802	46178647	Somatic cell score QTL
ENSBTAG00000047571	18469	Chr18	11438802	46178647	Somatic cell score QTL
ENSBTAG00000047787	18469	Chr18	11438802	46178647	Somatic cell score QTL
ENSBTAG00000048104	18469	Chr18	11438802	46178647	Somatic cell score QTL
ENSBTAG00000000153	18470	Chr18	46178647	52983181	Somatic cell score QTL
ENSBTAG00000000182	18470	Chr18	46178647	52983181	Somatic cell score QTL
ENSBTAG00000000332	18470	Chr18	46178647	52983181	Somatic cell score QTL
ENSBTAG00000000472	18470	Chr18	46178647	52983181	Somatic cell score QTL
ENSBTAG00000000621	18470	Chr18	46178647	52983181	Somatic cell score QTL
ENSBTAG00000001151	18470	Chr18	46178647	52983181	Somatic cell score QTL
ENSBTAG00000001262	18470	Chr18	46178647	52983181	Somatic cell score QTL
ENSBTAG00000001400	18470	Chr18	46178647	52983181	Somatic cell score QTL
ENSBTAG00000001775	18470	Chr18	46178647	52983181	Somatic cell score QTL
ENSBTAG00000001776	18470	Chr18	46178647	52983181	Somatic cell score QTL
ENSBTAG00000001778	18470	Chr18	46178647	52983181	Somatic cell score QTL
ENSBTAG00000001782	18470	Chr18	46178647	52983181	Somatic cell score QTL
ENSBTAG00000001783	18470	Chr18	46178647	52983181	Somatic cell score QTL
ENSBTAG00000001882	18470	Chr18	46178647	52983181	Somatic cell score QTL
ENSBTAG00000002398	18470	Chr18	46178647	52983181	Somatic cell score QTL
ENSBTAG00000002579	18470	Chr18	46178647	52983181	Somatic cell score QTL
ENSBTAG00000002763	18470	Chr18	46178647	52983181	Somatic cell score QTL
ENSBTAG00000002764	18470	Chr18	46178647	52983181	Somatic cell score QTL
ENSBTAG00000002976	18470	Chr18	46178647	52983181	Somatic cell score QTL
ENSBTAG00000003166	18470	Chr18	46178647	52983181	Somatic cell score QTL
ENSBTAG00000003168	18470	Chr18	46178647	52983181	Somatic cell score QTL
ENSBTAG00000003871	18470	Chr18	46178647	52983181	Somatic cell score QTL
ENSBTAG00000004017	18470	Chr18	46178647	52983181	Somatic cell score QTL
ENSBTAG00000004377	18470	Chr18	46178647	52983181	Somatic cell score QTL
ENSBTAG00000004379	18470	Chr18	46178647	52983181	Somatic cell score QTL
ENSBTAG00000004588	18470	Chr18	46178647	52983181	Somatic cell score QTL
ENSBTAG00000004751	18470	Chr18	46178647	52983181	Somatic cell score QTL
ENSBTAG00000004755	18470	Chr18	46178647	52983181	Somatic cell score QTL
ENSBTAG00000004757	18470	Chr18	46178647	52983181	Somatic cell score QTL
ENSBTAG00000005261	18470	Chr18	46178647	52983181	Somatic cell score QTL
ENSBTAG00000005363	18470	Chr18	46178647	52983181	Somatic cell score QTL
ENSBTAG00000005390	18470	Chr18	46178647	52983181	Somatic cell score QTL
ENSBTAG00000005615	18470	Chr18	46178647	52983181	Somatic cell score QTL
ENSBTAG00000005761	18470	Chr18	46178647	52983181	Somatic cell score QTL
ENSBTAG00000006566	18470	Chr18	46178647	52983181	Somatic cell score QTL
ENSBTAG00000006805	18470	Chr18	46178647	52983181	Somatic cell score QTL
ENSBTAG00000006998	18470	Chr18	46178647	52983181	Somatic cell score QTL
ENSBTAG00000006999	18470	Chr18	46178647	52983181	Somatic cell score QTL
ENSBTAG00000007216	18470	Chr18	46178647	52983181	Somatic cell score QTL
ENSBTAG00000007334	18470	Chr18	46178647	52983181	Somatic cell score QTL
ENSBTAG00000007336	18470	Chr18	46178647	52983181	Somatic cell score QTL
ENSBTAG00000007338	18470	Chr18	46178647	52983181	Somatic cell score QTL
ENSBTAG00000007714	18470	Chr18	46178647	52983181	Somatic cell score QTL
ENSBTAG00000007821	18470	Chr18	46178647	52983181	Somatic cell score QTL
ENSBTAG00000007826	18470	Chr18	46178647	52983181	Somatic cell score QTL
ENSBTAG00000008084	18470	Chr18	46178647	52983181	Somatic cell score QTL
ENSBTAG00000008556	18470	Chr18	46178647	52983181	Somatic cell score QTL
ENSBTAG00000008573	18470	Chr18	46178647	52983181	Somatic cell score QTL
ENSBTAG00000009077	18470	Chr18	46178647	52983181	Somatic cell score QTL
ENSBTAG00000009449	18470	Chr18	46178647	52983181	Somatic cell score QTL
ENSBTAG00000009493	18470	Chr18	46178647	52983181	Somatic cell score QTL
ENSBTAG00000009494	18470	Chr18	46178647	52983181	Somatic cell score QTL
ENSBTAG00000009495	18470	Chr18	46178647	52983181	Somatic cell score QTL
ENSBTAG00000009521	18470	Chr18	46178647	52983181	Somatic cell score QTL
ENSBTAG00000009714	18470	Chr18	46178647	52983181	Somatic cell score QTL
ENSBTAG00000009785	18470	Chr18	46178647	52983181	Somatic cell score QTL
ENSBTAG00000010467	18470	Chr18	46178647	52983181	Somatic cell score QTL
ENSBTAG00000010480	18470	Chr18	46178647	52983181	Somatic cell score QTL
ENSBTAG00000010483	18470	Chr18	46178647	52983181	Somatic cell score QTL
ENSBTAG00000010493	18470	Chr18	46178647	52983181	Somatic cell score QTL
ENSBTAG00000010502	18470	Chr18	46178647	52983181	Somatic cell score QTL
ENSBTAG00000010508	18470	Chr18	46178647	52983181	Somatic cell score QTL
ENSBTAG00000011212	18470	Chr18	46178647	52983181	Somatic cell score QTL
ENSBTAG00000011215	18470	Chr18	46178647	52983181	Somatic cell score QTL
ENSBTAG00000011723	18470	Chr18	46178647	52983181	Somatic cell score QTL
ENSBTAG00000011815	18470	Chr18	46178647	52983181	Somatic cell score QTL
ENSBTAG00000011887	18470	Chr18	46178647	52983181	Somatic cell score QTL
ENSBTAG00000011963	18470	Chr18	46178647	52983181	Somatic cell score QTL
ENSBTAG00000012509	18470	Chr18	46178647	52983181	Somatic cell score QTL
ENSBTAG00000012522	18470	Chr18	46178647	52983181	Somatic cell score QTL
ENSBTAG00000012796	18470	Chr18	46178647	52983181	Somatic cell score QTL
ENSBTAG00000012915	18470	Chr18	46178647	52983181	Somatic cell score QTL
ENSBTAG00000013125	18470	Chr18	46178647	52983181	Somatic cell score QTL
ENSBTAG00000013239	18470	Chr18	46178647	52983181	Somatic cell score QTL
ENSBTAG00000013283	18470	Chr18	46178647	52983181	Somatic cell score QTL
ENSBTAG00000013436	18470	Chr18	46178647	52983181	Somatic cell score QTL
ENSBTAG00000013440	18470	Chr18	46178647	52983181	Somatic cell score QTL
ENSBTAG00000013444	18470	Chr18	46178647	52983181	Somatic cell score QTL
ENSBTAG00000013766	18470	Chr18	46178647	52983181	Somatic cell score QTL
ENSBTAG00000013958	18470	Chr18	46178647	52983181	Somatic cell score QTL
ENSBTAG00000014872	18470	Chr18	46178647	52983181	Somatic cell score QTL
ENSBTAG00000014878	18470	Chr18	46178647	52983181	Somatic cell score QTL
ENSBTAG00000014995	18470	Chr18	46178647	52983181	Somatic cell score QTL
ENSBTAG00000014996	18470	Chr18	46178647	52983181	Somatic cell score QTL
ENSBTAG00000015001	18470	Chr18	46178647	52983181	Somatic cell score QTL
ENSBTAG00000015002	18470	Chr18	46178647	52983181	Somatic cell score QTL
ENSBTAG00000015004	18470	Chr18	46178647	52983181	Somatic cell score QTL
ENSBTAG00000015313	18470	Chr18	46178647	52983181	Somatic cell score QTL
ENSBTAG00000015644	18470	Chr18	46178647	52983181	Somatic cell score QTL
ENSBTAG00000015912	18470	Chr18	46178647	52983181	Somatic cell score QTL
ENSBTAG00000015915	18470	Chr18	46178647	52983181	Somatic cell score QTL
ENSBTAG00000015917	18470	Chr18	46178647	52983181	Somatic cell score QTL
ENSBTAG00000015920	18470	Chr18	46178647	52983181	Somatic cell score QTL
ENSBTAG00000015984	18470	Chr18	46178647	52983181	Somatic cell score QTL
ENSBTAG00000016034	18470	Chr18	46178647	52983181	Somatic cell score QTL
ENSBTAG00000016037	18470	Chr18	46178647	52983181	Somatic cell score QTL
ENSBTAG00000016041	18470	Chr18	46178647	52983181	Somatic cell score QTL
ENSBTAG00000016268	18470	Chr18	46178647	52983181	Somatic cell score QTL
ENSBTAG00000016312	18470	Chr18	46178647	52983181	Somatic cell score QTL
ENSBTAG00000016313	18470	Chr18	46178647	52983181	Somatic cell score QTL
ENSBTAG00000016777	18470	Chr18	46178647	52983181	Somatic cell score QTL
ENSBTAG00000017333	18470	Chr18	46178647	52983181	Somatic cell score QTL
ENSBTAG00000017618	18470	Chr18	46178647	52983181	Somatic cell score QTL
ENSBTAG00000017678	18470	Chr18	46178647	52983181	Somatic cell score QTL
ENSBTAG00000017996	18470	Chr18	46178647	52983181	Somatic cell score QTL
ENSBTAG00000018077	18470	Chr18	46178647	52983181	Somatic cell score QTL
ENSBTAG00000018225	18470	Chr18	46178647	52983181	Somatic cell score QTL
ENSBTAG00000018240	18470	Chr18	46178647	52983181	Somatic cell score QTL
ENSBTAG00000018594	18470	Chr18	46178647	52983181	Somatic cell score QTL
ENSBTAG00000018598	18470	Chr18	46178647	52983181	Somatic cell score QTL
ENSBTAG00000018599	18470	Chr18	46178647	52983181	Somatic cell score QTL
ENSBTAG00000018633	18470	Chr18	46178647	52983181	Somatic cell score QTL
ENSBTAG00000018635	18470	Chr18	46178647	52983181	Somatic cell score QTL
ENSBTAG00000018652	18470	Chr18	46178647	52983181	Somatic cell score QTL
ENSBTAG00000018859	18470	Chr18	46178647	52983181	Somatic cell score QTL
ENSBTAG00000018912	18470	Chr18	46178647	52983181	Somatic cell score QTL
ENSBTAG00000019150	18470	Chr18	46178647	52983181	Somatic cell score QTL
ENSBTAG00000019461	18470	Chr18	46178647	52983181	Somatic cell score QTL
ENSBTAG00000019462	18470	Chr18	46178647	52983181	Somatic cell score QTL
ENSBTAG00000019465	18470	Chr18	46178647	52983181	Somatic cell score QTL
ENSBTAG00000019674	18470	Chr18	46178647	52983181	Somatic cell score QTL
ENSBTAG00000019678	18470	Chr18	46178647	52983181	Somatic cell score QTL
ENSBTAG00000019679	18470	Chr18	46178647	52983181	Somatic cell score QTL
ENSBTAG00000019785	18470	Chr18	46178647	52983181	Somatic cell score QTL
ENSBTAG00000019787	18470	Chr18	46178647	52983181	Somatic cell score QTL
ENSBTAG00000020457	18470	Chr18	46178647	52983181	Somatic cell score QTL
ENSBTAG00000020543	18470	Chr18	46178647	52983181	Somatic cell score QTL
ENSBTAG00000020754	18470	Chr18	46178647	52983181	Somatic cell score QTL
ENSBTAG00000021145	18470	Chr18	46178647	52983181	Somatic cell score QTL
ENSBTAG00000021789	18470	Chr18	46178647	52983181	Somatic cell score QTL
ENSBTAG00000023452	18470	Chr18	46178647	52983181	Somatic cell score QTL
ENSBTAG00000023453	18470	Chr18	46178647	52983181	Somatic cell score QTL
ENSBTAG00000023472	18470	Chr18	46178647	52983181	Somatic cell score QTL
ENSBTAG00000023562	18470	Chr18	46178647	52983181	Somatic cell score QTL
ENSBTAG00000023611	18470	Chr18	46178647	52983181	Somatic cell score QTL
ENSBTAG00000026263	18470	Chr18	46178647	52983181	Somatic cell score QTL
ENSBTAG00000027431	18470	Chr18	46178647	52983181	Somatic cell score QTL
ENSBTAG00000027711	18470	Chr18	46178647	52983181	Somatic cell score QTL
ENSBTAG00000030933	18470	Chr18	46178647	52983181	Somatic cell score QTL
ENSBTAG00000030939	18470	Chr18	46178647	52983181	Somatic cell score QTL
ENSBTAG00000031001	18470	Chr18	46178647	52983181	Somatic cell score QTL
ENSBTAG00000031641	18470	Chr18	46178647	52983181	Somatic cell score QTL
ENSBTAG00000031686	18470	Chr18	46178647	52983181	Somatic cell score QTL
ENSBTAG00000037461	18470	Chr18	46178647	52983181	Somatic cell score QTL
ENSBTAG00000037888	18470	Chr18	46178647	52983181	Somatic cell score QTL
ENSBTAG00000037983	18470	Chr18	46178647	52983181	Somatic cell score QTL
ENSBTAG00000038050	18470	Chr18	46178647	52983181	Somatic cell score QTL
ENSBTAG00000038321	18470	Chr18	46178647	52983181	Somatic cell score QTL
ENSBTAG00000038442	18470	Chr18	46178647	52983181	Somatic cell score QTL
ENSBTAG00000038951	18470	Chr18	46178647	52983181	Somatic cell score QTL
ENSBTAG00000039015	18470	Chr18	46178647	52983181	Somatic cell score QTL
ENSBTAG00000039075	18470	Chr18	46178647	52983181	Somatic cell score QTL
ENSBTAG00000039593	18470	Chr18	46178647	52983181	Somatic cell score QTL
ENSBTAG00000039635	18470	Chr18	46178647	52983181	Somatic cell score QTL
ENSBTAG00000040063	18470	Chr18	46178647	52983181	Somatic cell score QTL
ENSBTAG00000040067	18470	Chr18	46178647	52983181	Somatic cell score QTL
ENSBTAG00000040108	18470	Chr18	46178647	52983181	Somatic cell score QTL
ENSBTAG00000040209	18470	Chr18	46178647	52983181	Somatic cell score QTL
ENSBTAG00000045806	18470	Chr18	46178647	52983181	Somatic cell score QTL
ENSBTAG00000046295	18470	Chr18	46178647	52983181	Somatic cell score QTL
ENSBTAG00000046666	18470	Chr18	46178647	52983181	Somatic cell score QTL
ENSBTAG00000046805	18470	Chr18	46178647	52983181	Somatic cell score QTL
ENSBTAG00000047158	18470	Chr18	46178647	52983181	Somatic cell score QTL
ENSBTAG00000047219	18470	Chr18	46178647	52983181	Somatic cell score QTL
ENSBTAG00000047307	18470	Chr18	46178647	52983181	Somatic cell score QTL
ENSBTAG00000047691	18470	Chr18	46178647	52983181	Somatic cell score QTL
ENSBTAG00000048075	18470	Chr18	46178647	52983181	Somatic cell score QTL
ENSBTAG00000001055	18470	Chr18	46178647	52983181	Somatic cell score QTL
ENSBTAG00000001350	18470	Chr18	46178647	52983181	Somatic cell score QTL
ENSBTAG00000001780	18470	Chr18	46178647	52983181	Somatic cell score QTL
ENSBTAG00000004939	18470	Chr18	46178647	52983181	Somatic cell score QTL
ENSBTAG00000006859	18470	Chr18	46178647	52983181	Somatic cell score QTL
ENSBTAG00000008777	18470	Chr18	46178647	52983181	Somatic cell score QTL
ENSBTAG00000008902	18470	Chr18	46178647	52983181	Somatic cell score QTL
ENSBTAG00000009078	18470	Chr18	46178647	52983181	Somatic cell score QTL
ENSBTAG00000009079	18470	Chr18	46178647	52983181	Somatic cell score QTL
ENSBTAG00000010501	18470	Chr18	46178647	52983181	Somatic cell score QTL
ENSBTAG00000012590	18470	Chr18	46178647	52983181	Somatic cell score QTL
ENSBTAG00000013791	18470	Chr18	46178647	52983181	Somatic cell score QTL
ENSBTAG00000018242	18470	Chr18	46178647	52983181	Somatic cell score QTL
ENSBTAG00000018593	18470	Chr18	46178647	52983181	Somatic cell score QTL
ENSBTAG00000018882	18470	Chr18	46178647	52983181	Somatic cell score QTL
ENSBTAG00000020756	18470	Chr18	46178647	52983181	Somatic cell score QTL
ENSBTAG00000021093	18470	Chr18	46178647	52983181	Somatic cell score QTL
ENSBTAG00000021742	18470	Chr18	46178647	52983181	Somatic cell score QTL
ENSBTAG00000023439	18470	Chr18	46178647	52983181	Somatic cell score QTL
ENSBTAG00000023464	18470	Chr18	46178647	52983181	Somatic cell score QTL
ENSBTAG00000023610	18470	Chr18	46178647	52983181	Somatic cell score QTL
ENSBTAG00000030922	18470	Chr18	46178647	52983181	Somatic cell score QTL
ENSBTAG00000031538	18470	Chr18	46178647	52983181	Somatic cell score QTL
ENSBTAG00000031648	18470	Chr18	46178647	52983181	Somatic cell score QTL
ENSBTAG00000031687	18470	Chr18	46178647	52983181	Somatic cell score QTL
ENSBTAG00000033563	18470	Chr18	46178647	52983181	Somatic cell score QTL
ENSBTAG00000037966	18470	Chr18	46178647	52983181	Somatic cell score QTL
ENSBTAG00000038869	18470	Chr18	46178647	52983181	Somatic cell score QTL
ENSBTAG00000040318	18470	Chr18	46178647	52983181	Somatic cell score QTL
ENSBTAG00000045656	18470	Chr18	46178647	52983181	Somatic cell score QTL
ENSBTAG00000045997	18470	Chr18	46178647	52983181	Somatic cell score QTL
ENSBTAG00000046365	18470	Chr18	46178647	52983181	Somatic cell score QTL
ENSBTAG00000046367	18470	Chr18	46178647	52983181	Somatic cell score QTL
ENSBTAG00000047196	18470	Chr18	46178647	52983181	Somatic cell score QTL
ENSBTAG00000047277	18470	Chr18	46178647	52983181	Somatic cell score QTL
ENSBTAG00000000153	18471	Chr18	46178647	52998234	Somatic cell score QTL
ENSBTAG00000000182	18471	Chr18	46178647	52998234	Somatic cell score QTL
ENSBTAG00000000332	18471	Chr18	46178647	52998234	Somatic cell score QTL
ENSBTAG00000000472	18471	Chr18	46178647	52998234	Somatic cell score QTL
ENSBTAG00000000621	18471	Chr18	46178647	52998234	Somatic cell score QTL
ENSBTAG00000001151	18471	Chr18	46178647	52998234	Somatic cell score QTL
ENSBTAG00000001262	18471	Chr18	46178647	52998234	Somatic cell score QTL
ENSBTAG00000001400	18471	Chr18	46178647	52998234	Somatic cell score QTL
ENSBTAG00000001775	18471	Chr18	46178647	52998234	Somatic cell score QTL
ENSBTAG00000001776	18471	Chr18	46178647	52998234	Somatic cell score QTL
ENSBTAG00000001778	18471	Chr18	46178647	52998234	Somatic cell score QTL
ENSBTAG00000001782	18471	Chr18	46178647	52998234	Somatic cell score QTL
ENSBTAG00000001783	18471	Chr18	46178647	52998234	Somatic cell score QTL
ENSBTAG00000001882	18471	Chr18	46178647	52998234	Somatic cell score QTL
ENSBTAG00000002398	18471	Chr18	46178647	52998234	Somatic cell score QTL
ENSBTAG00000002579	18471	Chr18	46178647	52998234	Somatic cell score QTL
ENSBTAG00000002763	18471	Chr18	46178647	52998234	Somatic cell score QTL
ENSBTAG00000002764	18471	Chr18	46178647	52998234	Somatic cell score QTL
ENSBTAG00000002976	18471	Chr18	46178647	52998234	Somatic cell score QTL
ENSBTAG00000003166	18471	Chr18	46178647	52998234	Somatic cell score QTL
ENSBTAG00000003168	18471	Chr18	46178647	52998234	Somatic cell score QTL
ENSBTAG00000003871	18471	Chr18	46178647	52998234	Somatic cell score QTL
ENSBTAG00000004017	18471	Chr18	46178647	52998234	Somatic cell score QTL
ENSBTAG00000004377	18471	Chr18	46178647	52998234	Somatic cell score QTL
ENSBTAG00000004379	18471	Chr18	46178647	52998234	Somatic cell score QTL
ENSBTAG00000004588	18471	Chr18	46178647	52998234	Somatic cell score QTL
ENSBTAG00000004751	18471	Chr18	46178647	52998234	Somatic cell score QTL
ENSBTAG00000004755	18471	Chr18	46178647	52998234	Somatic cell score QTL
ENSBTAG00000004757	18471	Chr18	46178647	52998234	Somatic cell score QTL
ENSBTAG00000005261	18471	Chr18	46178647	52998234	Somatic cell score QTL
ENSBTAG00000005363	18471	Chr18	46178647	52998234	Somatic cell score QTL
ENSBTAG00000005390	18471	Chr18	46178647	52998234	Somatic cell score QTL
ENSBTAG00000005615	18471	Chr18	46178647	52998234	Somatic cell score QTL
ENSBTAG00000005761	18471	Chr18	46178647	52998234	Somatic cell score QTL
ENSBTAG00000006566	18471	Chr18	46178647	52998234	Somatic cell score QTL
ENSBTAG00000006805	18471	Chr18	46178647	52998234	Somatic cell score QTL
ENSBTAG00000006998	18471	Chr18	46178647	52998234	Somatic cell score QTL
ENSBTAG00000006999	18471	Chr18	46178647	52998234	Somatic cell score QTL
ENSBTAG00000007216	18471	Chr18	46178647	52998234	Somatic cell score QTL
ENSBTAG00000007334	18471	Chr18	46178647	52998234	Somatic cell score QTL
ENSBTAG00000007336	18471	Chr18	46178647	52998234	Somatic cell score QTL
ENSBTAG00000007338	18471	Chr18	46178647	52998234	Somatic cell score QTL
ENSBTAG00000007714	18471	Chr18	46178647	52998234	Somatic cell score QTL
ENSBTAG00000007821	18471	Chr18	46178647	52998234	Somatic cell score QTL
ENSBTAG00000007826	18471	Chr18	46178647	52998234	Somatic cell score QTL
ENSBTAG00000008084	18471	Chr18	46178647	52998234	Somatic cell score QTL
ENSBTAG00000008556	18471	Chr18	46178647	52998234	Somatic cell score QTL
ENSBTAG00000008573	18471	Chr18	46178647	52998234	Somatic cell score QTL
ENSBTAG00000009077	18471	Chr18	46178647	52998234	Somatic cell score QTL
ENSBTAG00000009449	18471	Chr18	46178647	52998234	Somatic cell score QTL
ENSBTAG00000009493	18471	Chr18	46178647	52998234	Somatic cell score QTL
ENSBTAG00000009494	18471	Chr18	46178647	52998234	Somatic cell score QTL
ENSBTAG00000009495	18471	Chr18	46178647	52998234	Somatic cell score QTL
ENSBTAG00000009521	18471	Chr18	46178647	52998234	Somatic cell score QTL
ENSBTAG00000009714	18471	Chr18	46178647	52998234	Somatic cell score QTL
ENSBTAG00000009785	18471	Chr18	46178647	52998234	Somatic cell score QTL
ENSBTAG00000010467	18471	Chr18	46178647	52998234	Somatic cell score QTL
ENSBTAG00000010480	18471	Chr18	46178647	52998234	Somatic cell score QTL
ENSBTAG00000010483	18471	Chr18	46178647	52998234	Somatic cell score QTL
ENSBTAG00000010493	18471	Chr18	46178647	52998234	Somatic cell score QTL
ENSBTAG00000010502	18471	Chr18	46178647	52998234	Somatic cell score QTL
ENSBTAG00000010508	18471	Chr18	46178647	52998234	Somatic cell score QTL
ENSBTAG00000011212	18471	Chr18	46178647	52998234	Somatic cell score QTL
ENSBTAG00000011215	18471	Chr18	46178647	52998234	Somatic cell score QTL
ENSBTAG00000011723	18471	Chr18	46178647	52998234	Somatic cell score QTL
ENSBTAG00000011815	18471	Chr18	46178647	52998234	Somatic cell score QTL
ENSBTAG00000011887	18471	Chr18	46178647	52998234	Somatic cell score QTL
ENSBTAG00000011963	18471	Chr18	46178647	52998234	Somatic cell score QTL
ENSBTAG00000012509	18471	Chr18	46178647	52998234	Somatic cell score QTL
ENSBTAG00000012522	18471	Chr18	46178647	52998234	Somatic cell score QTL
ENSBTAG00000012796	18471	Chr18	46178647	52998234	Somatic cell score QTL
ENSBTAG00000012915	18471	Chr18	46178647	52998234	Somatic cell score QTL
ENSBTAG00000013125	18471	Chr18	46178647	52998234	Somatic cell score QTL
ENSBTAG00000013239	18471	Chr18	46178647	52998234	Somatic cell score QTL
ENSBTAG00000013283	18471	Chr18	46178647	52998234	Somatic cell score QTL
ENSBTAG00000013436	18471	Chr18	46178647	52998234	Somatic cell score QTL
ENSBTAG00000013440	18471	Chr18	46178647	52998234	Somatic cell score QTL
ENSBTAG00000013444	18471	Chr18	46178647	52998234	Somatic cell score QTL
ENSBTAG00000013766	18471	Chr18	46178647	52998234	Somatic cell score QTL
ENSBTAG00000013958	18471	Chr18	46178647	52998234	Somatic cell score QTL
ENSBTAG00000014872	18471	Chr18	46178647	52998234	Somatic cell score QTL
ENSBTAG00000014878	18471	Chr18	46178647	52998234	Somatic cell score QTL
ENSBTAG00000014995	18471	Chr18	46178647	52998234	Somatic cell score QTL
ENSBTAG00000014996	18471	Chr18	46178647	52998234	Somatic cell score QTL
ENSBTAG00000015001	18471	Chr18	46178647	52998234	Somatic cell score QTL
ENSBTAG00000015002	18471	Chr18	46178647	52998234	Somatic cell score QTL
ENSBTAG00000015004	18471	Chr18	46178647	52998234	Somatic cell score QTL
ENSBTAG00000015313	18471	Chr18	46178647	52998234	Somatic cell score QTL
ENSBTAG00000015318	18471	Chr18	46178647	52998234	Somatic cell score QTL
ENSBTAG00000015644	18471	Chr18	46178647	52998234	Somatic cell score QTL
ENSBTAG00000015912	18471	Chr18	46178647	52998234	Somatic cell score QTL
ENSBTAG00000015915	18471	Chr18	46178647	52998234	Somatic cell score QTL
ENSBTAG00000015917	18471	Chr18	46178647	52998234	Somatic cell score QTL
ENSBTAG00000015920	18471	Chr18	46178647	52998234	Somatic cell score QTL
ENSBTAG00000015984	18471	Chr18	46178647	52998234	Somatic cell score QTL
ENSBTAG00000016034	18471	Chr18	46178647	52998234	Somatic cell score QTL
ENSBTAG00000016037	18471	Chr18	46178647	52998234	Somatic cell score QTL
ENSBTAG00000016041	18471	Chr18	46178647	52998234	Somatic cell score QTL
ENSBTAG00000016268	18471	Chr18	46178647	52998234	Somatic cell score QTL
ENSBTAG00000016312	18471	Chr18	46178647	52998234	Somatic cell score QTL
ENSBTAG00000016313	18471	Chr18	46178647	52998234	Somatic cell score QTL
ENSBTAG00000016777	18471	Chr18	46178647	52998234	Somatic cell score QTL
ENSBTAG00000017333	18471	Chr18	46178647	52998234	Somatic cell score QTL
ENSBTAG00000017618	18471	Chr18	46178647	52998234	Somatic cell score QTL
ENSBTAG00000017678	18471	Chr18	46178647	52998234	Somatic cell score QTL
ENSBTAG00000017996	18471	Chr18	46178647	52998234	Somatic cell score QTL
ENSBTAG00000018077	18471	Chr18	46178647	52998234	Somatic cell score QTL
ENSBTAG00000018225	18471	Chr18	46178647	52998234	Somatic cell score QTL
ENSBTAG00000018240	18471	Chr18	46178647	52998234	Somatic cell score QTL
ENSBTAG00000018594	18471	Chr18	46178647	52998234	Somatic cell score QTL
ENSBTAG00000018598	18471	Chr18	46178647	52998234	Somatic cell score QTL
ENSBTAG00000018599	18471	Chr18	46178647	52998234	Somatic cell score QTL
ENSBTAG00000018633	18471	Chr18	46178647	52998234	Somatic cell score QTL
ENSBTAG00000018635	18471	Chr18	46178647	52998234	Somatic cell score QTL
ENSBTAG00000018652	18471	Chr18	46178647	52998234	Somatic cell score QTL
ENSBTAG00000018859	18471	Chr18	46178647	52998234	Somatic cell score QTL
ENSBTAG00000018912	18471	Chr18	46178647	52998234	Somatic cell score QTL
ENSBTAG00000019150	18471	Chr18	46178647	52998234	Somatic cell score QTL
ENSBTAG00000019461	18471	Chr18	46178647	52998234	Somatic cell score QTL
ENSBTAG00000019462	18471	Chr18	46178647	52998234	Somatic cell score QTL
ENSBTAG00000019465	18471	Chr18	46178647	52998234	Somatic cell score QTL
ENSBTAG00000019674	18471	Chr18	46178647	52998234	Somatic cell score QTL
ENSBTAG00000019678	18471	Chr18	46178647	52998234	Somatic cell score QTL
ENSBTAG00000019679	18471	Chr18	46178647	52998234	Somatic cell score QTL
ENSBTAG00000019785	18471	Chr18	46178647	52998234	Somatic cell score QTL
ENSBTAG00000019787	18471	Chr18	46178647	52998234	Somatic cell score QTL
ENSBTAG00000020457	18471	Chr18	46178647	52998234	Somatic cell score QTL
ENSBTAG00000020543	18471	Chr18	46178647	52998234	Somatic cell score QTL
ENSBTAG00000020754	18471	Chr18	46178647	52998234	Somatic cell score QTL
ENSBTAG00000021145	18471	Chr18	46178647	52998234	Somatic cell score QTL
ENSBTAG00000021789	18471	Chr18	46178647	52998234	Somatic cell score QTL
ENSBTAG00000023452	18471	Chr18	46178647	52998234	Somatic cell score QTL
ENSBTAG00000023453	18471	Chr18	46178647	52998234	Somatic cell score QTL
ENSBTAG00000023472	18471	Chr18	46178647	52998234	Somatic cell score QTL
ENSBTAG00000023562	18471	Chr18	46178647	52998234	Somatic cell score QTL
ENSBTAG00000023611	18471	Chr18	46178647	52998234	Somatic cell score QTL
ENSBTAG00000026263	18471	Chr18	46178647	52998234	Somatic cell score QTL
ENSBTAG00000027431	18471	Chr18	46178647	52998234	Somatic cell score QTL
ENSBTAG00000027711	18471	Chr18	46178647	52998234	Somatic cell score QTL
ENSBTAG00000030933	18471	Chr18	46178647	52998234	Somatic cell score QTL
ENSBTAG00000030939	18471	Chr18	46178647	52998234	Somatic cell score QTL
ENSBTAG00000031001	18471	Chr18	46178647	52998234	Somatic cell score QTL
ENSBTAG00000031641	18471	Chr18	46178647	52998234	Somatic cell score QTL
ENSBTAG00000031686	18471	Chr18	46178647	52998234	Somatic cell score QTL
ENSBTAG00000037461	18471	Chr18	46178647	52998234	Somatic cell score QTL
ENSBTAG00000037888	18471	Chr18	46178647	52998234	Somatic cell score QTL
ENSBTAG00000037983	18471	Chr18	46178647	52998234	Somatic cell score QTL
ENSBTAG00000038050	18471	Chr18	46178647	52998234	Somatic cell score QTL
ENSBTAG00000038321	18471	Chr18	46178647	52998234	Somatic cell score QTL
ENSBTAG00000038442	18471	Chr18	46178647	52998234	Somatic cell score QTL
ENSBTAG00000038951	18471	Chr18	46178647	52998234	Somatic cell score QTL
ENSBTAG00000039015	18471	Chr18	46178647	52998234	Somatic cell score QTL
ENSBTAG00000039075	18471	Chr18	46178647	52998234	Somatic cell score QTL
ENSBTAG00000039593	18471	Chr18	46178647	52998234	Somatic cell score QTL
ENSBTAG00000039635	18471	Chr18	46178647	52998234	Somatic cell score QTL
ENSBTAG00000040063	18471	Chr18	46178647	52998234	Somatic cell score QTL
ENSBTAG00000040067	18471	Chr18	46178647	52998234	Somatic cell score QTL
ENSBTAG00000040108	18471	Chr18	46178647	52998234	Somatic cell score QTL
ENSBTAG00000040209	18471	Chr18	46178647	52998234	Somatic cell score QTL
ENSBTAG00000045806	18471	Chr18	46178647	52998234	Somatic cell score QTL
ENSBTAG00000046295	18471	Chr18	46178647	52998234	Somatic cell score QTL
ENSBTAG00000046666	18471	Chr18	46178647	52998234	Somatic cell score QTL
ENSBTAG00000046805	18471	Chr18	46178647	52998234	Somatic cell score QTL
ENSBTAG00000047158	18471	Chr18	46178647	52998234	Somatic cell score QTL
ENSBTAG00000047219	18471	Chr18	46178647	52998234	Somatic cell score QTL
ENSBTAG00000047307	18471	Chr18	46178647	52998234	Somatic cell score QTL
ENSBTAG00000047691	18471	Chr18	46178647	52998234	Somatic cell score QTL
ENSBTAG00000048075	18471	Chr18	46178647	52998234	Somatic cell score QTL
ENSBTAG00000006831	19032	Chr8	46178647	52998234	Somatic cell score QTL
ENSBTAG00000022796	19032	Chr8	46178647	52998234	Somatic cell score QTL
ENSBTAG00000046039	19032	Chr8	46178647	52998234	Somatic cell score QTL
ENSBTAG00000002746	19033	Chr8	46178647	52998234	Somatic cell score QTL
ENSBTAG00000005090	19033	Chr8	46178647	52998234	Somatic cell score QTL
ENSBTAG00000005826	19033	Chr8	46178647	52998234	Somatic cell score QTL
ENSBTAG00000006816	19033	Chr8	46178647	52998234	Somatic cell score QTL
ENSBTAG00000007778	19033	Chr8	46178647	52998234	Somatic cell score QTL
ENSBTAG00000008101	19033	Chr8	46178647	52998234	Somatic cell score QTL
ENSBTAG00000008103	19033	Chr8	46178647	52998234	Somatic cell score QTL
ENSBTAG00000008204	19033	Chr8	46178647	52998234	Somatic cell score QTL
ENSBTAG00000009417	19033	Chr8	46178647	52998234	Somatic cell score QTL
ENSBTAG00000011545	19033	Chr8	46178647	52998234	Somatic cell score QTL
ENSBTAG00000012757	19033	Chr8	46178647	52998234	Somatic cell score QTL
ENSBTAG00000012991	19033	Chr8	46178647	52998234	Somatic cell score QTL
ENSBTAG00000013231	19033	Chr8	46178647	52998234	Somatic cell score QTL
ENSBTAG00000015978	19033	Chr8	46178647	52998234	Somatic cell score QTL
ENSBTAG00000016229	19033	Chr8	46178647	52998234	Somatic cell score QTL
ENSBTAG00000017369	19033	Chr8	46178647	52998234	Somatic cell score QTL
ENSBTAG00000018437	19033	Chr8	46178647	52998234	Somatic cell score QTL
ENSBTAG00000018778	19033	Chr8	46178647	52998234	Somatic cell score QTL
ENSBTAG00000019345	19033	Chr8	46178647	52998234	Somatic cell score QTL
ENSBTAG00000019687	19033	Chr8	46178647	52998234	Somatic cell score QTL
ENSBTAG00000021699	19033	Chr8	46178647	52998234	Somatic cell score QTL
ENSBTAG00000033076	19033	Chr8	46178647	52998234	Somatic cell score QTL
ENSBTAG00000043105	19033	Chr8	46178647	52998234	Somatic cell score QTL
ENSBTAG00000001414	19034	Chr12	46178647	52998234	Somatic cell score QTL
ENSBTAG00000005760	19034	Chr12	46178647	52998234	Somatic cell score QTL
ENSBTAG00000008024	19034	Chr12	46178647	52998234	Somatic cell score QTL
ENSBTAG00000008259	19034	Chr12	46178647	52998234	Somatic cell score QTL
ENSBTAG00000010693	19034	Chr12	46178647	52998234	Somatic cell score QTL
ENSBTAG00000018846	19034	Chr12	46178647	52998234	Somatic cell score QTL
ENSBTAG00000018848	19034	Chr12	46178647	52998234	Somatic cell score QTL
ENSBTAG00000018851	19034	Chr12	46178647	52998234	Somatic cell score QTL
ENSBTAG00000019886	19034	Chr12	46178647	52998234	Somatic cell score QTL
ENSBTAG00000019889	19034	Chr12	46178647	52998234	Somatic cell score QTL
ENSBTAG00000019895	19034	Chr12	46178647	52998234	Somatic cell score QTL
ENSBTAG00000025028	19034	Chr12	46178647	52998234	Somatic cell score QTL
ENSBTAG00000043985	19034	Chr12	46178647	52998234	Somatic cell score QTL
ENSBTAG00000044007	19034	Chr12	46178647	52998234	Somatic cell score QTL
ENSBTAG00000002129	19034	Chr12	46178647	52998234	Somatic cell score QTL
ENSBTAG00000010680	19034	Chr12	46178647	52998234	Somatic cell score QTL
ENSBTAG00000046640	19034	Chr12	46178647	52998234	Somatic cell score QTL
ENSBTAG00000000039	19038	Chr19	46178647	52998234	Somatic cell score QTL
ENSBTAG00000000040	19038	Chr19	46178647	52998234	Somatic cell score QTL
ENSBTAG00000000042	19038	Chr19	46178647	52998234	Somatic cell score QTL
ENSBTAG00000000056	19038	Chr19	46178647	52998234	Somatic cell score QTL
ENSBTAG00000000354	19038	Chr19	46178647	52998234	Somatic cell score QTL
ENSBTAG00000000355	19038	Chr19	46178647	52998234	Somatic cell score QTL
ENSBTAG00000000356	19038	Chr19	46178647	52998234	Somatic cell score QTL
ENSBTAG00000000411	19038	Chr19	46178647	52998234	Somatic cell score QTL
ENSBTAG00000000875	19038	Chr19	46178647	52998234	Somatic cell score QTL
ENSBTAG00000001621	19038	Chr19	46178647	52998234	Somatic cell score QTL
ENSBTAG00000001868	19038	Chr19	46178647	52998234	Somatic cell score QTL
ENSBTAG00000001937	19038	Chr19	46178647	52998234	Somatic cell score QTL
ENSBTAG00000002423	19038	Chr19	46178647	52998234	Somatic cell score QTL
ENSBTAG00000002726	19038	Chr19	46178647	52998234	Somatic cell score QTL
ENSBTAG00000002749	19038	Chr19	46178647	52998234	Somatic cell score QTL
ENSBTAG00000002883	19038	Chr19	46178647	52998234	Somatic cell score QTL
ENSBTAG00000003500	19038	Chr19	46178647	52998234	Somatic cell score QTL
ENSBTAG00000003687	19038	Chr19	46178647	52998234	Somatic cell score QTL
ENSBTAG00000003695	19038	Chr19	46178647	52998234	Somatic cell score QTL
ENSBTAG00000003786	19038	Chr19	46178647	52998234	Somatic cell score QTL
ENSBTAG00000004108	19038	Chr19	46178647	52998234	Somatic cell score QTL
ENSBTAG00000004111	19038	Chr19	46178647	52998234	Somatic cell score QTL
ENSBTAG00000004249	19038	Chr19	46178647	52998234	Somatic cell score QTL
ENSBTAG00000004637	19038	Chr19	46178647	52998234	Somatic cell score QTL
ENSBTAG00000004723	19038	Chr19	46178647	52998234	Somatic cell score QTL
ENSBTAG00000004770	19038	Chr19	46178647	52998234	Somatic cell score QTL
ENSBTAG00000004787	19038	Chr19	46178647	52998234	Somatic cell score QTL
ENSBTAG00000006045	19038	Chr19	46178647	52998234	Somatic cell score QTL
ENSBTAG00000006189	19038	Chr19	46178647	52998234	Somatic cell score QTL
ENSBTAG00000007409	19038	Chr19	46178647	52998234	Somatic cell score QTL
ENSBTAG00000008151	19038	Chr19	46178647	52998234	Somatic cell score QTL
ENSBTAG00000008154	19038	Chr19	46178647	52998234	Somatic cell score QTL
ENSBTAG00000008442	19038	Chr19	46178647	52998234	Somatic cell score QTL
ENSBTAG00000008498	19038	Chr19	46178647	52998234	Somatic cell score QTL
ENSBTAG00000008747	19038	Chr19	46178647	52998234	Somatic cell score QTL
ENSBTAG00000008940	19038	Chr19	46178647	52998234	Somatic cell score QTL
ENSBTAG00000009885	19038	Chr19	46178647	52998234	Somatic cell score QTL
ENSBTAG00000011359	19038	Chr19	46178647	52998234	Somatic cell score QTL
ENSBTAG00000011575	19038	Chr19	46178647	52998234	Somatic cell score QTL
ENSBTAG00000011834	19038	Chr19	46178647	52998234	Somatic cell score QTL
ENSBTAG00000012066	19038	Chr19	46178647	52998234	Somatic cell score QTL
ENSBTAG00000012225	19038	Chr19	46178647	52998234	Somatic cell score QTL
ENSBTAG00000012564	19038	Chr19	46178647	52998234	Somatic cell score QTL
ENSBTAG00000014002	19038	Chr19	46178647	52998234	Somatic cell score QTL
ENSBTAG00000014598	19038	Chr19	46178647	52998234	Somatic cell score QTL
ENSBTAG00000015339	19038	Chr19	46178647	52998234	Somatic cell score QTL
ENSBTAG00000015390	19038	Chr19	46178647	52998234	Somatic cell score QTL
ENSBTAG00000015394	19038	Chr19	46178647	52998234	Somatic cell score QTL
ENSBTAG00000015414	19038	Chr19	46178647	52998234	Somatic cell score QTL
ENSBTAG00000015713	19038	Chr19	46178647	52998234	Somatic cell score QTL
ENSBTAG00000015739	19038	Chr19	46178647	52998234	Somatic cell score QTL
ENSBTAG00000015951	19038	Chr19	46178647	52998234	Somatic cell score QTL
ENSBTAG00000015980	19038	Chr19	46178647	52998234	Somatic cell score QTL
ENSBTAG00000016776	19038	Chr19	46178647	52998234	Somatic cell score QTL
ENSBTAG00000016799	19038	Chr19	46178647	52998234	Somatic cell score QTL
ENSBTAG00000017220	19038	Chr19	46178647	52998234	Somatic cell score QTL
ENSBTAG00000017461	19038	Chr19	46178647	52998234	Somatic cell score QTL
ENSBTAG00000017512	19038	Chr19	46178647	52998234	Somatic cell score QTL
ENSBTAG00000018170	19038	Chr19	46178647	52998234	Somatic cell score QTL
ENSBTAG00000018172	19038	Chr19	46178647	52998234	Somatic cell score QTL
ENSBTAG00000018175	19038	Chr19	46178647	52998234	Somatic cell score QTL
ENSBTAG00000018176	19038	Chr19	46178647	52998234	Somatic cell score QTL
ENSBTAG00000018178	19038	Chr19	46178647	52998234	Somatic cell score QTL
ENSBTAG00000018271	19038	Chr19	46178647	52998234	Somatic cell score QTL
ENSBTAG00000018420	19038	Chr19	46178647	52998234	Somatic cell score QTL
ENSBTAG00000018423	19038	Chr19	46178647	52998234	Somatic cell score QTL
ENSBTAG00000019044	19038	Chr19	46178647	52998234	Somatic cell score QTL
ENSBTAG00000019049	19038	Chr19	46178647	52998234	Somatic cell score QTL
ENSBTAG00000019104	19038	Chr19	46178647	52998234	Somatic cell score QTL
ENSBTAG00000019105	19038	Chr19	46178647	52998234	Somatic cell score QTL
ENSBTAG00000019317	19038	Chr19	46178647	52998234	Somatic cell score QTL
ENSBTAG00000019321	19038	Chr19	46178647	52998234	Somatic cell score QTL
ENSBTAG00000019432	19038	Chr19	46178647	52998234	Somatic cell score QTL
ENSBTAG00000019812	19038	Chr19	46178647	52998234	Somatic cell score QTL
ENSBTAG00000019853	19038	Chr19	46178647	52998234	Somatic cell score QTL
ENSBTAG00000019972	19038	Chr19	46178647	52998234	Somatic cell score QTL
ENSBTAG00000019986	19038	Chr19	46178647	52998234	Somatic cell score QTL
ENSBTAG00000020810	19038	Chr19	46178647	52998234	Somatic cell score QTL
ENSBTAG00000021058	19038	Chr19	46178647	52998234	Somatic cell score QTL
ENSBTAG00000021060	19038	Chr19	46178647	52998234	Somatic cell score QTL
ENSBTAG00000021061	19038	Chr19	46178647	52998234	Somatic cell score QTL
ENSBTAG00000021062	19038	Chr19	46178647	52998234	Somatic cell score QTL
ENSBTAG00000021916	19038	Chr19	46178647	52998234	Somatic cell score QTL
ENSBTAG00000022489	19038	Chr19	46178647	52998234	Somatic cell score QTL
ENSBTAG00000022927	19038	Chr19	46178647	52998234	Somatic cell score QTL
ENSBTAG00000024929	19038	Chr19	46178647	52998234	Somatic cell score QTL
ENSBTAG00000024932	19038	Chr19	46178647	52998234	Somatic cell score QTL
ENSBTAG00000024950	19038	Chr19	46178647	52998234	Somatic cell score QTL
ENSBTAG00000030200	19038	Chr19	46178647	52998234	Somatic cell score QTL
ENSBTAG00000030209	19038	Chr19	46178647	52998234	Somatic cell score QTL
ENSBTAG00000038745	19038	Chr19	46178647	52998234	Somatic cell score QTL
ENSBTAG00000042398	19038	Chr19	46178647	52998234	Somatic cell score QTL
ENSBTAG00000042741	19038	Chr19	46178647	52998234	Somatic cell score QTL
ENSBTAG00000044204	19038	Chr19	46178647	52998234	Somatic cell score QTL
ENSBTAG00000047760	19038	Chr19	46178647	52998234	Somatic cell score QTL
ENSBTAG00000000417	19038	Chr19	46178647	52998234	Somatic cell score QTL
ENSBTAG00000004632	19038	Chr19	46178647	52998234	Somatic cell score QTL
ENSBTAG00000006785	19038	Chr19	46178647	52998234	Somatic cell score QTL
ENSBTAG00000007354	19038	Chr19	46178647	52998234	Somatic cell score QTL
ENSBTAG00000009458	19038	Chr19	46178647	52998234	Somatic cell score QTL
ENSBTAG00000009987	19038	Chr19	46178647	52998234	Somatic cell score QTL
ENSBTAG00000015299	19038	Chr19	46178647	52998234	Somatic cell score QTL
ENSBTAG00000015387	19038	Chr19	46178647	52998234	Somatic cell score QTL
ENSBTAG00000017233	19038	Chr19	46178647	52998234	Somatic cell score QTL
ENSBTAG00000017645	19038	Chr19	46178647	52998234	Somatic cell score QTL
ENSBTAG00000024915	19038	Chr19	46178647	52998234	Somatic cell score QTL
ENSBTAG00000024934	19038	Chr19	46178647	52998234	Somatic cell score QTL
ENSBTAG00000024947	19038	Chr19	46178647	52998234	Somatic cell score QTL
ENSBTAG00000025165	19038	Chr19	46178647	52998234	Somatic cell score QTL
ENSBTAG00000030230	19038	Chr19	46178647	52998234	Somatic cell score QTL
ENSBTAG00000038910	19038	Chr19	46178647	52998234	Somatic cell score QTL
ENSBTAG00000039765	19038	Chr19	46178647	52998234	Somatic cell score QTL
ENSBTAG00000040323	19038	Chr19	46178647	52998234	Somatic cell score QTL
ENSBTAG00000044065	19038	Chr19	46178647	52998234	Somatic cell score QTL
ENSBTAG00000047866	19038	Chr19	46178647	52998234	Somatic cell score QTL
ENSBTAG00000002845	19041	Chr20	46178647	52998234	Somatic cell score QTL
ENSBTAG00000000655	19042	Chr21	46178647	52998234	Somatic cell score QTL
ENSBTAG00000001282	19042	Chr21	46178647	52998234	Somatic cell score QTL
ENSBTAG00000003708	19042	Chr21	46178647	52998234	Somatic cell score QTL
ENSBTAG00000006130	19042	Chr21	46178647	52998234	Somatic cell score QTL
ENSBTAG00000006582	19042	Chr21	46178647	52998234	Somatic cell score QTL
ENSBTAG00000006836	19042	Chr21	46178647	52998234	Somatic cell score QTL
ENSBTAG00000009186	19042	Chr21	46178647	52998234	Somatic cell score QTL
ENSBTAG00000009941	19042	Chr21	46178647	52998234	Somatic cell score QTL
ENSBTAG00000013352	19042	Chr21	46178647	52998234	Somatic cell score QTL
ENSBTAG00000013888	19042	Chr21	46178647	52998234	Somatic cell score QTL
ENSBTAG00000015023	19042	Chr21	46178647	52998234	Somatic cell score QTL
ENSBTAG00000015095	19042	Chr21	46178647	52998234	Somatic cell score QTL
ENSBTAG00000017924	19042	Chr21	46178647	52998234	Somatic cell score QTL
ENSBTAG00000018400	19042	Chr21	46178647	52998234	Somatic cell score QTL
ENSBTAG00000019350	19042	Chr21	46178647	52998234	Somatic cell score QTL
ENSBTAG00000020930	19042	Chr21	46178647	52998234	Somatic cell score QTL
ENSBTAG00000026995	19042	Chr21	46178647	52998234	Somatic cell score QTL
ENSBTAG00000045986	19042	Chr21	46178647	52998234	Somatic cell score QTL
ENSBTAG00000006363	19042	Chr21	46178647	52998234	Somatic cell score QTL
ENSBTAG00000006819	19042	Chr21	46178647	52998234	Somatic cell score QTL
ENSBTAG00000009980	19042	Chr21	46178647	52998234	Somatic cell score QTL
ENSBTAG00000027013	19042	Chr21	46178647	52998234	Somatic cell score QTL
ENSBTAG00000045730	19042	Chr21	46178647	52998234	Somatic cell score QTL
ENSBTAG00000046237	19986	Chr23	21023960	21977581	Somatic cell score QTL
ENSBTAG00000002428	20253	Chr6	21023960	21977581	Somatic cell score QTL
ENSBTAG00000017682	20253	Chr6	21023960	21977581	Somatic cell score QTL
ENSBTAG00000000418	20254	Chr18	21023960	21977581	Somatic cell score QTL
ENSBTAG00000002287	20254	Chr18	21023960	21977581	Somatic cell score QTL
ENSBTAG00000016243	20254	Chr18	21023960	21977581	Somatic cell score QTL
ENSBTAG00000016250	20254	Chr18	21023960	21977581	Somatic cell score QTL
ENSBTAG00000000198	20620	Chr5	18046673	47449338	Somatic cell score QTL
ENSBTAG00000001079	20620	Chr5	18046673	47449338	Somatic cell score QTL
ENSBTAG00000002355	20620	Chr5	18046673	47449338	Somatic cell score QTL
ENSBTAG00000002673	20620	Chr5	18046673	47449338	Somatic cell score QTL
ENSBTAG00000004660	20620	Chr5	18046673	47449338	Somatic cell score QTL
ENSBTAG00000005863	20620	Chr5	18046673	47449338	Somatic cell score QTL
ENSBTAG00000007447	20620	Chr5	18046673	47449338	Somatic cell score QTL
ENSBTAG00000010711	20620	Chr5	18046673	47449338	Somatic cell score QTL
ENSBTAG00000011941	20620	Chr5	18046673	47449338	Somatic cell score QTL
ENSBTAG00000013417	20620	Chr5	18046673	47449338	Somatic cell score QTL
ENSBTAG00000013756	20620	Chr5	18046673	47449338	Somatic cell score QTL
ENSBTAG00000015395	20620	Chr5	18046673	47449338	Somatic cell score QTL
ENSBTAG00000016166	20620	Chr5	18046673	47449338	Somatic cell score QTL
ENSBTAG00000020564	20620	Chr5	18046673	47449338	Somatic cell score QTL
ENSBTAG00000020757	20620	Chr5	18046673	47449338	Somatic cell score QTL
ENSBTAG00000022971	20620	Chr5	18046673	47449338	Somatic cell score QTL
ENSBTAG00000023670	20620	Chr5	18046673	47449338	Somatic cell score QTL
ENSBTAG00000025005	20620	Chr5	18046673	47449338	Somatic cell score QTL
ENSBTAG00000026088	20620	Chr5	18046673	47449338	Somatic cell score QTL
ENSBTAG00000026249	20620	Chr5	18046673	47449338	Somatic cell score QTL
ENSBTAG00000026322	20620	Chr5	18046673	47449338	Somatic cell score QTL
ENSBTAG00000026792	20620	Chr5	18046673	47449338	Somatic cell score QTL
ENSBTAG00000031950	20620	Chr5	18046673	47449338	Somatic cell score QTL
ENSBTAG00000032428	20620	Chr5	18046673	47449338	Somatic cell score QTL
ENSBTAG00000032429	20620	Chr5	18046673	47449338	Somatic cell score QTL
ENSBTAG00000032899	20620	Chr5	18046673	47449338	Somatic cell score QTL
ENSBTAG00000032902	20620	Chr5	18046673	47449338	Somatic cell score QTL
ENSBTAG00000032914	20620	Chr5	18046673	47449338	Somatic cell score QTL
ENSBTAG00000037775	20620	Chr5	18046673	47449338	Somatic cell score QTL
ENSBTAG00000037783	20620	Chr5	18046673	47449338	Somatic cell score QTL
ENSBTAG00000038033	20620	Chr5	18046673	47449338	Somatic cell score QTL
ENSBTAG00000038893	20620	Chr5	18046673	47449338	Somatic cell score QTL
ENSBTAG00000039425	20620	Chr5	18046673	47449338	Somatic cell score QTL
ENSBTAG00000039992	20620	Chr5	18046673	47449338	Somatic cell score QTL
ENSBTAG00000046481	20620	Chr5	18046673	47449338	Somatic cell score QTL
ENSBTAG00000046511	20620	Chr5	18046673	47449338	Somatic cell score QTL
ENSBTAG00000046601	20620	Chr5	18046673	47449338	Somatic cell score QTL
ENSBTAG00000046628	20620	Chr5	18046673	47449338	Somatic cell score QTL
ENSBTAG00000047199	20620	Chr5	18046673	47449338	Somatic cell score QTL
ENSBTAG00000047354	20620	Chr5	18046673	47449338	Somatic cell score QTL
ENSBTAG00000000593	24070	Chr5	88035301	88966467	Somatic cell score QTL
ENSBTAG00000001673	24070	Chr5	88035301	88966467	Somatic cell score QTL
ENSBTAG00000002551	24070	Chr5	88035301	88966467	Somatic cell score QTL
ENSBTAG00000010136	24070	Chr5	88035301	88966467	Somatic cell score QTL
ENSBTAG00000019294	24070	Chr5	88035301	88966467	Somatic cell score QTL
ENSBTAG00000019603	24070	Chr5	88035301	88966467	Somatic cell score QTL
ENSBTAG00000007990	32241	Chr5	20001875	20999270	Somatic cell score QTL
ENSBTAG00000014340	32241	Chr5	20001875	20999270	Somatic cell score QTL
ENSBTAG00000002428	32244	Chr6	20001875	20999270	Somatic cell score QTL
ENSBTAG00000004227	32244	Chr6	20001875	20999270	Somatic cell score QTL
ENSBTAG00000004230	32244	Chr6	20001875	20999270	Somatic cell score QTL
ENSBTAG00000006686	32244	Chr6	20001875	20999270	Somatic cell score QTL
ENSBTAG00000013927	32244	Chr6	20001875	20999270	Somatic cell score QTL
ENSBTAG00000033648	32244	Chr6	20001875	20999270	Somatic cell score QTL
ENSBTAG00000008797	32244	Chr6	20001875	20999270	Somatic cell score QTL
ENSBTAG00000033643	32244	Chr6	20001875	20999270	Somatic cell score QTL
ENSBTAG00000047891	32244	Chr6	20001875	20999270	Somatic cell score QTL
ENSBTAG00000015910	32246	Chr13	20001875	20999270	Somatic cell score QTL
ENSBTAG00000019866	32246	Chr13	20001875	20999270	Somatic cell score QTL
ENSBTAG00000043964	32246	Chr13	20001875	20999270	Somatic cell score QTL
ENSBTAG00000037969	32246	Chr13	20001875	20999270	Somatic cell score QTL
ENSBTAG00000002816	32253	Chr19	20001875	20999270	Somatic cell score QTL
ENSBTAG00000002817	32253	Chr19	20001875	20999270	Somatic cell score QTL
ENSBTAG00000006777	32253	Chr19	20001875	20999270	Somatic cell score QTL
ENSBTAG00000007946	32253	Chr19	20001875	20999270	Somatic cell score QTL
ENSBTAG00000008109	32253	Chr19	20001875	20999270	Somatic cell score QTL
ENSBTAG00000008110	32253	Chr19	20001875	20999270	Somatic cell score QTL
ENSBTAG00000008115	32253	Chr19	20001875	20999270	Somatic cell score QTL
ENSBTAG00000008116	32253	Chr19	20001875	20999270	Somatic cell score QTL
ENSBTAG00000008120	32253	Chr19	20001875	20999270	Somatic cell score QTL
ENSBTAG00000008788	32253	Chr19	20001875	20999270	Somatic cell score QTL
ENSBTAG00000009036	32253	Chr19	20001875	20999270	Somatic cell score QTL
ENSBTAG00000010073	32253	Chr19	20001875	20999270	Somatic cell score QTL
ENSBTAG00000011988	32253	Chr19	20001875	20999270	Somatic cell score QTL
ENSBTAG00000012845	32253	Chr19	20001875	20999270	Somatic cell score QTL
ENSBTAG00000013095	32253	Chr19	20001875	20999270	Somatic cell score QTL
ENSBTAG00000013096	32253	Chr19	20001875	20999270	Somatic cell score QTL
ENSBTAG00000013098	32253	Chr19	20001875	20999270	Somatic cell score QTL
ENSBTAG00000013099	32253	Chr19	20001875	20999270	Somatic cell score QTL
ENSBTAG00000013501	32253	Chr19	20001875	20999270	Somatic cell score QTL
ENSBTAG00000014825	32253	Chr19	20001875	20999270	Somatic cell score QTL
ENSBTAG00000015535	32253	Chr19	20001875	20999270	Somatic cell score QTL
ENSBTAG00000015639	32253	Chr19	20001875	20999270	Somatic cell score QTL
ENSBTAG00000015976	32253	Chr19	20001875	20999270	Somatic cell score QTL
ENSBTAG00000015979	32253	Chr19	20001875	20999270	Somatic cell score QTL
ENSBTAG00000016151	32253	Chr19	20001875	20999270	Somatic cell score QTL
ENSBTAG00000017268	32253	Chr19	20001875	20999270	Somatic cell score QTL
ENSBTAG00000017380	32253	Chr19	20001875	20999270	Somatic cell score QTL
ENSBTAG00000038990	32253	Chr19	20001875	20999270	Somatic cell score QTL
ENSBTAG00000046129	32253	Chr19	20001875	20999270	Somatic cell score QTL
ENSBTAG00000047717	32253	Chr19	20001875	20999270	Somatic cell score QTL
ENSBTAG00000011984	32253	Chr19	20001875	20999270	Somatic cell score QTL
ENSBTAG00000013100	32253	Chr19	20001875	20999270	Somatic cell score QTL
ENSBTAG00000033298	32253	Chr19	20001875	20999270	Somatic cell score QTL
ENSBTAG00000046394	32253	Chr19	20001875	20999270	Somatic cell score QTL
ENSBTAG00000008721	32257	Chr5	97862816	97948752	Somatic cell score QTL
ENSBTAG00000008989	32257	Chr5	97862816	97948752	Somatic cell score QTL
ENSBTAG00000000438	32258	Chr6	85142067	85527109	Somatic cell score QTL
ENSBTAG00000001925	32258	Chr6	85142067	85527109	Somatic cell score QTL
ENSBTAG00000020298	32258	Chr6	85142067	85527109	Somatic cell score QTL
ENSBTAG00000008577	32259	Chr6	87929420	88174863	Somatic cell score QTL
ENSBTAG00000012397	32259	Chr6	87929420	88174863	Somatic cell score QTL
ENSBTAG00000016290	32259	Chr6	87929420	88174863	Somatic cell score QTL
ENSBTAG00000008969	32260	Chr13	78383148	78858126	Somatic cell score QTL
ENSBTAG00000012626	32260	Chr13	78383148	78858126	Somatic cell score QTL
ENSBTAG00000014554	32260	Chr13	78383148	78858126	Somatic cell score QTL
ENSBTAG00000018063	32260	Chr13	78383148	78858126	Somatic cell score QTL
ENSBTAG00000027316	32260	Chr13	78383148	78858126	Somatic cell score QTL
ENSBTAG00000027317	32260	Chr13	78383148	78858126	Somatic cell score QTL
ENSBTAG00000019266	32263	Chr18	43327273	43379174	Somatic cell score QTL
ENSBTAG00000023614	32263	Chr18	43327273	43379174	Somatic cell score QTL
ENSBTAG00000015387	32265	Chr19	50547082	50647677	Somatic cell score QTL
ENSBTAG00000017645	32265	Chr19	50547082	50647677	Somatic cell score QTL
ENSBTAG00000001393	32378	Chr3	50547082	50647677	Somatic cell score QTL
ENSBTAG00000046056	32400	Chr9	50547082	50647677	Somatic cell score QTL
ENSBTAG00000013493	32404	Chr10	50547082	50647677	Somatic cell score QTL
ENSBTAG00000004738	32450	Chr16	50547082	50647677	Somatic cell score QTL
ENSBTAG00000005812	32450	Chr16	50547082	50647677	Somatic cell score QTL
ENSBTAG00000045754	32450	Chr16	50547082	50647677	Somatic cell score QTL
ENSBTAG00000046007	32450	Chr16	50547082	50647677	Somatic cell score QTL
ENSBTAG00000003695	32462	Chr19	50547082	50647677	Somatic cell score QTL
ENSBTAG00000015390	32462	Chr19	50547082	50647677	Somatic cell score QTL
ENSBTAG00000000478	32475	Chr22	50547082	50647677	Somatic cell score QTL
ENSBTAG00000000480	32475	Chr22	50547082	50647677	Somatic cell score QTL
ENSBTAG00000000484	32475	Chr22	50547082	50647677	Somatic cell score QTL
ENSBTAG00000002634	32475	Chr22	50547082	50647677	Somatic cell score QTL
ENSBTAG00000009489	32475	Chr22	50547082	50647677	Somatic cell score QTL
ENSBTAG00000019161	32475	Chr22	50547082	50647677	Somatic cell score QTL
ENSBTAG00000020962	32475	Chr22	50547082	50647677	Somatic cell score QTL
ENSBTAG00000020963	32475	Chr22	50547082	50647677	Somatic cell score QTL
ENSBTAG00000020965	32475	Chr22	50547082	50647677	Somatic cell score QTL
ENSBTAG00000038084	32475	Chr22	50547082	50647677	Somatic cell score QTL
ENSBTAG00000000483	32475	Chr22	50547082	50647677	Somatic cell score QTL
ENSBTAG00000019163	32475	Chr22	50547082	50647677	Somatic cell score QTL
ENSBTAG00000047200	32475	Chr22	50547082	50647677	Somatic cell score QTL
ENSBTAG00000025280	32481	Chr23	50547082	50647677	Somatic cell score QTL
ENSBTAG00000031267	32481	Chr23	50547082	50647677	Somatic cell score QTL
ENSBTAG00000017949	32481	Chr23	50547082	50647677	Somatic cell score QTL
ENSBTAG00000026185	32488	Chr26	50547082	50647677	Somatic cell score QTL
ENSBTAG00000009899	32493	Chr29	50547082	50647677	Somatic cell score QTL
ENSBTAG00000019369	32493	Chr29	50547082	50647677	Somatic cell score QTL
ENSBTAG00000030581	35984	Chr1	156005880	156999077	Somatic cell score QTL
ENSBTAG00000022564	46654	Chr13	44050471	44087629	Somatic cell score QTL
